# Supplementary material for: Activity-Based Anorexia Alters the Expression of BDNF Transcripts in the Mesocorticolimbic Reward Circuit
Source: PLoS One. 2016 Nov 18;11(11):e0166756. doi: 10.1371/journal.pone.0166756 (PMC5115804; doi:10.1371/journal.pone.0166756)
Supplement: S1 File — Excel spreadsheet including raw daily measurements for body weight, food intake, and running wheel activity throughout the ABA paradigm. (XLSX) [file pone.0166756.s001.xlsx]

## Sheet: Body Weight
Mouse	Group	Treatment	Baseline (BL)	Restricted Food Day 1 (R1)	Restricted Food Day 2 (R2)	Restricted Food Day 3 (R3)	Restricted Food Day 4 (R4)	Restricted Food Day 5 (R5)	Restricted Food Day 6 (R6)	Restricted Food Day 7 (R7)	Restricted Food Day 8 (R8)	Restricted Food Day 9 (R9)	Restricted Food Day 10 (R10)	Restricted Food Day 11 (R11)
2840	Ad Lib	Vehicle	100	99.4792	100.521	100	100	#VALUE!	#VALUE!	#VALUE!	#VALUE!	#VALUE!	#VALUE!	#VALUE!			4	0.60206
2841	Ad Lib	Vehicle	100	101.754	97.6608	95.3216	97.6608	#VALUE!	#VALUE!	#VALUE!	#VALUE!	#VALUE!	#VALUE!	#VALUE!			4	0.60206
2844	Ad Lib	Vehicle	100	101.875	98.75	103.75	#VALUE!	#VALUE!	#VALUE!	#VALUE!	#VALUE!	#VALUE!	#VALUE!	#VALUE!			3	0.477121
2839	Ad Lib	Vehicle	100	99.3939	98.7879	100.606	100	#VALUE!	#VALUE!	#VALUE!	#VALUE!	#VALUE!	#VALUE!	#VALUE!			4	0.60206
2837	Ad Lib	Vehicle	100	97.6526	96.7136	97.1831	98.1221	#VALUE!	#VALUE!	#VALUE!	#VALUE!	#VALUE!	#VALUE!	#VALUE!			4	0.60206
3055	Ad Lib	Vehicle	100	100.922	100.461	104.608	107.373	#VALUE!	#VALUE!	#VALUE!	#VALUE!	#VALUE!	#VALUE!	#VALUE!			4	0.60206
2842	Ad Lib	Vehicle	100	98.5366	101.463	99.5122	101.951	100	#VALUE!	#VALUE!	#VALUE!	#VALUE!	#VALUE!	#VALUE!			5	0.69897
3062	Ad Lib	Vehicle	100	99.5305	97.6526	100	100.939	102.817	#VALUE!	#VALUE!	#VALUE!	#VALUE!	#VALUE!	#VALUE!			5	0.69897
3085	STV	Vehicle	100	91.1602	85.6354	79.558	69.6133	#VALUE!	#VALUE!	#VALUE!	#VALUE!	#VALUE!	#VALUE!	#VALUE!			4	0.60206
3080	STV	Vehicle	100	95.1613	86.0215	79.5699	73.1183	#VALUE!	#VALUE!	#VALUE!	#VALUE!	#VALUE!	#VALUE!	#VALUE!			4	0.60206
2846	STV	Vehicle	100	88.4393	80.9249	73.9884	#VALUE!	#VALUE!	#VALUE!	#VALUE!	#VALUE!	#VALUE!	#VALUE!	#VALUE!			3	0.477121
2836	STV	Vehicle	100	90	83.1579	77.8947	69.4737	#VALUE!	#VALUE!	#VALUE!	#VALUE!	#VALUE!	#VALUE!	#VALUE!			4	0.60206
3086	STV	Vehicle	100	94.9239	80.203	81.7259	71.5736	#VALUE!	#VALUE!	#VALUE!	#VALUE!	#VALUE!	#VALUE!	#VALUE!			4	0.60206
3056	STV	Vehicle	100	90.0524	90.0524	76.9634	70.6806	#VALUE!	#VALUE!	#VALUE!	#VALUE!	#VALUE!	#VALUE!	#VALUE!			4	0.60206
3057	STV	Vehicle	100	92.6829	86.8293	81.9512	76.5854	70.2439	#VALUE!	#VALUE!	#VALUE!	#VALUE!	#VALUE!	#VALUE!			5	0.69897
3095	STV	Vehicle	100	92.5373	84.5771	82.0896	77.6119	69.6517	#VALUE!	#VALUE!	#VALUE!	#VALUE!	#VALUE!	#VALUE!			5	0.69897
3081	RUN	Vehicle	100	103.977	101.136	102.273	102.273	#VALUE!	#VALUE!	#VALUE!	#VALUE!	#VALUE!	#VALUE!	#VALUE!			4	0.60206
3067	RUN	Vehicle	100	99.4536	100	102.732	104.372	#VALUE!	#VALUE!	#VALUE!	#VALUE!	#VALUE!	#VALUE!	#VALUE!			4	0.60206
3076	RUN	Vehicle	100	102.26	105.085	108.475	#VALUE!	#VALUE!	#VALUE!	#VALUE!	#VALUE!	#VALUE!	#VALUE!	#VALUE!			3	0.477121
2850	RUN	Vehicle	100	95.6757	98.9189	100	100.541	97.8378	98.3784	100.541	98.3784	101.081	102.162	98.3784			11	1.04139
3091	RUN	Vehicle	100	101.546	102.577	101.031	102.062	#VALUE!	#VALUE!	#VALUE!	#VALUE!	#VALUE!	#VALUE!	#VALUE!			4	0.60206
3059	RUN	Vehicle	100	100.985	100.493	103.941	101.478	101.478	99.5074	#VALUE!	#VALUE!	#VALUE!	#VALUE!	#VALUE!			6	0.778151
3061	RUN	Vehicle	100	98.9637	101.554	102.073	#VALUE!	#VALUE!	#VALUE!	#VALUE!	#VALUE!	#VALUE!	#VALUE!	#VALUE!			3	0.477121
3089	RUN	Vehicle	100	99.4764	102.094	100	#VALUE!	#VALUE!	#VALUE!	#VALUE!	#VALUE!	#VALUE!	#VALUE!	#VALUE!			3	0.477121
3084	ABA	Vehicle	100	96.5909	90.9091	84.6591	77.2727	#VALUE!	#VALUE!	#VALUE!	#VALUE!	#VALUE!	#VALUE!	#VALUE!			4	0.60206
3054	ABA	Vehicle	100	92.6136	86.9318	79.5455	75	#VALUE!	#VALUE!	#VALUE!	#VALUE!	#VALUE!	#VALUE!	#VALUE!			4	0.60206
3069	ABA	Vehicle	100	90.5759	81.1518	74.3455	#VALUE!	#VALUE!	#VALUE!	#VALUE!	#VALUE!	#VALUE!	#VALUE!	#VALUE!			3	0.477121
2848	ABA	Vehicle	100	88.587	78.8043	80.4348	80.4348	80.4348	82.0652	85.3261	85.8696	88.0435	88.587	90.2174			11	1.04139
3099	ABA	Vehicle	100	98.9474	86.8421	78.9474	74.2105	#VALUE!	#VALUE!	#VALUE!	#VALUE!	#VALUE!	#VALUE!	#VALUE!			4	0.60206
3077	ABA	Vehicle	100	98.9305	92.5134	86.0963	80.7487	78.0749	74.8663	#VALUE!	#VALUE!	#VALUE!	#VALUE!	#VALUE!			6	0.778151
2849	ABA	Vehicle	100	87.766	77.1277	72.3404	#VALUE!	#VALUE!	#VALUE!	#VALUE!	#VALUE!	#VALUE!	#VALUE!	#VALUE!			3	0.477121
2831	ABA	Vehicle	100	88.587	79.3478	75	#VALUE!	#VALUE!	#VALUE!	#VALUE!	#VALUE!	#VALUE!	#VALUE!	#VALUE!			3	0.477121
Mouse	Group	Treatment	BL	R1	R2	R3	R4	R5	R6	R7	R8	R9	R10	R11
2840	Ad Lib	Vehicle	19.2	19.1	19.3	19.2	19.2	a	a	a	a	a	a	a
2841	Ad Lib	Vehicle	17.1	17.4	16.7	16.3	16.7	a	a	a	a	a	a	a
2844	Ad Lib	Vehicle	16	16.3	15.8	16.6	a	a	a	a	a	a	a	a
2839	Ad Lib	Vehicle	16.5	16.4	16.3	16.6	16.5	a	a	a	a	a	a	a
2837	Ad Lib	Vehicle	21.3	20.8	20.6	20.7	20.9	a	a	a	a	a	a	a
3055	Ad Lib	Vehicle	21.7	21.9	21.8	22.7	23.3	a	a	a	a	a	a	a
2842	Ad Lib	Vehicle	20.5	20.2	20.8	20.4	20.9	20.5	a	a	a	a	a	a
3062	Ad Lib	Vehicle	21.3	21.2	20.8	21.3	21.5	21.9	a	a	a	a	a	a
3085	STV	Vehicle	18.1	16.5	15.5	14.4	12.6	a	a	a	a	a	a	a
3080	STV	Vehicle	18.6	17.7	16	14.8	13.6	a	a	a	a	a	a	a
2846	STV	Vehicle	17.3	15.3	14	12.8	a	a	a	a	a	a	a	a
2836	STV	Vehicle	19	17.1	15.8	14.8	13.2	a	a	a	a	a	a	a
3086	STV	Vehicle	19.7	18.7	15.8	16.1	14.1	a	a	a	a	a	a	a
3056	STV	Vehicle	19.1	17.2	17.2	14.7	13.5	a	a	a	a	a	a	a
3057	STV	Vehicle	20.5	19	17.8	16.8	15.7	14.4	a	a	a	a	a	a
3095	STV	Vehicle	20.1	18.6	17	16.5	15.6	14	a	a	a	a	a	a
3081	RUN	Vehicle	17.6	18.3	17.8	18	18	a	a	a	a	a	a	a
3067	RUN	Vehicle	18.3	18.2	18.3	18.8	19.1	a	a	a	a	a	a	a
3076	RUN	Vehicle	17.7	18.1	18.6	19.2	a	a	a	a	a	a	a	a
2850	RUN	Vehicle	18.5	17.7	18.3	18.5	18.6	18.1	18.2	18.6	18.2	18.7	18.9	18.2
3091	RUN	Vehicle	19.4	19.7	19.9	19.6	19.8	a	a	a	a	a	a	a
3059	RUN	Vehicle	20.3	20.5	20.4	21.1	20.6	20.6	20.2	a	a	a	a	a
3061	RUN	Vehicle	19.3	19.1	19.6	19.7	a	a	a	a	a	a	a	a
3089	RUN	Vehicle	19.1	19	19.5	19.1	a	a	a	a	a	a	a	a
3084	ABA	Vehicle	17.6	17	16	14.9	13.6	a	a	a	a	a	a	a
3054	ABA	Vehicle	17.6	16.3	15.3	14	13.2	a	a	a	a	a	a	a
3069	ABA	Vehicle	19.1	17.3	15.5	14.2	a	a	a	a	a	a	a	a
2848	ABA	Vehicle	18.4	16.3	14.5	14.8	14.8	14.8	15.1	15.7	15.8	16.2	16.3	16.6
3099	ABA	Vehicle	19	18.8	16.5	15	14.1	a	a	a	a	a	a	a
3077	ABA	Vehicle	18.7	18.5	17.3	16.1	15.1	14.6	14	a	a	a	a	a
2849	ABA	Vehicle	18.8	16.5	14.5	13.6	a	a	a	a	a	a	a	a
2831	ABA	Vehicle	18.4	16.3	14.6	13.8	a	a	a	a	a	a	a	a

## Sheet: Food Intake
Mouse	Group	Treatment	BL	R1	R2	R3	R4	R5	R6	R7	R8	R9	R10	R11
2840	Ad Lib	Vehicle	100	108.882	120.724	106.579	121.711	0	0	0	0	0	0	0
2841	Ad Lib	Vehicle	100	121.455	79.6364	93.4545	117.455	0	0	0	0	0	0	0
2844	Ad Lib	Vehicle	100	82.7848	78.481	108.101	0	0	0	0	0	0	0	0
2839	Ad Lib	Vehicle	100	88.9213	86.8805	102.624	92.4198	0	0	0	0	0	0	0
2837	Ad Lib	Vehicle	100	78.032	101.144	77.8032	77.8032	0	0	0	0	0	0	0
3055	Ad Lib	Vehicle	100	106.105	95.3488	142.442	170.64	0	0	0	0	0	0	0
2842	Ad Lib	Vehicle	100	122.769	111.385	107.077	107.385	105.538	0	0	0	0	0	0
3062	Ad Lib	Vehicle	100	88.3886	83.6493	99.763	87.2038	104.502	0	0	0	0	0	0
3085	STV	Vehicle	100	8.98551	28.4058	37.3913	28.9855	0	0	0	0	0	0	0
3080	STV	Vehicle	100	14.0306	26.0204	31.8878	25.2551	0	0	0	0	0	0	0
2846	STV	Vehicle	100	8.55263	33.5526	42.4342	0	0	0	0	0	0	0	0
2836	STV	Vehicle	100	9.39948	26.3708	33.6815	25.8486	0	0	0	0	0	0	0
3086	STV	Vehicle	100	12.462	30.0912	40.7295	31.003	0	0	0	0	0	0	0
3056	STV	Vehicle	100	15.493	35.9155	44.7183	34.8592	0	0	0	0	0	0	0
3057	STV	Vehicle	100	7.82123	28.4916	36.8715	28.2123	27.933	0	0	0	0	0	0
3095	STV	Vehicle	100	26.6667	29.697	38.1818	30.303	30.303	0	0	0	0	0	0
3081	RUN	Vehicle	100	109.068	110.076	105.793	98.9924	0	0	0	0	0	0	0
3067	RUN	Vehicle	100	91.5294	96.4706	90.8235	93.8824	0	0	0	0	0	0	0
3076	RUN	Vehicle	100	97.5359	105.133	141.684	0	0	0	0	0	0	0	0
2850	RUN	Vehicle	100	78.1321	104.784	90.4328	97.4943	77.9043	87.4715	98.1777	95.8998	94.9886	92.4829	67.426
3091	RUN	Vehicle	100	92.7686	88.4298	85.5372	90.0826	0	0	0	0	0	0	0
3059	RUN	Vehicle	100	105.263	108.924	100.229	106.407	93.8215	88.7872	0	0	0	0	0
3061	RUN	Vehicle	100	105.567	102.68	101.031	0	0	0	0	0	0	0	0
3089	RUN	Vehicle	100	82.6966	95.0562	71.6854	0	0	0	0	0	0	0	0
3084	ABA	Vehicle	100	13.3489	32.0843	31.1475	36.7681	0	0	0	0	0	0	0
3054	ABA	Vehicle	100	15.1515	26.3403	29.6037	37.0629	0	0	0	0	0	0	0
3069	ABA	Vehicle	100	6.03113	32.4903	31.5175	0	0	0	0	0	0	0	0
2848	ABA	Vehicle	100	15.6627	35.5422	72.8916	59.0361	64.6586	68.8755	78.7149	69.0763	76.3052	74.2972	66.2651
3099	ABA	Vehicle	100	8.6116	17.0475	34.4464	29.174	0	0	0	0	0	0	0
3077	ABA	Vehicle	100	3.19635	9.89346	22.2222	31.3546	45.2055	40.3349	0	0	0	0	0
2849	ABA	Vehicle	100	5.73123	20.9486	27.0751	0	0	0	0	0	0	0	0
2831	ABA	Vehicle	100	5.51724	29.8851	29.8851	0	0	0	0	0	0	0	0
Mouse	Group	Treatment	BL	R1	R2	R3	R4	R5	R6	R7	R8	R9	R10	R11
2840	Ad Lib	Vehicle	3.04	3.31	3.67	3.24	3.7	0	0	0	0	0	0	0
2841	Ad Lib	Vehicle	2.75	3.34	2.19	2.57	3.23	0	0	0	0	0	0	0
2844	Ad Lib	Vehicle	3.95	3.27	3.1	4.27	0	0	0	0	0	0	0	0
2839	Ad Lib	Vehicle	3.43	3.05	2.98	3.52	3.17	0	0	0	0	0	0	0
2837	Ad Lib	Vehicle	4.37	3.41	4.42	3.4	3.4	0	0	0	0	0	0	0
3055	Ad Lib	Vehicle	3.44	3.65	3.28	4.9	5.87	0	0	0	0	0	0	0
2842	Ad Lib	Vehicle	3.25	3.99	3.62	3.48	3.49	3.43	0	0	0	0	0	0
3062	Ad Lib	Vehicle	4.22	3.73	3.53	4.21	3.68	4.41	0	0	0	0	0	0
3085	STV	Vehicle	3.45	0.31	0.98	1.29	1	0	0	0	0	0	0	0
3080	STV	Vehicle	3.92	0.55	1.02	1.25	0.99	0	0	0	0	0	0	0
2846	STV	Vehicle	3.04	0.26	1.02	1.29	0	0	0	0	0	0	0	0
2836	STV	Vehicle	3.83	0.36	1.01	1.29	0.99	0	0	0	0	0	0	0
3086	STV	Vehicle	3.29	0.41	0.99	1.34	1.02	0	0	0	0	0	0	0
3056	STV	Vehicle	2.84	0.44	1.02	1.27	0.99	0	0	0	0	0	0	0
3057	STV	Vehicle	3.58	0.28	1.02	1.32	1.01	1	0	0	0	0	0	0
3095	STV	Vehicle	3.3	0.88	0.98	1.26	1	1	0	0	0	0	0	0
3081	RUN	Vehicle	3.97	4.33	4.37	4.2	3.93	0	0	0	0	0	0	0
3067	RUN	Vehicle	4.25	3.89	4.1	3.86	3.99	0	0	0	0	0	0	0
3076	RUN	Vehicle	4.87	4.75	5.12	6.9	0	0	0	0	0	0	0	0
2850	RUN	Vehicle	4.39	3.43	4.6	3.97	4.28	3.42	3.84	4.31	4.21	4.17	4.06	2.96
3091	RUN	Vehicle	4.84	4.49	4.28	4.14	4.36	0	0	0	0	0	0	0
3059	RUN	Vehicle	4.37	4.6	4.76	4.38	4.65	4.1	3.88	0	0	0	0	0
3061	RUN	Vehicle	4.85	5.12	4.98	4.9	0	0	0	0	0	0	0	0
3089	RUN	Vehicle	4.45	3.68	4.23	3.19	0	0	0	0	0	0	0	0
3084	ABA	Vehicle	4.27	0.57	1.37	1.33	1.57	0	0	0	0	0	0	0
3054	ABA	Vehicle	4.29	0.65	1.13	1.27	1.59	0	0	0	0	0	0	0
3069	ABA	Vehicle	5.14	0.31	1.67	1.62	0	0	0	0	0	0	0	0
2848	ABA	Vehicle	4.98	0.78	1.77	3.63	2.94	3.22	3.43	3.92	3.44	3.8	3.7	3.3
3099	ABA	Vehicle	5.69	0.49	0.97	1.96	1.66	0	0	0	0	0	0	0
3077	ABA	Vehicle	6.57	0.21	0.65	1.46	2.06	2.97	2.65	0	0	0	0	0
2849	ABA	Vehicle	5.06	0.29	1.06	1.37	0	0	0	0	0	0	0	0
2831	ABA	Vehicle	4.35	0.24	1.3	1.3	0	0	0	0	0	0	0	0

## Sheet: Running Wheel Activity
Mouse	Group	Treatment	BL1	BL2	BL3	BL4	BL5	BL6	BL7	R1	R2	R3	R4	R5	R6	R7	R8	R9	R10	R11							R4	R5	R6	R7	R8	R9	R10	R11
2831	ABA	Vehicle	CPU loss	39879	48284	33295	36702	42983	32118	41395	45467	30932	2	0	0	1	0	0	0	0							0	0	0	0	0	0	0	0
2848	ABA	Vehicle		39442	58787	30239	15062	51588	48667	43010	58837	26673	41206	22226	37367	35326	1728	21237	35127	21171							41206	22226	37367	35326	1728	21237	35127	21171
2849	ABA	Vehicle		33788	33677	26049	27068	34027	27337	33614	19008	14271	1	0	0	0	0	3	0	0							0	0	0	0	0	0	0	0
2850	RUN	Vehicle		13802	13391	25217	24265	22125	29754	26010	29656	9698	8989	16415	10204	8462	9396	10808	12394	5192							8989	16415	10204	8462	9396	10808	12394	5192
3054	ABA	Vehicle		30667	42421	25775	34669	29026	31273	45293	51091	46359	28897	3	0	26	0	0	0	0							28897	0	0	0	0	0	0	0
3059	RUN	Vehicle		13057	29809	26701	30480	32843	31769	15444	28495	28959	34944	37136	42242	215	0	0	0	0							34944	37136	42242	0	0	0	0	0
3061	RUN	Vehicle		31268	40671	36485	38686	44685	34290	35494	36387	36123	909	1	1	2	0	1	0	0							0	0	0	0	0	0	0	0
3067	RUN	Vehicle		8188	34979	31428	29661	35963	39646	30014	34784	30935	28075	307	0	0	0	0	0	0							28075	0	0	0	0	0	0	0
3069	ABA	Vehicle		37962	43339	36976	39170	43299	37470	46986	39356	35303	2	0	0	0	0	0	0	0							0	0	0	0	0	0	0	0
3076	RUN	Vehicle		40454	36618	36410	41292	40418	41436	39171	39098	36957	1240	29	6	2	510	175	0	0							0	0	0	0	0	0	0	0
3077	ABA	Vehicle		24194	26630	23985	23139	20660	23311	23507	27759	31278	27110	40943	37496	264	0	1	0	0							27110	40943	37496	0	0	0	0	0
3081	RUN	Vehicle		46071	38960	38278	35900	37497	32491	20084	30038	24058	26895	840	0	0	0	1	0	0							26895	0	0	0	0	0	0	0
3084	ABA	Vehicle		26586	43943	40708	39584	42023	28841	48015	56903	37748	36255	46	16	25	1	7	0	0							36255	0	0	0	0	0	0	0
3089	RUN	Vehicle		33243	43095	57800	52781	47888	32543	28587	54097	24356	835	0	0	0	0	0	0	0							0	0	0	0	0	0	0	0
3091	RUN	Vehicle		30378	44090	40287	42397	43694	40526	28706	46586	44653	34455	838	0	0	0	0									34455	0	0	0	0	0	0	0
3099	ABA	Vehicle		19504	31160	29847	37205	41353	40200	34622	52409	55514	31899	0	0	0	0	0	0	0							31899	0	0	0	0	0	0	0
								2831	ABA	41395	45467	30932	A	A	A	A	A	A	A	A
								2848	ABA	43010	58837	26673	41206	22226	37367	35326	1728	21237	35127	21171
								2849	ABA	33614	19008	14271	A	A	A	A	A	A	A	A
								2850	RUN	26010	29656	9698	8989	16415	10204	8462	9396	10808	12394	5192
								3054	ABA	45293	51091	46359	28897	A	A	A	A	A	A	A
								3059	RUN	15444	28495	28959	34944	37136	42242	A	A	A	A	A
								3061	RUN	35494	36387	36123	A	A	A	A	A	A	A	A
								3067	RUN	30014	34784	30935	28075	A	A	A	A	A	A	A
								3069	ABA	46986	39356	35303	A	A	A	A	A	A	A	A
								3076	RUN	39171	39098	36957	A	A	A	A	A	A	A	A
								3077	ABA	23507	27759	31278	27110	40943	37496	A	A	A	A	A
								3081	RUN	20084	30038	24058	26895	A	A	A	A	A	A	A
								3084	ABA	48015	56903	37748	36255	A	A	A	A	A	A	A
								3089	RUN	28587	54097	24356	A	A	A	A	A	A	A	A
								3091	RUN	28706	46586	44653	34455	A	A	A	A	A	A	A
								3099	ABA	34622	52409	55514	31899	A	A	A	A	A	A	A

## Sheet: Groups
Ad Lib VEH					Pairs
2840	16.3			Ad Lib Veh			STV VEH
2841	16.4				2840	3085
2844	16.5				2841	3080
2839	16.5				2844	2846
2837	21.3				2839	2836
3055	21.5				2837	3086
2842	21.6				3055	3056
3062	22				2842	3057
	19.0125				3062	3095
STV VEH				RUN VEH			ABA VEH
3085	17.4				3081	3084
3080	17.4				3067	3054
2846	17.4				3076	3069
2836	17.4				2850	2848
3086	20.1				3091	3099
3056	20.2				3059	3077
3057	20.2				3061	2849
3095	20.3				3089	2831
	18.8
RUN VEH
3081	17.9
3067	17.9
3076	18.2
2850	18.2
3091	19.7
3059	19.7
3061	19.7
3089	19.8
	18.8875
ABA VEH
3084	18.6
3054	18.6
3069	18.6
2848	18.6
3099	19.2
3077	19.2
2849	19.2
2831	19.2
	18.9

## Sheet: Daily Raw Data
				BL1			BL2				BL3				BL4				BL5				BL6				BL7							BL8/R1						R2					R3
Mouse	Group	Treatment	Weight	Food Given	Intake	Weight	Food Left	Food Given	Intake	Weight	Food Left	Food Given	Intake	Weight	Food Left	Food Given	Intake	Weight	Food Left	Food Given	Intake	Weight	Food Left	Food Given	Intake	Weight	Food Left	Food Given	Intake	Mouse	Group	Treatment	Weight	25% Weight	Food Left	Food Given	Food Left 6h	Intake	Weight	Food Left	Food Given	Food Left 6h	Intake	Weight	Food Left	Food Given	Food Left 6h	Intake	Weight
2840	Ad Lib	Vehicle	18.9	8.21	3.46	19.3	4.75	6.81	3.24	19	3.57	8.14	3.15	19	4.99	7.67	4.06	19.5	3.61	7.9	3.24	19.3	4.66	8.06	3.35	19.3	4.71	7.69	3.04	2840	Ad Lib	Vehicle	19.2		4.65	6.59		3.31	19.1	3.28	7.82		3.67	19.3	4.15	7.94		3.24	19.2
2841	Ad Lib	Vehicle	17.9	7.83	2.29	17.5	5.54	6.63	3	17.3	3.63	7.15	2.88	17.4	4.27	7.86	3.09	17.5	4.77	7.02	3.31	17.3	3.71	7.51	2.82	17	4.69	8.17	2.75	2841	Ad Lib	Vehicle	17.1		5.42	8.05		3.34	17.4	4.71	8.24		2.19	16.7	6.05	8.73		2.57	16.3
2844	Ad Lib	Vehicle	15.6	8.03	2.77	16.1	5.26	7.54	2.79	15.9	4.75	7.34	2.75	15.5	4.59	6.7	3.06	15.8	3.64	6.84	3.34	16.2	3.5	7.15	2.8	15.7	4.35	7.76	3.95	2844	Ad Lib	Vehicle	16		3.81	7.25		3.27	16.3	3.98	6.89		3.1	15.8	3.79	8.53		4.27	16.6
2839	Ad Lib	Vehicle	16.5	8.71	3	16	5.71	6.79	2.9	16.3	3.89	7.93	2.78	15.7	5.15	6.66	3.42	16.1	3.24	6.82	3.07	16	3.75	8.01	3.28	16.3	4.73	7.88	3.43	2839	Ad Lib	Vehicle	16.5		4.45	8.01		3.05	16.4	4.96	8.02		2.98	16.3	5.04	8.2		3.52	16.6
2837	Ad Lib	Vehicle	20.8	8.08	2.55	20.6	5.53	6.73	3.04	20.6	3.69	7.21	3.33	20.4	3.88	7.03	2.68	20.2	4.35	7.2	3.43	20.3	3.77	7.92	3.84	20.6	4.08	7.21	4.37	2837	Ad Lib	Vehicle	21.3		2.84	6.75		3.41	20.8	3.34	7.44		4.42	20.6	3.02	7.61		3.4	20.7
3055	Ad Lib	Vehicle	21.3	8.1	3.96	21.8	4.14	7	3.37	21.5	3.63	7.12	3.05	21.7	4.07	7.82	3.82	21.6	4	8	3.62	21.1	4.38	7.85	4.23	21.2	3.62	7.31	3.44	3055	Ad Lib	Vehicle	21.7		3.87	7.11		3.65	21.9	3.46	7.12		3.28	21.8	3.84	8.1		4.9	22.7
2842	Ad Lib	Vehicle	20.6	8.32	2.24	19.7	6.08	7.59	3.11	20.7	4.48	7.24	2.48	19.6	4.76	8.2	3.6	20.1	4.6	7.66	3.18	19.9	4.48	7.45	3.1	19.8	4.35	6.57	3.25	2842	Ad Lib	Vehicle	20.5		3.32	7.51		3.99	20.2	3.52	8.5		3.62	20.8	4.88	7.12		3.48	20.4
3062	Ad Lib	Vehicle	20.9	7.68	3.16	21	4.52	6.71	3.06	20.9	3.65	7.87	3.36	20.9	4.51	7.19	3.51	20.7	3.68	7.06	3.64	20.9	3.42	7.41	3.8	21.1	3.61	8.07	4.22	3062	Ad Lib	Vehicle	21.3		3.85	8.05		3.73	21.2	4.32	7.17		3.53	20.8	3.64	7.78		4.21	21.3
3085	STV	Vehicle	17.7	7.98	2.73	17.9	5.25	7.45	2.65	17.2	4.8	7.11	3.23	17.9	3.88	8.56	2.93	17.5	5.63	7.65	2.99	18.2	4.66	7.15	3.54	17.9	3.61	8.21	3.45	3085	STV	Vehicle	18.1	13.575	4.76	8.62	8.31	0.31	16.5		0.98	0	0.98	15.5		1.32	0.03	1.29	14.4
3080	STV	Vehicle	18	8	2.97	18	5.03	7.6	2.71	17.7	4.89	6.63	3.3	18.2	3.33	7.11	3.35	18.5	3.76	8.14	4.24	18.7	3.9	7.66	4.18	18.5	3.48	7.01	3.92	3080	STV	Vehicle	18.6	13.95	3.09	7.41	6.86	0.55	17.7		1.02	0	1.02	16		1.3	0.05	1.25	14.8
2846	STV	Vehicle	17	7.67	2.38	16.7	5.29	8.14	3.42	16.9	4.72	7.58	2.76	16.8	4.82	8.3	3.13	16.9	5.17	7.96	3.32	17.4	4.64	7.17	3.37	17.2	3.8	8.69	3.04	2846	STV	Vehicle	17.3	12.975	5.65	8.03	7.77	0.26	15.3		1.02	0	1.02	14		1.29	0	1.29	12.8
2836	STV	Vehicle	18.1	6.82	2.97	18.4	3.85	7.31	3.3	18.5	4.01	7.2	3.11	18.2	4.09	7.48	3.79	18.6	3.69	7.16	3.25	18.5	3.91	7.79	3.6	18.9	4.19	8.16	3.83	2836	STV	Vehicle	19	14.25	4.33	7.5	7.14	0.36	17.1		1.01	0	1.01	15.8		1.29	0	1.29	14.8
3086	STV	Vehicle	20.4	7.4	3.13	20.5	4.27	7.87	3.3	20.4	4.57	6.47	2.97	20.2	3.5	7.52	3.16	20.3	4.36	8.45	2.85	20	5.6	8.22	2.81	20	5.41	8.53	3.29	3086	STV	Vehicle	19.7	14.775	5.24	6.75	6.34	0.41	18.7		1.02	0.03	0.99	15.8		1.34	0	1.34	16.1
3056	STV	Vehicle	19.6	6.96	2.2	19.1	4.76	7.98	2.76	19.4	5.22	7.68	2.93	19.3	4.75	7.88	3.33	19.6	4.55	7.1	3.5	19.8	3.6	8.06	2.89	19	5.17	7.95	2.84	3056	STV	Vehicle	19.1	14.325	5.11	7.62	7.18	0.44	17.2		1.02	0	1.02	17.2		1.29	0.02	1.27	14.7
3057	STV	Vehicle	20.4	8.33	2.85	20.5	5.48	8.14	3.18	20.3	4.96	7.7	2.66	20	5.04	7.33	3.53	20.5	3.8	7.8	3.1	20.5	4.7	8.03	3.83	21	4.2	8.72	3.58	3057	STV	Vehicle	20.5	15.375	5.14	7.91	7.63	0.28	19		1.02	0	1.02	17.8		1.32	0	1.32	16.8
3095	STV	Vehicle	20.4	8.53	3.02	20.7	5.51	8.21	2.61	20	5.6	8.01	2.66	20.3	5.35	7.61	3.59	20.3	4.02	7.82	3.38	20.5	4.44	7.71	2.55	20	5.16	7.59	3.3	3095	STV	Vehicle	20.1	15.075	4.29	7.88	7	0.88	18.6		1.01	0.03	0.98	17		1.31	0.05	1.26	16.5
3081	RUN	Vehicle	18.5	8.09	3.56	18.7	4.53	8.74	2.93	18.5	5.81	8.21	2.85	18.1	5.36	8.07	3.14	18	4.93	7.86	3.94	17.9	3.92	8.22	2.77	17.1	5.45	7.87	3.97	3081	RUN	Vehicle	17.6		3.9	7.65		4.33	18.3	3.32	7.67		4.37	17.8	3.3	8.31		4.2	18
3067	RUN	Vehicle	17.7	7.78	3.19	17.9	4.59	7.07	2.95	17.6	4.12	7.66	3.15	17.6	4.51	7.57	3.97	17.9	3.6	7.07	3.93	17.7	3.14	7.8	4.04	17.8	3.76	7.35	4.25	3067	RUN	Vehicle	18.3		3.1	7.79		3.89	18.2	3.9	7.62		4.1	18.3	3.52	8.1		3.86	18.8
3076	RUN	Vehicle	18.2	8.27	1.84	17.3	6.43	7.4	3.14	17.5	4.26	8.45	4.08	17.8	4.37	7.18	3.78	18.3	3.4	7.59	3.96	17.4	3.63	7.55	3.71	18.4	3.84	7.84	4.87	3076	RUN	Vehicle	17.7		2.97	7.12		4.75	18.1	2.37	7.01		5.12	18.6	1.89	7.29		6.9	19.2
2850	RUN	Vehicle	18	9.43	2.73	17.8	6.7	7.78	3	17.9	4.78	7.62	2.98	17.8	4.64	7.2	3.44	17.7	3.76	6.69	3.56	17.8	3.13	7.15	3.43	17.7	3.72	8.03	4.39	2850	RUN	Vehicle	18.5		3.64	7.11		3.43	17.7	3.68	7.19		4.6	18.3	2.59	8.27		3.97	18.5
3091	RUN	Vehicle	19.3	8.25	2.92	19.6	5.33	7.73	3.44	19.3	4.29	7.77	3.67	19.8	4.1	7.31	3.74	19.3	3.57	7.24	4.42	19.4	2.82	8.02	4.53	19.9	3.49	8.32	4.84	3091	RUN	Vehicle	19.4		3.48	7.69		4.49	19.7	3.2	7.31		4.28	19.9	3.03	7.24		4.14	19.6
3059	RUN	Vehicle	19.5	7.62	3.26	19.5	4.36	6.91	3.44	19.4	3.47	7.79	2.57	18.8	5.22	7.46	4.35	19.7	3.11	7.21	3.9	19.5	3.31	6.77	4.25	20.1	2.52	8.65	4.37	3059	RUN	Vehicle	20.3		4.28	7.61		4.6	20.5	3.01	8.07		4.76	20.4	3.31	7.62		4.38	21.1
3061	RUN	Vehicle	18.8	7.2	3.36	19	3.84	8.07	3.05	18.3	5.02	7.99	#VALUE!	18.5	forgot	8.52	4.48	18.5	4.04	7.99	5.17	19	2.82	7.92	5.16	19	2.76	6.82	4.85	3061	RUN	Vehicle	19.3		1.97	7.34		5.12	19.1	2.22	6.89		4.98	19.6	1.91	7.57		4.9	19.7
3089	RUN	Vehicle	18.9	8.19	2.79	18.9	5.4	6.87	3.07	18.8	3.8	7.6	#VALUE!	19.3	forgot	6.83	3.74	19.3	3.09	8.01	3.74	19	4.27	6.59	3.92	19.1	2.67	7.4	4.45	3089	RUN	Vehicle	19.1		2.95	7.19		3.68	19	3.51	7.11		4.23	19.5	2.88	7.26		3.19	19.1
3084	ABA	Vehicle	18	7.08	3.62	18.1	3.46	7.96	4.09	17.6	3.87	8.52	4.47	18.6	4.05	7.67	3.62	18	4.05	6.89	3.36	17.7	3.53	8.28	5.1	17.9	3.18	7.18	4.27	3084	ABA	Vehicle	17.6	13.2	2.91	7.07	6.5	0.57	17		7.4	6.03	1.37	16		7.93	6.6	1.33	14.9
3054	ABA	Vehicle	18.4	7.37	3.45	17.9	3.92	6.78	3.09	17.6	3.69	7.89	3.06	17.8	4.83	7.41	3.19	17.3	4.22	7.63	3.73	17.5	3.9	7.63	3.53	17.1	4.1	7.83	4.29	3054	ABA	Vehicle	17.6	13.2	3.54	6.34	5.69	0.65	16.3		8.16	7.03	1.13	15.3		8.55	7.28	1.27	14
3069	ABA	Vehicle	18.9	7.41	3.57	18.6	3.84	7.86	4.28	18.6	3.58	7.81	3.93	18.4	3.88	7.55	4.36	19	3.19	6.57	4.33	18.8	2.24	7.45	4.55	19	2.9	7.52	5.14	3069	ABA	Vehicle	19.1	14.325	2.38	6.88	6.57	0.31	17.3		7.75	6.08	1.67	15.5		7.59	5.97	1.62	14.2
2848	ABA	Vehicle	17.9	7.58	3.09	18.4	4.49	7.56	3.63	18	3.93	7.28	3.59	18.4	3.69	8.2	3.28	18.6	4.92	7.18	3.8	17.6	3.38	7.32	4.27	18.3	3.05	6.83	4.98	2848	ABA	Vehicle	18.4	13.8	1.85	7.81	7.03	0.78	16.3		7.3	5.53	1.77	14.5		8.39	4.76	3.63	14.8
3099	ABA	Vehicle	19.4	8.04	3	19.1	5.04	6.88	3.82	19	3.06	7.65	3.83	19.1	3.82	7.94	4.8	18.8	3.14	7.74	5.17	18.8	2.57	8.23	5.06	19.2	3.17	7.51	5.69	3099	ABA	Vehicle	19	14.25	1.82	7.1	6.61	0.49	18.8		9.22	8.25	0.97	16.5		7.27	5.31	1.96	15
3077	ABA	Vehicle	18.5	7.55	3.33	18.7	4.22	8.47	3.69	18.6	4.78	8.32	3.92	18.3	4.4	8.51	4.95	18.1	3.56	7.13	5.06	18.4	2.07	8.15	5.47	18.8	2.68	7.33	6.57	3077	ABA	Vehicle	18.7	14.025	0.76	8.2	7.99	0.21	18.5		7.51	6.86	0.65	17.3		8.78	7.32	1.46	16.1
2849	ABA	Vehicle	18.5	8.22	3.17	18.3	5.05	6.93	3.9	17.8	3.03	7.27	3.91	18.1	3.36	7	4.13	18.6	2.87	8.22	4.49	18.4	3.73	7.98	4.18	18.3	3.8	7.87	5.06	2849	ABA	Vehicle	18.8	14.1	2.81	8.68	8.39	0.29	16.5		7.02	5.96	1.06	14.5		8.05	6.68	1.37	13.6
2831	ABA	Vehicle	18.6	7.59	3.33	18.5	4.26	6.61	3.55	18	3.06	7.81	4.13	18.1	3.68	7.13	3.83	18.2	3.3	7.25	4.08	18.7	3.17	7.6	4.89	18.8	2.71	8.42	4.35	2831	ABA	Vehicle	18.4	13.8	4.07	8.75	8.51	0.24	16.3		9.38	8.08	1.3	14.6		8.27	6.97	1.3	13.8
																																								STV: 1g					STV :1.32g
																																								ABA 8:15-8:30
																																								STV 8:30-8:40		done like normal
																																									start late after realizing food for STV
																																		STV VEH			day 1	day 2	day 3	day 4		needed to be done :(
																																		3.45			0.5115	1.023	1.364	1.705
																																		3.92
																																		3.04
																																		3.83
																																		3.29
																																		2.84
																																		3.58
																																		3.3
																																		3.40625
																																	statist same
																																		STV OLZ			day 1	day 2	day 3	day 4
																																		2.16			0.4785	0.957	1.276	1.595
																																		2.93
																																		2.94
																																		3.36			day 1	day 2	day 3	day 4
																																		4.04			0.5115	1.023	1.364	1.705
																																		3.75			0.4785	0.957	1.276	1.595
																																		3.02			0.495	0.99	1.32	1.65
																																		3.31			0.5	1	1.32	1.65
																																		3.18875
																																		R1 eaten wihout restricted lowered food--mistake!
																																		BUT ABA and STV SAME
																																		0.31		0.57
																																		0.55		0.65
																																		0.26		0.31
																																		0.36		0.78
																																		0.41		0.49
																																		0.44		0.21
																																		0.28		0.29
																																		0.88		0.24
																																		0.43625		0.4425
[truncated: 56 more columns]
