# Supplementary material for: Activity-Based Anorexia Alters the Expression of BDNF Transcripts in the Mesocorticolimbic Reward Circuit
Source: PLoS One. 2016 Nov 18;11(11):e0166756. doi: 10.1371/journal.pone.0166756 (PMC5115804; doi:10.1371/journal.pone.0166756)
Supplement: S2 File — Excel spreadsheet including raw data output from qPCR plates run with VTA samples. (XLSX) [file pone.0166756.s002.xlsx]

## Sheet: VTA qPCR output
SDS 2.2.1RQ Results	1
Filename	VTAplatesRedoIncl.sdm
Assay Type	RQ Study
EmbeddedFile	VTAplate1-4.ABA.Meso3.12.2013
Run DateTime	Tue Mar 12 14:09:16 CST 2013
Operator
ThermalCycleParams
EmbeddedFile	VTAplate5-8.ABA.Meso3.1.2013
Run DateTime	Wed Mar 13 11:12:14 CST 2013
Operator
ThermalCycleParams
EmbeddedFile	VTAplateRedo.ABA.Meso3.22.2013
Run DateTime	Fri Mar 22 11:47:33 CST 2013
Operator
ThermalCycleParams
Well	PlateID	Sample	Detector	Task	Ct	delta Rn	delta Ct	Ct Avg	Ct SD	Avg Delta Ct	delta Ct SD	Endo Ct Avg	Endo Ct SD	delta delta Ct	RQ	RQ Min	RQ Max	Baseline Type	Baseline Start	Baseline Stop	Threshold Type	Threshold	Instrument	Well Status	Rejected	Filename
26		ALV1	NCAm1	Target	28.4986	3.7728		28.461	0.0211101	11.7226	0.0247429	16.7384	0.0129063	0	1	0.862715	1.15913	Automatic			Automatic	0.330929	201573			VTAplate1-4.ABA.Meso3.12.2013
27		ALV1	NCAm1	Target	28.4588	3.9516		28.461	0.0211101	11.7226	0.0247429	16.7384	0.0129063	0	1	0.862715	1.15913	Automatic			Automatic	0.330929	201573			VTAplate1-4.ABA.Meso3.12.2013
28		ALV1	NCAm1	Target	28.4256	4.00125		28.461	0.0211101	11.7226	0.0247429	16.7384	0.0129063	0	1	0.862715	1.15913	Automatic			Automatic	0.330929	201573			VTAplate1-4.ABA.Meso3.12.2013
29		ALV2	NCAm1	Target	27.7217	3.96882		27.7454	0.0142398	12.1849	0.0251021	15.5605	0.0206722	0.46221	0.725874	0.624881	0.843188	Automatic			Automatic	0.330929	201573			VTAplate1-4.ABA.Meso3.12.2013
30		ALV2	NCAm1	Target	27.7435	3.92712		27.7454	0.0142398	12.1849	0.0251021	15.5605	0.0206722	0.46221	0.725874	0.624881	0.843188	Automatic			Automatic	0.330929	201573			VTAplate1-4.ABA.Meso3.12.2013
31		ALV2	NCAm1	Target	27.7709	3.98695		27.7454	0.0142398	12.1849	0.0251021	15.5605	0.0206722	0.46221	0.725874	0.624881	0.843188	Automatic			Automatic	0.330929	201573			VTAplate1-4.ABA.Meso3.12.2013
32		ALV3	NCAm1	Target	27.9374	4.03862		27.928	0.00480302	12.5574	0.0134966	15.3706	0.012613	0.834791	0.560664	0.517274	0.607695	Automatic			Automatic	0.330929	201573			VTAplate1-4.ABA.Meso3.12.2013
33		ALV3	NCAm1	Target	27.9252	4.01317		27.928	0.00480302	12.5574	0.0134966	15.3706	0.012613	0.834791	0.560664	0.517274	0.607695	Automatic			Automatic	0.330929	201573			VTAplate1-4.ABA.Meso3.12.2013
34		ALV3	NCAm1	Target	27.9215	3.93659		27.928	0.00480302	12.5574	0.0134966	15.3706	0.012613	0.834791	0.560664	0.517274	0.607695	Automatic			Automatic	0.330929	201573			VTAplate1-4.ABA.Meso3.12.2013
35		ALV4	NCAm1	Target	27.5806	3.97007		27.5726	0.00575136	12.3237	0.0187243	15.249	0.0178191	0.601028	0.659284	0.589576	0.737234	Automatic			Automatic	0.330929	201573			VTAplate1-4.ABA.Meso3.12.2013
36		ALV4	NCAm1	Target	27.5615	3.98367		27.5726	0.00575136	12.3237	0.0187243	15.249	0.0178191	0.601028	0.659284	0.589576	0.737234	Automatic			Automatic	0.330929	201573			VTAplate1-4.ABA.Meso3.12.2013
37		ALV4	NCAm1	Target	27.5759	3.96217		27.5726	0.00575136	12.3237	0.0187243	15.249	0.0178191	0.601028	0.659284	0.589576	0.737234	Automatic			Automatic	0.330929	201573			VTAplate1-4.ABA.Meso3.12.2013
38		ALZ1	NCAm1	Target	28.3349	3.91969		28.3016	0.021719	12.4097	0.029969	15.8919	0.02065	0.68702	0.621135	0.519407	0.742788	Automatic			Automatic	0.330929	201573			VTAplate1-4.ABA.Meso3.12.2013
39		ALZ1	NCAm1	Target	28.2608	3.95221		28.3016	0.021719	12.4097	0.029969	15.8919	0.02065	0.68702	0.621135	0.519407	0.742788	Automatic			Automatic	0.330929	201573			VTAplate1-4.ABA.Meso3.12.2013
40		ALZ1	NCAm1	Target	28.3091	3.8869		28.3016	0.021719	12.4097	0.029969	15.8919	0.02065	0.68702	0.621135	0.519407	0.742788	Automatic			Automatic	0.330929	201573			VTAplate1-4.ABA.Meso3.12.2013
41		ALZ2	NCAm1	Target	27.9597	3.9491		27.9514	0.00944049	12.3031	0.0185964	15.6483	0.0160219	0.580469	0.668746	0.598495	0.747244	Automatic			Automatic	0.330929	201573			VTAplate1-4.ABA.Meso3.12.2013
42		ALZ2	NCAm1	Target	27.9326	4.10171		27.9514	0.00944049	12.3031	0.0185964	15.6483	0.0160219	0.580469	0.668746	0.598495	0.747244	Automatic			Automatic	0.330929	201573			VTAplate1-4.ABA.Meso3.12.2013
43		ALZ2	NCAm1	Target	27.9619	4.10838		27.9514	0.00944049	12.3031	0.0185964	15.6483	0.0160219	0.580469	0.668746	0.598495	0.747244	Automatic			Automatic	0.330929	201573			VTAplate1-4.ABA.Meso3.12.2013
44		ALZ3	NCAm1	Target	27.5874	4.13892		27.594	0.00511139	12.4125	0.00572262	15.1815	0.00257335	0.68988	0.619905	0.599091	0.641443	Automatic			Automatic	0.330929	201573			VTAplate1-4.ABA.Meso3.12.2013
45		ALZ3	NCAm1	Target	27.6041	4.0633		27.594	0.00511139	12.4125	0.00572262	15.1815	0.00257335	0.68988	0.619905	0.599091	0.641443	Automatic			Automatic	0.330929	201573			VTAplate1-4.ABA.Meso3.12.2013
46		ALZ3	NCAm1	Target	27.5906	4.14167		27.594	0.00511139	12.4125	0.00572262	15.1815	0.00257335	0.68988	0.619905	0.599091	0.641443	Automatic			Automatic	0.330929	201573			VTAplate1-4.ABA.Meso3.12.2013
50		ALV1	BDNF	Target	33.0072	4.15219		33.0222	0.0868076	16.2838	0.0877618	16.7384	0.0129063	0	1	0.592277	1.6884	Automatic			Automatic	0.175818	201573			VTAplate1-4.ABA.Meso3.12.2013
51		ALV1	BDNF	Target	32.88	4.24087		33.0222	0.0868076	16.2838	0.0877618	16.7384	0.0129063	0	1	0.592277	1.6884	Automatic			Automatic	0.175818	201573			VTAplate1-4.ABA.Meso3.12.2013
52		ALV1	BDNF	Target	33.1795	4.0858		33.0222	0.0868076	16.2838	0.0877618	16.7384	0.0129063	0	1	0.592277	1.6884	Automatic			Automatic	0.175818	201573			VTAplate1-4.ABA.Meso3.12.2013
53		ALV2	BDNF	Target	31.1746	5.53894		31.1541	0.0787648	15.5936	0.0814324	15.5605	0.0206722	-0.690285	1.6136	0.992492	2.62341	Automatic			Automatic	0.175818	201573			VTAplate1-4.ABA.Meso3.12.2013
54		ALV2	BDNF	Target	31.0086	5.22422		31.1541	0.0787648	15.5936	0.0814324	15.5605	0.0206722	-0.690285	1.6136	0.992492	2.62341	Automatic			Automatic	0.175818	201573			VTAplate1-4.ABA.Meso3.12.2013
55		ALV2	BDNF	Target	31.2791	5.1718		31.1541	0.0787648	15.5936	0.0814324	15.5605	0.0206722	-0.690285	1.6136	0.992492	2.62341	Automatic			Automatic	0.175818	201573			VTAplate1-4.ABA.Meso3.12.2013
56		ALV3	BDNF	Target	31.4707	4.85592		31.4742	0.129453	16.1036	0.130066	15.3706	0.012613	-0.180206	1.13305	0.52134	2.46249	Automatic			Automatic	0.175818	201573			VTAplate1-4.ABA.Meso3.12.2013
57		ALV3	BDNF	Target	31.2518	4.90086		31.4742	0.129453	16.1036	0.130066	15.3706	0.012613	-0.180206	1.13305	0.52134	2.46249	Automatic			Automatic	0.175818	201573			VTAplate1-4.ABA.Meso3.12.2013
58		ALV3	BDNF	Target	31.7002	4.70206		31.4742	0.129453	16.1036	0.130066	15.3706	0.012613	-0.180206	1.13305	0.52134	2.46249	Automatic			Automatic	0.175818	201573			VTAplate1-4.ABA.Meso3.12.2013
59		ALV4	BDNF	Target	31.0738	5.19391		31.0313	0.0318478	15.7824	0.0364939	15.249	0.0178191	-0.501479	1.41566	1.1386	1.76016	Automatic			Automatic	0.175818	201573			VTAplate1-4.ABA.Meso3.12.2013
60		ALV4	BDNF	Target	31.0512	5.18241		31.0313	0.0318478	15.7824	0.0364939	15.249	0.0178191	-0.501479	1.41566	1.1386	1.76016	Automatic			Automatic	0.175818	201573			VTAplate1-4.ABA.Meso3.12.2013
61		ALV4	BDNF	Target	30.969	5.33159		31.0313	0.0318478	15.7824	0.0364939	15.249	0.0178191	-0.501479	1.41566	1.1386	1.76016	Automatic			Automatic	0.175818	201573			VTAplate1-4.ABA.Meso3.12.2013
62		ALZ1	BDNF	Target	31.4005	5.11459		31.4619	0.03837	15.57	0.0435738	15.8919	0.02065	-0.713832	1.64015	1.26457	2.12729	Automatic			Automatic	0.175818	201573			VTAplate1-4.ABA.Meso3.12.2013
63		ALZ1	BDNF	Target	31.5325	5.14322		31.4619	0.03837	15.57	0.0435738	15.8919	0.02065	-0.713832	1.64015	1.26457	2.12729	Automatic			Automatic	0.175818	201573			VTAplate1-4.ABA.Meso3.12.2013
64		ALZ1	BDNF	Target	31.4528	5.19794		31.4619	0.03837	15.57	0.0435738	15.8919	0.02065	-0.713832	1.64015	1.26457	2.12729	Automatic			Automatic	0.175818	201573			VTAplate1-4.ABA.Meso3.12.2013
65		ALZ2	BDNF	Target	30.2181	5.59191		30.2707	0.0561607	14.6224	0.0584014	15.6483	0.0160219	-1.66142	3.16329	2.23236	4.48242	Automatic			Automatic	0.175818	201573			VTAplate1-4.ABA.Meso3.12.2013
66		ALZ2	BDNF	Target	30.383	5.53174		30.2707	0.0561607	14.6224	0.0584014	15.6483	0.0160219	-1.66142	3.16329	2.23236	4.48242	Automatic			Automatic	0.175818	201573			VTAplate1-4.ABA.Meso3.12.2013
67		ALZ2	BDNF	Target	30.211	5.8708		30.2707	0.0561607	14.6224	0.0584014	15.6483	0.0160219	-1.66142	3.16329	2.23236	4.48242	Automatic			Automatic	0.175818	201573			VTAplate1-4.ABA.Meso3.12.2013
68		ALZ3	BDNF	Target	30.4307	5.66762		30.505	0.0437258	15.3234	0.0438015	15.1815	0.00257335	-0.960402	1.94585	1.49823	2.52721	Automatic			Automatic	0.175818	201573			VTAplate1-4.ABA.Meso3.12.2013
69		ALZ3	BDNF	Target	30.5021	5.73184		30.505	0.0437258	15.3234	0.0438015	15.1815	0.00257335	-0.960402	1.94585	1.49823	2.52721	Automatic			Automatic	0.175818	201573			VTAplate1-4.ABA.Meso3.12.2013
70		ALZ3	BDNF	Target	30.5821	5.77575		30.505	0.0437258	15.3234	0.0438015	15.1815	0.00257335	-0.960402	1.94585	1.49823	2.52721	Automatic			Automatic	0.175818	201573			VTAplate1-4.ABA.Meso3.12.2013
74		ALV1	18sFam	Endogenous Control	16.7327	6.72558		16.7384	0.0129063			16.7384	0.0129063					Automatic			Automatic	0.431734	201573			VTAplate1-4.ABA.Meso3.12.2013
75		ALV1	18sFam	Endogenous Control	16.763	6.83283		16.7384	0.0129063			16.7384	0.0129063					Automatic			Automatic	0.431734	201573			VTAplate1-4.ABA.Meso3.12.2013
76		ALV1	18sFam	Endogenous Control	16.7194	6.86509		16.7384	0.0129063			16.7384	0.0129063					Automatic			Automatic	0.431734	201573			VTAplate1-4.ABA.Meso3.12.2013
77		ALV2	18sFam	Endogenous Control	15.5634	6.84805		15.5605	0.0206722			15.5605	0.0206722					Automatic			Automatic	0.431734	201573			VTAplate1-4.ABA.Meso3.12.2013
78		ALV2	18sFam	Endogenous Control	15.5948	7.1817		15.5605	0.0206722			15.5605	0.0206722					Automatic			Automatic	0.431734	201573			VTAplate1-4.ABA.Meso3.12.2013
79		ALV2	18sFam	Endogenous Control	15.5234	7.32152		15.5605	0.0206722			15.5605	0.0206722					Automatic			Automatic	0.431734	201573			VTAplate1-4.ABA.Meso3.12.2013
80		ALV3	18sFam	Endogenous Control	15.3958	7.08184		15.3706	0.012613			15.3706	0.012613					Automatic			Automatic	0.431734	201573			VTAplate1-4.ABA.Meso3.12.2013
81		ALV3	18sFam	Endogenous Control	15.3575	7.0546		15.3706	0.012613			15.3706	0.012613					Automatic			Automatic	0.431734	201573			VTAplate1-4.ABA.Meso3.12.2013
82		ALV3	18sFam	Endogenous Control	15.3585	7.16428		15.3706	0.012613			15.3706	0.012613					Automatic			Automatic	0.431734	201573			VTAplate1-4.ABA.Meso3.12.2013
83		ALV4	18sFam	Endogenous Control	15.2378	7.11951		15.249	0.0178191			15.249	0.0178191					Automatic			Automatic	0.431734	201573			VTAplate1-4.ABA.Meso3.12.2013
84		ALV4	18sFam	Endogenous Control	15.2839	7.20859		15.249	0.0178191			15.249	0.0178191					Automatic			Automatic	0.431734	201573			VTAplate1-4.ABA.Meso3.12.2013
85		ALV4	18sFam	Endogenous Control	15.2253	6.83899		15.249	0.0178191			15.249	0.0178191					Automatic			Automatic	0.431734	201573			VTAplate1-4.ABA.Meso3.12.2013
86		ALZ1	18sFam	Endogenous Control	15.8757	7.02257		15.8919	0.02065			15.8919	0.02065					Automatic			Automatic	0.431734	201573			VTAplate1-4.ABA.Meso3.12.2013
87		ALZ1	18sFam	Endogenous Control	15.9329	7.09891		15.8919	0.02065			15.8919	0.02065					Automatic			Automatic	0.431734	201573			VTAplate1-4.ABA.Meso3.12.2013
88		ALZ1	18sFam	Endogenous Control	15.8671	7.0308		15.8919	0.02065			15.8919	0.02065					Automatic			Automatic	0.431734	201573			VTAplate1-4.ABA.Meso3.12.2013
89		ALZ2	18sFam	Endogenous Control	15.6676	6.99586		15.6483	0.0160219			15.6483	0.0160219					Automatic			Automatic	0.431734	201573			VTAplate1-4.ABA.Meso3.12.2013
90		ALZ2	18sFam	Endogenous Control	15.6165	7.551		15.6483	0.0160219			15.6483	0.0160219					Automatic			Automatic	0.431734	201573			VTAplate1-4.ABA.Meso3.12.2013
91		ALZ2	18sFam	Endogenous Control	15.6608	7.31344		15.6483	0.0160219			15.6483	0.0160219					Automatic			Automatic	0.431734	201573			VTAplate1-4.ABA.Meso3.12.2013
92		ALZ3	18sFam	Endogenous Control	15.1771	7.1516		15.1815	0.00257335			15.1815	0.00257335					Automatic			Automatic	0.431734	201573			VTAplate1-4.ABA.Meso3.12.2013
93		ALZ3	18sFam	Endogenous Control	15.1815	7.36184		15.1815	0.00257335			15.1815	0.00257335					Automatic			Automatic	0.431734	201573			VTAplate1-4.ABA.Meso3.12.2013
94		ALZ3	18sFam	Endogenous Control	15.186	7.46392		15.1815	0.00257335			15.1815	0.00257335					Automatic			Automatic	0.431734	201573			VTAplate1-4.ABA.Meso3.12.2013
98		ALZ4	NCAm1	Target	27.2769	4.02709		27.2488	0.0279349	12.5203	0.0395917	14.7284	0.0280561	0.797702	0.575265	0.454201	0.728598	Automatic			Automatic	0.330929	201573			VTAplate1-4.ABA.Meso3.12.2013
99		ALZ4	NCAm1	Target	27.2766	4.03333		27.2488	0.0279349	12.5203	0.0395917	14.7284	0.0280561	0.797702	0.575265	0.454201	0.728598	Automatic			Automatic	0.330929	201573			VTAplate1-4.ABA.Meso3.12.2013
100		ALZ4	NCAm1	Target	27.1929	3.87757		27.2488	0.0279349	12.5203	0.0395917	14.7284	0.0280561	0.797702	0.575265	0.454201	0.728598	Automatic			Automatic	0.330929	201573			VTAplate1-4.ABA.Meso3.12.2013
101		SV1	NCAm1	Target	28.0634	3.87102		28.0013	0.0317653	11.87	0.0396039	16.1314	0.0236524	0.147308	0.902934	0.71286	1.14369	Automatic			Automatic	0.330929	201573			VTAplate1-4.ABA.Meso3.12.2013
102		SV1	NCAm1	Target	27.9819	3.94923		28.0013	0.0317653	11.87	0.0396039	16.1314	0.0236524	0.147308	0.902934	0.71286	1.14369	Automatic			Automatic	0.330929	201573			VTAplate1-4.ABA.Meso3.12.2013
103		SV1	NCAm1	Target	27.9586	3.8155		28.0013	0.0317653	11.87	0.0396039	16.1314	0.0236524	0.147308	0.902934	0.71286	1.14369	Automatic			Automatic	0.330929	201573			VTAplate1-4.ABA.Meso3.12.2013
104		SV2	NCAm1	Target	27.7141	3.80196		27.759	0.0227739	12.0105	0.0302173	15.7485	0.0198604	0.287882	0.819104	0.683938	0.980981	Automatic			Automatic	0.330929	201573			VTAplate1-4.ABA.Meso3.12.2013
105		SV2	NCAm1	Target	27.7881	3.74911		27.759	0.0227739	12.0105	0.0302173	15.7485	0.0198604	0.287882	0.819104	0.683938	0.980981	Automatic			Automatic	0.330929	201573			VTAplate1-4.ABA.Meso3.12.2013
106		SV2	NCAm1	Target	27.7748	3.66803		27.759	0.0227739	12.0105	0.0302173	15.7485	0.0198604	0.287882	0.819104	0.683938	0.980981	Automatic			Automatic	0.330929	201573			VTAplate1-4.ABA.Meso3.12.2013
107		SV3	NCAm1	Target	27.8772	3.79259		27.8637	0.0177623	11.9686	0.033355	15.8951	0.0282322	0.245906	0.843286	0.691067	1.02903	Automatic			Automatic	0.330929	201573			VTAplate1-4.ABA.Meso3.12.2013
108		SV3	NCAm1	Target	27.8284	3.86806		27.8637	0.0177623	11.9686	0.033355	15.8951	0.0282322	0.245906	0.843286	0.691067	1.02903	Automatic			Automatic	0.330929	201573			VTAplate1-4.ABA.Meso3.12.2013
109		SV3	NCAm1	Target	27.8853	3.90696		27.8637	0.0177623	11.9686	0.033355	15.8951	0.0282322	0.245906	0.843286	0.691067	1.02903	Automatic			Automatic	0.330929	201573			VTAplate1-4.ABA.Meso3.12.2013
110		SV4	NCAm1	Target	26.2787	4.27198		26.3849	0.0541382	12.1762	0.0593702	14.2087	0.0243698	0.453576	0.730231	0.512359	1.04075	Automatic			Automatic	0.330929	201573			VTAplate1-4.ABA.Meso3.12.2013
111		SV4	NCAm1	Target	26.4202	4.11256		26.3849	0.0541382	12.1762	0.0593702	14.2087	0.0243698	0.453576	0.730231	0.512359	1.04075	Automatic			Automatic	0.330929	201573			VTAplate1-4.ABA.Meso3.12.2013
112		SV4	NCAm1	Target	26.456	3.95697		26.3849	0.0541382	12.1762	0.0593702	14.2087	0.0243698	0.453576	0.730231	0.512359	1.04075	Automatic			Automatic	0.330929	201573			VTAplate1-4.ABA.Meso3.12.2013
113		SZ2	NCAm1	Target	28.147	3.78113		28.1096	0.0409096	11.9891	0.0454946	16.1205	0.0199039	0.266428	0.831375	0.63369	1.09073	Automatic			Automatic	0.330929	201573			VTAplate1-4.ABA.Meso3.12.2013
114		SZ2	NCAm1	Target	28.154	3.8677		28.1096	0.0409096	11.9891	0.0454946	16.1205	0.0199039	0.266428	0.831375	0.63369	1.09073	Automatic			Automatic	0.330929	201573			VTAplate1-4.ABA.Meso3.12.2013
115		SZ2	NCAm1	Target	28.0279	4.00021		28.1096	0.0409096	11.9891	0.0454946	16.1205	0.0199039	0.266428	0.831375	0.63369	1.09073	Automatic			Automatic	0.330929	201573			VTAplate1-4.ABA.Meso3.12.2013
116		SZ3	NCAm1	Target	28.8223	3.68556		28.7014	0.0629098	12.4276	0.0694478	16.2738	0.0294171	0.704966	0.613457	0.405301	0.928518	Automatic			Automatic	0.330929	201573			VTAplate1-4.ABA.Meso3.12.2013
117		SZ3	NCAm1	Target	28.671	3.9372		28.7014	0.0629098	12.4276	0.0694478	16.2738	0.0294171	0.704966	0.613457	0.405301	0.928518	Automatic			Automatic	0.330929	201573			VTAplate1-4.ABA.Meso3.12.2013
118		SZ3	NCAm1	Target	28.6109	3.89043		28.7014	0.0629098	12.4276	0.0694478	16.2738	0.0294171	0.704966	0.613457	0.405301	0.928518	Automatic			Automatic	0.330929	201573			VTAplate1-4.ABA.Meso3.12.2013
122		ALZ4	BDNF	Target	30.6643	5.37452		30.574	0.0499056	15.8455	0.0572513	14.7284	0.0280561	-0.438308	1.35501	0.962833	1.90694	Automatic			Automatic	0.175818	201573			VTAplate1-4.ABA.Meso3.12.2013
123		ALZ4	BDNF	Target	30.492	5.71932		30.574	0.0499056	15.8455	0.0572513	14.7284	0.0280561	-0.438308	1.35501	0.962833	1.90694	Automatic			Automatic	0.175818	201573			VTAplate1-4.ABA.Meso3.12.2013
124		ALZ4	BDNF	Target	30.5656	5.5665		30.574	0.0499056	15.8455	0.0572513	14.7284	0.0280561	-0.438308	1.35501	0.962833	1.90694	Automatic			Automatic	0.175818	201573			VTAplate1-4.ABA.Meso3.12.2013
125		SV1	BDNF	Target	31.7187	4.9039		31.5825	0.128494	15.4511	0.130653	16.1314	0.0236524	-0.832705	1.78102	0.816625	3.88432	Automatic			Automatic	0.175818	201573			VTAplate1-4.ABA.Meso3.12.2013
126		SV1	BDNF	Target	31.3257	4.78414		31.5825	0.128494	15.4511	0.130653	16.1314	0.0236524	-0.832705	1.78102	0.816625	3.88432	Automatic			Automatic	0.175818	201573			VTAplate1-4.ABA.Meso3.12.2013
127		SV1	BDNF	Target	31.7032	4.64462		31.5825	0.128494	15.4511	0.130653	16.1314	0.0236524	-0.832705	1.78102	0.816625	3.88432	Automatic			Automatic	0.175818	201573			VTAplate1-4.ABA.Meso3.12.2013
128		SV2	BDNF	Target	31.9765	4.40544		32.0575	0.0863186	16.309	0.0885739	15.7485	0.0198604	0.0251675	0.982707	0.57922	1.66726	Automatic			Automatic	0.175818	201573			VTAplate1-4.ABA.Meso3.12.2013
129		SV2	BDNF	Target	31.966	4.42325		32.0575	0.0863186	16.309	0.0885739	15.7485	0.0198604	0.0251675	0.982707	0.57922	1.66726	Automatic			Automatic	0.175818	201573			VTAplate1-4.ABA.Meso3.12.2013
130		SV2	BDNF	Target	32.23	4.2312		32.0575	0.0863186	16.309	0.0885739	15.7485	0.0198604	0.0251675	0.982707	0.57922	1.66726	Automatic			Automatic	0.175818	201573			VTAplate1-4.ABA.Meso3.12.2013
131		SV3	BDNF	Target	31.1638	4.77346		31.4344	0.145596	15.5059	0.0747193	15.8951	0.0282322	-0.777943	1.71468	1.29582	2.26894	Automatic			Automatic	0.175818	201573			VTAplate1-4.ABA.Meso3.12.2013
132		SV3	BDNF	Target	31.4767	4.52149		31.4344	0.145596	15.5059	0.0747193	15.8951	0.0282322	-0.777943	1.71468	1.29582	2.26894	Automatic			Automatic	0.175818	201573			VTAplate1-4.ABA.Meso3.12.2013
133		SV3	BDNF	Target	31.6628	4.56554		31.4344	0.145596	15.5059	0.0747193	15.8951	0.0282322	-0.777943	1.71468	1.29582	2.26894	Automatic			Automatic	0.175818	201573			VTAplate1-4.ABA.Meso3.12.2013
134		SV4	BDNF	Target	30.2501	5.15131		30.377	0.100663	16.1682	0.103571	14.2087	0.0243698	-0.115608	1.08343	0.583915	2.01027	Automatic			Automatic	0.175818	201573			VTAplate1-4.ABA.Meso3.12.2013
135		SV4	BDNF	Target	30.3049	5.3576		30.377	0.100663	16.1682	0.103571	14.2087	0.0243698	-0.115608	1.08343	0.583915	2.01027	Automatic			Automatic	0.175818	201573			VTAplate1-4.ABA.Meso3.12.2013
136		SV4	BDNF	Target	30.5758	5.29068		30.377	0.100663	16.1682	0.103571	14.2087	0.0243698	-0.115608	1.08343	0.583915	2.01027	Automatic			Automatic	0.175818	201573			VTAplate1-4.ABA.Meso3.12.2013
137		SZ2	BDNF	Target	30.5422	5.10353		30.5905	0.028881	14.47	0.0350753	16.1205	0.0199039	-1.81384	3.51578	2.85173	4.33446	Automatic			Automatic	0.175818	201573			VTAplate1-4.ABA.Meso3.12.2013
138		SZ2	BDNF	Target	30.6421	5.16212		30.5905	0.028881	14.47	0.0350753	16.1205	0.0199039	-1.81384	3.51578	2.85173	4.33446	Automatic			Automatic	0.175818	201573			VTAplate1-4.ABA.Meso3.12.2013
139		SZ2	BDNF	Target	30.5874	5.40635		30.5905	0.028881	14.47	0.0350753	16.1205	0.0199039	-1.81384	3.51578	2.85173	4.33446	Automatic			Automatic	0.175818	201573			VTAplate1-4.ABA.Meso3.12.2013
140		SZ3	BDNF	Target	31.083	5.14183		31.0843	0.0805401	14.8105	0.0857442	16.2738	0.0294171	-1.47334	2.77664	1.66446	4.63196	Automatic			Automatic	0.175818	201573			VTAplate1-4.ABA.Meso3.12.2013
141		SZ3	BDNF	Target	31.2244	5.10081		31.0843	0.0805401	14.8105	0.0857442	16.2738	0.0294171	-1.47334	2.77664	1.66446	4.63196	Automatic			Automatic	0.175818	201573			VTAplate1-4.ABA.Meso3.12.2013
142		SZ3	BDNF	Target	30.9454	5.62712		31.0843	0.0805401	14.8105	0.0857442	16.2738	0.0294171	-1.47334	2.77664	1.66446	4.63196	Automatic			Automatic	0.175818	201573			VTAplate1-4.ABA.Meso3.12.2013
146		ALZ4	18sFam	Endogenous Control	14.6901	6.90317		14.7284	0.0280561			14.7284	0.0280561					Automatic			Automatic	0.431734	201573			VTAplate1-4.ABA.Meso3.12.2013
147		ALZ4	18sFam	Endogenous Control	14.7121	7.03401		14.7284	0.0280561			14.7284	0.0280561					Automatic			Automatic	0.431734	201573			VTAplate1-4.ABA.Meso3.12.2013
148		ALZ4	18sFam	Endogenous Control	14.7831	6.95851		14.7284	0.0280561			14.7284	0.0280561					Automatic			Automatic	0.431734	201573			VTAplate1-4.ABA.Meso3.12.2013
149		SV1	18sFam	Endogenous Control	16.1716	6.76513		16.1314	0.0236524			16.1314	0.0236524					Automatic			Automatic	0.431734	201573			VTAplate1-4.ABA.Meso3.12.2013
150		SV1	18sFam	Endogenous Control	16.0897	7.13927		16.1314	0.0236524			16.1314	0.0236524					Automatic			Automatic	0.431734	201573			VTAplate1-4.ABA.Meso3.12.2013
151		SV1	18sFam	Endogenous Control	16.1328	6.98898		16.1314	0.0236524			16.1314	0.0236524					Automatic			Automatic	0.431734	201573			VTAplate1-4.ABA.Meso3.12.2013
152		SV2	18sFam	Endogenous Control	15.7747	6.85325		15.7485	0.0198604			15.7485	0.0198604					Automatic			Automatic	0.431734	201573			VTAplate1-4.ABA.Meso3.12.2013
153		SV2	18sFam	Endogenous Control	15.7095	7.0537		15.7485	0.0198604			15.7485	0.0198604					Automatic			Automatic	0.431734	201573			VTAplate1-4.ABA.Meso3.12.2013
154		SV2	18sFam	Endogenous Control	15.7613	6.82018		15.7485	0.0198604			15.7485	0.0198604					Automatic			Automatic	0.431734	201573			VTAplate1-4.ABA.Meso3.12.2013
155		SV3	18sFam	Endogenous Control	15.9496	6.85529		15.8951	0.0282322			15.8951	0.0282322					Automatic			Automatic	0.431734	201573			VTAplate1-4.ABA.Meso3.12.2013
156		SV3	18sFam	Endogenous Control	15.8551	7.26676		15.8951	0.0282322			15.8951	0.0282322					Automatic			Automatic	0.431734	201573			VTAplate1-4.ABA.Meso3.12.2013
157		SV3	18sFam	Endogenous Control	15.8806	7.21081		15.8951	0.0282322			15.8951	0.0282322					Automatic			Automatic	0.431734	201573			VTAplate1-4.ABA.Meso3.12.2013
158		SV4	18sFam	Endogenous Control	14.179	6.93502		14.2087	0.0243698			14.2087	0.0243698					Automatic			Automatic	0.431734	201573			VTAplate1-4.ABA.Meso3.12.2013
159		SV4	18sFam	Endogenous Control	14.1901	7.28141		14.2087	0.0243698			14.2087	0.0243698					Automatic			Automatic	0.431734	201573			VTAplate1-4.ABA.Meso3.12.2013
160		SV4	18sFam	Endogenous Control	14.257	7.21978		14.2087	0.0243698			14.2087	0.0243698					Automatic			Automatic	0.431734	201573			VTAplate1-4.ABA.Meso3.12.2013
161		SZ2	18sFam	Endogenous Control	16.0861	7.31361		16.1205	0.0199039			16.1205	0.0199039					Automatic			Automatic	0.431734	201573			VTAplate1-4.ABA.Meso3.12.2013
162		SZ2	18sFam	Endogenous Control	16.1204	7.02623		16.1205	0.0199039			16.1205	0.0199039					Automatic			Automatic	0.431734	201573			VTAplate1-4.ABA.Meso3.12.2013
163		SZ2	18sFam	Endogenous Control	16.1551	7.2355		16.1205	0.0199039			16.1205	0.0199039					Automatic			Automatic	0.431734	201573			VTAplate1-4.ABA.Meso3.12.2013
164		SZ3	18sFam	Endogenous Control	16.3311	7.0708		16.2738	0.0294171			16.2738	0.0294171					Automatic			Automatic	0.431734	201573			VTAplate1-4.ABA.Meso3.12.2013
165		SZ3	18sFam	Endogenous Control	16.2338	7.28899		16.2738	0.0294171			16.2738	0.0294171					Automatic			Automatic	0.431734	201573			VTAplate1-4.ABA.Meso3.12.2013
166		SZ3	18sFam	Endogenous Control	16.2564	7.37335		16.2738	0.0294171			16.2738	0.0294171					Automatic			Automatic	0.431734	201573			VTAplate1-4.ABA.Meso3.12.2013
170		SZ4	NCAm1	Target	28.5639	3.84446		28.5214	0.0213782	12.6656	0.032523	15.8557	0.0245095	0.942987	0.520155	0.428385	0.631583	Automatic			Automatic	0.330929	201573			VTAplate1-4.ABA.Meso3.12.2013
171		SZ4	NCAm1	Target	28.4964	3.76752		28.5214	0.0213782	12.6656	0.032523	15.8557	0.0245095	0.942987	0.520155	0.428385	0.631583	Automatic			Automatic	0.330929	201573			VTAplate1-4.ABA.Meso3.12.2013
172		SZ4	NCAm1	Target	28.5038	3.76623		28.5214	0.0213782	12.6656	0.032523	15.8557	0.0245095	0.942987	0.520155	0.428385	0.631583	Automatic			Automatic	0.330929	201573			VTAplate1-4.ABA.Meso3.12.2013
173		RV1	NCAm1	Target	28.895	3.51855		28.9015	0.0298872	12.1492	0.0459873	16.7522	0.0349512	0.426567	0.74403	0.565449	0.979012	Automatic			Automatic	0.330929	201573			VTAplate1-4.ABA.Meso3.12.2013
174		RV1	NCAm1	Target	28.8532	3.55193		28.9015	0.0298872	12.1492	0.0459873	16.7522	0.0349512	0.426567	0.74403	0.565449	0.979012	Automatic			Automatic	0.330929	201573			VTAplate1-4.ABA.Meso3.12.2013
175		RV1	NCAm1	Target	28.9562	3.37424		28.9015	0.0298872	12.1492	0.0459873	16.7522	0.0349512	0.426567	0.74403	0.565449	0.979012	Automatic			Automatic	0.330929	201573			VTAplate1-4.ABA.Meso3.12.2013
176		RV2	NCAm1	Target	28.6192	3.4814		28.5555	0.0321622	13.058	0.0335197	15.4975	0.00944282	1.33535	0.396295	0.324442	0.484061	Automatic			Automatic	0.330929	201573			VTAplate1-4.ABA.Meso3.12.2013
177		RV2	NCAm1	Target	28.5159	3.46528		28.5555	0.0321622	13.058	0.0335197	15.4975	0.00944282	1.33535	0.396295	0.324442	0.484061	Automatic			Automatic	0.330929	201573			VTAplate1-4.ABA.Meso3.12.2013
178		RV2	NCAm1	Target	28.5315	3.40565		28.5555	0.0321622	13.058	0.0335197	15.4975	0.00944282	1.33535	0.396295	0.324442	0.484061	Automatic			Automatic	0.330929	201573			VTAplate1-4.ABA.Meso3.12.2013
179		RV4	NCAm1	Target	27.8622	3.34011		27.8885	0.0167717	11.8242	0.0316006	16.0643	0.0267826	0.101599	0.932	0.771806	1.12544	Automatic			Automatic	0.330929	201573			VTAplate1-4.ABA.Meso3.12.2013
180		RV4	NCAm1	Target	27.8837	3.54112		27.8885	0.0167717	11.8242	0.0316006	16.0643	0.0267826	0.101599	0.932	0.771806	1.12544	Automatic			Automatic	0.330929	201573			VTAplate1-4.ABA.Meso3.12.2013
181		RV4	NCAm1	Target	27.9197	3.66904		27.8885	0.0167717	11.8242	0.0316006	16.0643	0.0267826	0.101599	0.932	0.771806	1.12544	Automatic			Automatic	0.330929	201573			VTAplate1-4.ABA.Meso3.12.2013
182		RZ1	NCAm1	Target	28.4533	3.48044		28.3947	0.0410835	12.3551	0.0503821	16.0396	0.0291635	0.632446	0.645082	0.477558	0.871371	Automatic			Automatic	0.330929	201573			VTAplate1-4.ABA.Meso3.12.2013
183		RZ1	NCAm1	Target	28.3155	3.50582		28.3947	0.0410835	12.3551	0.0503821	16.0396	0.0291635	0.632446	0.645082	0.477558	0.871371	Automatic			Automatic	0.330929	201573			VTAplate1-4.ABA.Meso3.12.2013
184		RZ1	NCAm1	Target	28.4154	3.79415		28.3947	0.0410835	12.3551	0.0503821	16.0396	0.0291635	0.632446	0.645082	0.477558	0.871371	Automatic			Automatic	0.330929	201573			VTAplate1-4.ABA.Meso3.12.2013
185		RZ2	NCAm1	Target	28.2798	3.68469		28.2489	0.0198734	12.7026	0.01937	15.3287	0.0250386	0.979996	0.506981	0.471475	0.545161	Automatic			Automatic	0.330929	201573			VTAplate1-4.ABA.Meso3.12.2013
186		RZ2	NCAm1	Target	28.2118	3.89238		28.2489	0.0198734	12.7026	0.01937	15.3287	0.0250386	0.979996	0.506981	0.471475	0.545161	Automatic			Automatic	0.330929	201573			VTAplate1-4.ABA.Meso3.12.2013
187		RZ2	NCAm1	Target	28.2551	3.97022		28.2489	0.0198734	12.7026	0.01937	15.3287	0.0250386	0.979996	0.506981	0.471475	0.545161	Automatic			Automatic	0.330929	201573			VTAplate1-4.ABA.Meso3.12.2013
188		RZ3	NCAm1	Target	28.3941	3.88459		28.3199	0.0465708	12.0801	0.0474907	16.2399	0.00930237	0.357424	0.780557	0.58791	1.03633	Automatic			Automatic	0.330929	201573			VTAplate1-4.ABA.Meso3.12.2013
189		RZ3	NCAm1	Target	28.3317	4.10551		28.3199	0.0465708	12.0801	0.0474907	16.2399	0.00930237	0.357424	0.780557	0.58791	1.03633	Automatic			Automatic	0.330929	201573			VTAplate1-4.ABA.Meso3.12.2013
190		RZ3	NCAm1	Target	28.234	3.96848		28.3199	0.0465708	12.0801	0.0474907	16.2399	0.00930237	0.357424	0.780557	0.58791	1.03633	Automatic			Automatic	0.330929	201573			VTAplate1-4.ABA.Meso3.12.2013
194		SZ4	BDNF	Target	31.165	5.35465		31.195	0.0492139	15.3393	0.0549794	15.8557	0.0245095	-0.944595	1.92465	1.38627	2.67212	Automatic			Automatic	0.175818	201573			VTAplate1-4.ABA.Meso3.12.2013
195		SZ4	BDNF	Target	31.2912	5.14657		31.195	0.0492139	15.3393	0.0549794	15.8557	0.0245095	-0.944595	1.92465	1.38627	2.67212	Automatic			Automatic	0.175818	201573			VTAplate1-4.ABA.Meso3.12.2013
196		SZ4	BDNF	Target	31.1288	5.41525		31.195	0.0492139	15.3393	0.0549794	15.8557	0.0245095	-0.944595	1.92465	1.38627	2.67212	Automatic			Automatic	0.175818	201573			VTAplate1-4.ABA.Meso3.12.2013
197		RV1	BDNF	Target	31.6238	4.97949		31.5277	0.0497146	14.7754	0.0607711	16.7522	0.0349512	-1.5084	2.84495	1.97951	4.08875	Automatic			Automatic	0.175818	201573			VTAplate1-4.ABA.Meso3.12.2013
198		RV1	BDNF	Target	31.4576	5.05659		31.5277	0.0497146	14.7754	0.0607711	16.7522	0.0349512	-1.5084	2.84495	1.97951	4.08875	Automatic			Automatic	0.175818	201573			VTAplate1-4.ABA.Meso3.12.2013
199		RV1	BDNF	Target	31.5016	4.95619		31.5277	0.0497146	14.7754	0.0607711	16.7522	0.0349512	-1.5084	2.84495	1.97951	4.08875	Automatic			Automatic	0.175818	201573			VTAplate1-4.ABA.Meso3.12.2013
200		RV2	BDNF	Target	31.3758	4.96352		31.2345	0.154103	15.6306	0.0910959	15.4975	0.00944282	-0.653199	1.57265	1.11772	2.21274	Automatic			Automatic	0.175818	201573			VTAplate1-4.ABA.Meso3.12.2013
201		RV2	BDNF	Target	31.401	4.88077		31.2345	0.154103	15.6306	0.0910959	15.4975	0.00944282	-0.653199	1.57265	1.11772	2.21274	Automatic			Automatic	0.175818	201573			VTAplate1-4.ABA.Meso3.12.2013
202		RV2	BDNF	Target	30.9266	5.26276		31.2345	0.154103	15.6306	0.0910959	15.4975	0.00944282	-0.653199	1.57265	1.11772	2.21274	Automatic			Automatic	0.175818	201573			VTAplate1-4.ABA.Meso3.12.2013
203		RV4	BDNF	Target	31.1048	4.83313		31.1684	0.0382586	15.1041	0.0467015	16.0643	0.0267826	-1.17975	2.26537	1.71432	2.99356	Automatic			Automatic	0.175818	201573			VTAplate1-4.ABA.Meso3.12.2013
204		RV4	BDNF	Target	31.237	4.87946		31.1684	0.0382586	15.1041	0.0467015	16.0643	0.0267826	-1.17975	2.26537	1.71432	2.99356	Automatic			Automatic	0.175818	201573			VTAplate1-4.ABA.Meso3.12.2013
205		RV4	BDNF	Target	31.1633	4.98199		31.1684	0.0382586	15.1041	0.0467015	16.0643	0.0267826	-1.17975	2.26537	1.71432	2.99356	Automatic			Automatic	0.175818	201573			VTAplate1-4.ABA.Meso3.12.2013
206		RZ1	BDNF	Target	31.8223	4.70067		31.9556	0.245983	15.9249	0.12602	16.0396	0.0291635	-0.358982	1.28252	0.799673	2.05691	Automatic			Automatic	0.175818	201573			VTAplate1-4.ABA.Meso3.12.2013
207		RZ1	BDNF	Target	31.6121	4.93638		31.9556	0.245983	15.9249	0.12602	16.0396	0.0291635	-0.358982	1.28252	0.799673	2.05691	Automatic			Automatic	0.175818	201573			VTAplate1-4.ABA.Meso3.12.2013
208		RZ1	BDNF	Target	32.4323	4.4555		31.9556	0.245983	15.9249	0.12602	16.0396	0.0291635	-0.358982	1.28252	0.799673	2.05691	Automatic			Automatic	0.175818	201573			VTAplate1-4.ABA.Meso3.12.2013
209		RZ2	BDNF	Target	32.1961	4.71484		32.349	0.0830855	16.925	0.0903989	15.3287	0.0250386	0.641195	0.641181	0.456896	0.899797	Automatic			Automatic	0.175818	201573			VTAplate1-4.ABA.Meso3.12.2013
210		RZ2	BDNF	Target	32.4819	4.39577		32.349	0.0830855	16.925	0.0903989	15.3287	0.0250386	0.641195	0.641181	0.456896	0.899797	Automatic			Automatic	0.175818	201573			VTAplate1-4.ABA.Meso3.12.2013
211		RZ2	BDNF	Target	32.3689	4.68529		32.349	0.0830855	16.925	0.0903989	15.3287	0.0250386	0.641195	0.641181	0.456896	0.899797	Automatic			Automatic	0.175818	201573			VTAplate1-4.ABA.Meso3.12.2013
212		RZ3	BDNF	Target	32.1022	4.97009		32.0452	0.0770488	15.8054	0.0776084	16.2399	0.00930237	-0.478477	1.39327	0.876755	2.21408	Automatic			Automatic	0.175818	201573			VTAplate1-4.ABA.Meso3.12.2013
213		RZ3	BDNF	Target	32.1408	5.0503		32.0452	0.0770488	15.8054	0.0776084	16.2399	0.00930237	-0.478477	1.39327	0.876755	2.21408	Automatic			Automatic	0.175818	201573			VTAplate1-4.ABA.Meso3.12.2013
214		RZ3	BDNF	Target	31.8928	5.32492		32.0452	0.0770488	15.8054	0.0776084	16.2399	0.00930237	-0.478477	1.39327	0.876755	2.21408	Automatic			Automatic	0.175818	201573			VTAplate1-4.ABA.Meso3.12.2013
218		SZ4	18sFam	Endogenous Control	15.8656	6.85442		15.8557	0.0245095			15.8557	0.0245095					Automatic			Automatic	0.431734	201573			VTAplate1-4.ABA.Meso3.12.2013
219		SZ4	18sFam	Endogenous Control	15.8924	6.83015		15.8557	0.0245095			15.8557	0.0245095					Automatic			Automatic	0.431734	201573			VTAplate1-4.ABA.Meso3.12.2013
220		SZ4	18sFam	Endogenous Control	15.8093	7.08306		15.8557	0.0245095			15.8557	0.0245095					Automatic			Automatic	0.431734	201573			VTAplate1-4.ABA.Meso3.12.2013
221		RV1	18sFam	Endogenous Control	16.7859	6.44369		16.7522	0.0349512			16.7522	0.0349512					Automatic			Automatic	0.431734	201573			VTAplate1-4.ABA.Meso3.12.2013
222		RV1	18sFam	Endogenous Control	16.6824	6.79948		16.7522	0.0349512			16.7522	0.0349512					Automatic			Automatic	0.431734	201573			VTAplate1-4.ABA.Meso3.12.2013
223		RV1	18sFam	Endogenous Control	16.7884	6.51882		16.7522	0.0349512			16.7522	0.0349512					Automatic			Automatic	0.431734	201573			VTAplate1-4.ABA.Meso3.12.2013
224		RV2	18sFam	Endogenous Control	15.5129	6.64908		15.4975	0.00944282			15.4975	0.00944282					Automatic			Automatic	0.431734	201573			VTAplate1-4.ABA.Meso3.12.2013
225		RV2	18sFam	Endogenous Control	15.4993	6.52443		15.4975	0.00944282			15.4975	0.00944282					Automatic			Automatic	0.431734	201573			VTAplate1-4.ABA.Meso3.12.2013
226		RV2	18sFam	Endogenous Control	15.4803	6.77883		15.4975	0.00944282			15.4975	0.00944282					Automatic			Automatic	0.431734	201573			VTAplate1-4.ABA.Meso3.12.2013
227		RV4	18sFam	Endogenous Control	16.0494	6.65561		16.0643	0.0267826			16.0643	0.0267826					Automatic			Automatic	0.431734	201573			VTAplate1-4.ABA.Meso3.12.2013
228		RV4	18sFam	Endogenous Control	16.0271	6.83908		16.0643	0.0267826			16.0643	0.0267826					Automatic			Automatic	0.431734	201573			VTAplate1-4.ABA.Meso3.12.2013
229		RV4	18sFam	Endogenous Control	16.1163	6.58631		16.0643	0.0267826			16.0643	0.0267826					Automatic			Automatic	0.431734	201573			VTAplate1-4.ABA.Meso3.12.2013
230		RZ1	18sFam	Endogenous Control	16.0238	6.85879		16.0396	0.0291635			16.0396	0.0291635					Automatic			Automatic	0.431734	201573			VTAplate1-4.ABA.Meso3.12.2013
231		RZ1	18sFam	Endogenous Control	15.999	6.95501		16.0396	0.0291635			16.0396	0.0291635					Automatic			Automatic	0.431734	201573			VTAplate1-4.ABA.Meso3.12.2013
232		RZ1	18sFam	Endogenous Control	16.0962	6.95503		16.0396	0.0291635			16.0396	0.0291635					Automatic			Automatic	0.431734	201573			VTAplate1-4.ABA.Meso3.12.2013
233		RZ2	18sFam	Endogenous Control	15.3262	6.70199		15.3287	0.0250386			15.3287	0.0250386					Automatic			Automatic	0.431734	201573			VTAplate1-4.ABA.Meso3.12.2013
234		RZ2	18sFam	Endogenous Control	15.2866	7.17444		15.3287	0.0250386			15.3287	0.0250386					Automatic			Automatic	0.431734	201573			VTAplate1-4.ABA.Meso3.12.2013
235		RZ2	18sFam	Endogenous Control	15.3732	6.98033		15.3287	0.0250386			15.3287	0.0250386					Automatic			Automatic	0.431734	201573			VTAplate1-4.ABA.Meso3.12.2013
236		RZ3	18sFam	Endogenous Control	16.2219	6.6442		16.2399	0.00930237			16.2399	0.00930237					Automatic			Automatic	0.431734	201573			VTAplate1-4.ABA.Meso3.12.2013
237		RZ3	18sFam	Endogenous Control	16.2529	7.06526		16.2399	0.00930237			16.2399	0.00930237					Automatic			Automatic	0.431734	201573			VTAplate1-4.ABA.Meso3.12.2013
238		RZ3	18sFam	Endogenous Control	16.2448	6.63966		16.2399	0.00930237			16.2399	0.00930237					Automatic			Automatic	0.431734	201573			VTAplate1-4.ABA.Meso3.12.2013
242		RZ4	NCAm1	Target	27.6907	3.68944		27.6587	0.0203919	12.0983	0.0298494	15.5604	0.0217981	0.375646	0.77076	0.644987	0.92106	Automatic			Automatic	0.330929	201573			VTAplate1-4.ABA.Meso3.12.2013
243		RZ4	NCAm1	Target	27.6646	3.77572		27.6587	0.0203919	12.0983	0.0298494	15.5604	0.0217981	0.375646	0.77076	0.644987	0.92106	Automatic			Automatic	0.330929	201573			VTAplate1-4.ABA.Meso3.12.2013
244		RZ4	NCAm1	Target	27.6208	3.78395		27.6587	0.0203919	12.0983	0.0298494	15.5604	0.0217981	0.375646	0.77076	0.644987	0.92106	Automatic			Automatic	0.330929	201573			VTAplate1-4.ABA.Meso3.12.2013
245		ABV1	NCAm1	Target	28.0005	3.77014		28.0284	0.0195748	12.1173	0.0576926	15.911	0.0542703	0.394699	0.760648	0.539072	1.0733	Automatic			Automatic	0.330929	201573			VTAplate1-4.ABA.Meso3.12.2013
246		ABV1	NCAm1	Target	28.0186	3.84857		28.0284	0.0195748	12.1173	0.0576926	15.911	0.0542703	0.394699	0.760648	0.539072	1.0733	Automatic			Automatic	0.330929	201573			VTAplate1-4.ABA.Meso3.12.2013
247		ABV1	NCAm1	Target	28.0661	3.81221		28.0284	0.0195748	12.1173	0.0576926	15.911	0.0542703	0.394699	0.760648	0.539072	1.0733	Automatic			Automatic	0.330929	201573			VTAplate1-4.ABA.Meso3.12.2013
248		ABV2	NCAm1	Target	27.7406	3.52732		27.7622	0.0388961	11.7833	0.0467561	15.9789	0.0259466	0.0606632	0.958823	0.725352	1.26744	Automatic			Automatic	0.330929	201573			VTAplate1-4.ABA.Meso3.12.2013
249		ABV2	NCAm1	Target	27.7083	3.55982		27.7622	0.0388961	11.7833	0.0467561	15.9789	0.0259466	0.0606632	0.958823	0.725352	1.26744	Automatic			Automatic	0.330929	201573			VTAplate1-4.ABA.Meso3.12.2013
250		ABV2	NCAm1	Target	27.8377	3.5655		27.7622	0.0388961	11.7833	0.0467561	15.9789	0.0259466	0.0606632	0.958823	0.725352	1.26744	Automatic			Automatic	0.330929	201573			VTAplate1-4.ABA.Meso3.12.2013
251		ABV3	NCAm1	Target	27.2567	3.6641		27.2411	0.00782175	11.9042	0.0251992	15.3369	0.0239546	0.181524	0.881771	0.758648	1.02488	Automatic			Automatic	0.330929	201573			VTAplate1-4.ABA.Meso3.12.2013
252		ABV3	NCAm1	Target	27.2345	3.65634		27.2411	0.00782175	11.9042	0.0251992	15.3369	0.0239546	0.181524	0.881771	0.758648	1.02488	Automatic			Automatic	0.330929	201573			VTAplate1-4.ABA.Meso3.12.2013
253		ABV3	NCAm1	Target	27.232	3.68135		27.2411	0.00782175	11.9042	0.0251992	15.3369	0.0239546	0.181524	0.881771	0.758648	1.02488	Automatic			Automatic	0.330929	201573			VTAplate1-4.ABA.Meso3.12.2013
254		ABV4	NCAm1	Target	28.0628	3.60774		28.008	0.0391624	12.1723	0.0449838	15.8357	0.0221326	0.449666	0.732212	0.55981	0.957708	Automatic			Automatic	0.330929	201573			VTAplate1-4.ABA.Meso3.12.2013
255		ABV4	NCAm1	Target	27.9321	3.68113		28.008	0.0391624	12.1723	0.0449838	15.8357	0.0221326	0.449666	0.732212	0.55981	0.957708	Automatic			Automatic	0.330929	201573			VTAplate1-4.ABA.Meso3.12.2013
256		ABV4	NCAm1	Target	28.0291	3.69555		28.008	0.0391624	12.1723	0.0449838	15.8357	0.0221326	0.449666	0.732212	0.55981	0.957708	Automatic			Automatic	0.330929	201573			VTAplate1-4.ABA.Meso3.12.2013
257		ABZ1	NCAm1	Target	27.8477	3.66342		27.7997	0.0342903	12.4491	0.0355765	15.3505	0.00947966	0.726481	0.604376	0.488759	0.747343	Automatic			Automatic	0.330929	201573			VTAplate1-4.ABA.Meso3.12.2013
258		ABZ1	NCAm1	Target	27.7333	3.77875		27.7997	0.0342903	12.4491	0.0355765	15.3505	0.00947966	0.726481	0.604376	0.488759	0.747343	Automatic			Automatic	0.330929	201573			VTAplate1-4.ABA.Meso3.12.2013
259		ABZ1	NCAm1	Target	27.8181	3.86403		27.7997	0.0342903	12.4491	0.0355765	15.3505	0.00947966	0.726481	0.604376	0.488759	0.747343	Automatic			Automatic	0.330929	201573			VTAplate1-4.ABA.Meso3.12.2013
260		ABZ2	NCAm1	Target	28.6783	3.98508		28.6793	0.033558	12.0844	0.0388011	16.5949	0.0194779	0.361704	0.778245	0.61737	0.981041	Automatic			Automatic	0.330929	201573			VTAplate1-4.ABA.Meso3.12.2013
261		ABZ2	NCAm1	Target	28.6216	3.79432		28.6793	0.033558	12.0844	0.0388011	16.5949	0.0194779	0.361704	0.778245	0.61737	0.981041	Automatic			Automatic	0.330929	201573			VTAplate1-4.ABA.Meso3.12.2013
262		ABZ2	NCAm1	Target	28.7379	4.07066		28.6793	0.033558	12.0844	0.0388011	16.5949	0.0194779	0.361704	0.778245	0.61737	0.981041	Automatic			Automatic	0.330929	201573			VTAplate1-4.ABA.Meso3.12.2013
266		RZ4	BDNF	Target	31.3354	5.08559		31.4342	0.0496242	15.8739	0.0542007	15.5604	0.0217981	-0.409997	1.32868	0.961469	1.83615	Automatic			Automatic	0.175818	201573			VTAplate1-4.ABA.Meso3.12.2013
267		RZ4	BDNF	Target	31.4758	5.0265		31.4342	0.0496242	15.8739	0.0542007	15.5604	0.0217981	-0.409997	1.32868	0.961469	1.83615	Automatic			Automatic	0.175818	201573			VTAplate1-4.ABA.Meso3.12.2013
268		RZ4	BDNF	Target	31.4915	5.0574		31.4342	0.0496242	15.8739	0.0542007	15.5604	0.0217981	-0.409997	1.32868	0.961469	1.83615	Automatic			Automatic	0.175818	201573			VTAplate1-4.ABA.Meso3.12.2013
269		ABV1	BDNF	Target	34.9478	0.683959		32.9807	0.985531	17.0696	0.987024	15.911	0.0542703	0.785782	0.580038	0.00160372	209.789	Automatic			Automatic	0.175818	201573			VTAplate1-4.ABA.Meso3.12.2013
270		ABV1	BDNF	Target	32.1048	4.74823		32.9807	0.985531	17.0696	0.987024	15.911	0.0542703	0.785782	0.580038	0.00160372	209.789	Automatic			Automatic	0.175818	201573			VTAplate1-4.ABA.Meso3.12.2013
271		ABV1	BDNF	Target	31.8894	4.70327		32.9807	0.985531	17.0696	0.987024	15.911	0.0542703	0.785782	0.580038	0.00160372	209.789	Automatic			Automatic	0.175818	201573			VTAplate1-4.ABA.Meso3.12.2013
272		ABV2	BDNF	Target	30.7346	5.31521		30.6569	0.0512106	14.678	0.0574087	15.9789	0.0259466	-1.60586	3.04377	2.16079	4.28759	Automatic			Automatic	0.175818	201573			VTAplate1-4.ABA.Meso3.12.2013
273		ABV2	BDNF	Target	30.6758	5.35319		30.6569	0.0512106	14.678	0.0574087	15.9789	0.0259466	-1.60586	3.04377	2.16079	4.28759	Automatic			Automatic	0.175818	201573			VTAplate1-4.ABA.Meso3.12.2013
274		ABV2	BDNF	Target	30.5602	5.59345		30.6569	0.0512106	14.678	0.0574087	15.9789	0.0259466	-1.60586	3.04377	2.16079	4.28759	Automatic			Automatic	0.175818	201573			VTAplate1-4.ABA.Meso3.12.2013
275		ABV3	BDNF	Target	31.0995	5.11		31.1221	0.0215964	15.7852	0.0322525	15.3369	0.0239546	-0.498652	1.41289	1.1655	1.7128	Automatic			Automatic	0.175818	201573			VTAplate1-4.ABA.Meso3.12.2013
276		ABV3	BDNF	Target	31.1016	5.15238		31.1221	0.0215964	15.7852	0.0322525	15.3369	0.0239546	-0.498652	1.41289	1.1655	1.7128	Automatic			Automatic	0.175818	201573			VTAplate1-4.ABA.Meso3.12.2013
277		ABV3	BDNF	Target	31.1653	5.18419		31.1221	0.0215964	15.7852	0.0322525	15.3369	0.0239546	-0.498652	1.41289	1.1655	1.7128	Automatic			Automatic	0.175818	201573			VTAplate1-4.ABA.Meso3.12.2013
278		ABV4	BDNF	Target	31.1538	5.11468		31.1868	0.0427586	15.3511	0.0481472	15.8357	0.0221326	-0.932736	1.90889	1.43214	2.54435	Automatic			Automatic	0.175818	201573			VTAplate1-4.ABA.Meso3.12.2013
279		ABV4	BDNF	Target	31.2716	4.80448		31.1868	0.0427586	15.3511	0.0481472	15.8357	0.0221326	-0.932736	1.90889	1.43214	2.54435	Automatic			Automatic	0.175818	201573			VTAplate1-4.ABA.Meso3.12.2013
280		ABV4	BDNF	Target	31.135	5.11541		31.1868	0.0427586	15.3511	0.0481472	15.8357	0.0221326	-0.932736	1.90889	1.43214	2.54435	Automatic			Automatic	0.175818	201573			VTAplate1-4.ABA.Meso3.12.2013
281		ABZ1	BDNF	Target	31.2055	5.37419		31.1917	0.00815009	15.8412	0.0125015	15.3505	0.00947966	-0.442689	1.35914	1.26142	1.46442	Automatic			Automatic	0.175818	201573			VTAplate1-4.ABA.Meso3.12.2013
282		ABZ1	BDNF	Target	31.1924	5.33071		31.1917	0.00815009	15.8412	0.0125015	15.3505	0.00947966	-0.442689	1.35914	1.26142	1.46442	Automatic			Automatic	0.175818	201573			VTAplate1-4.ABA.Meso3.12.2013
283		ABZ1	BDNF	Target	31.1773	5.56935		31.1917	0.00815009	15.8412	0.0125015	15.3505	0.00947966	-0.442689	1.35914	1.26142	1.46442	Automatic			Automatic	0.175818	201573			VTAplate1-4.ABA.Meso3.12.2013
284		ABZ2	BDNF	Target	32.1569	4.90262		32.0945	0.105028	15.4995	0.106819	16.5949	0.0194779	-0.784304	1.72226	0.910392	3.25814	Automatic			Automatic	0.175818	201573			VTAplate1-4.ABA.Meso3.12.2013
285		ABZ2	BDNF	Target	31.8896	5.28842		32.0945	0.105028	15.4995	0.106819	16.5949	0.0194779	-0.784304	1.72226	0.910392	3.25814	Automatic			Automatic	0.175818	201573			VTAplate1-4.ABA.Meso3.12.2013
286		ABZ2	BDNF	Target	32.2369	5.00969		32.0945	0.105028	15.4995	0.106819	16.5949	0.0194779	-0.784304	1.72226	0.910392	3.25814	Automatic			Automatic	0.175818	201573			VTAplate1-4.ABA.Meso3.12.2013
290		RZ4	18sFam	Endogenous Control	15.5577	7.28228		15.5604	0.0217981			15.5604	0.0217981					Automatic			Automatic	0.431734	201573			VTAplate1-4.ABA.Meso3.12.2013
291		RZ4	18sFam	Endogenous Control	15.524	7.12208		15.5604	0.0217981			15.5604	0.0217981					Automatic			Automatic	0.431734	201573			VTAplate1-4.ABA.Meso3.12.2013
292		RZ4	18sFam	Endogenous Control	15.5994	6.77146		15.5604	0.0217981			15.5604	0.0217981					Automatic			Automatic	0.431734	201573			VTAplate1-4.ABA.Meso3.12.2013
293		ABV1	18sFam	Endogenous Control	15.9796	6.42472		15.911	0.0542703			15.911	0.0542703					Automatic			Automatic	0.431734	201573			VTAplate1-4.ABA.Meso3.12.2013
294		ABV1	18sFam	Endogenous Control	15.8039	7.38033		15.911	0.0542703			15.911	0.0542703					Automatic			Automatic	0.431734	201573			VTAplate1-4.ABA.Meso3.12.2013
295		ABV1	18sFam	Endogenous Control	15.9497	7.10151		15.911	0.0542703			15.911	0.0542703					Automatic			Automatic	0.431734	201573			VTAplate1-4.ABA.Meso3.12.2013
296		ABV2	18sFam	Endogenous Control	16.0277	7.0099		15.9789	0.0259466			15.9789	0.0259466					Automatic			Automatic	0.431734	201573			VTAplate1-4.ABA.Meso3.12.2013
297		ABV2	18sFam	Endogenous Control	15.9392	7.15481		15.9789	0.0259466			15.9789	0.0259466					Automatic			Automatic	0.431734	201573			VTAplate1-4.ABA.Meso3.12.2013
298		ABV2	18sFam	Endogenous Control	15.9698	7.3807		15.9789	0.0259466			15.9789	0.0259466					Automatic			Automatic	0.431734	201573			VTAplate1-4.ABA.Meso3.12.2013
299		ABV3	18sFam	Endogenous Control	15.3806	6.95336		15.3369	0.0239546			15.3369	0.0239546					Automatic			Automatic	0.431734	201573			VTAplate1-4.ABA.Meso3.12.2013
300		ABV3	18sFam	Endogenous Control	15.3321	7.13678		15.3369	0.0239546			15.3369	0.0239546					Automatic			Automatic	0.431734	201573			VTAplate1-4.ABA.Meso3.12.2013
301		ABV3	18sFam	Endogenous Control	15.298	7.52555		15.3369	0.0239546			15.3369	0.0239546					Automatic			Automatic	0.431734	201573			VTAplate1-4.ABA.Meso3.12.2013
302		ABV4	18sFam	Endogenous Control	15.8196	7.182		15.8357	0.0221326			15.8357	0.0221326					Automatic			Automatic	0.431734	201573			VTAplate1-4.ABA.Meso3.12.2013
303		ABV4	18sFam	Endogenous Control	15.8794	7.29239		15.8357	0.0221326			15.8357	0.0221326					Automatic			Automatic	0.431734	201573			VTAplate1-4.ABA.Meso3.12.2013
304		ABV4	18sFam	Endogenous Control	15.808	6.9628		15.8357	0.0221326			15.8357	0.0221326					Automatic			Automatic	0.431734	201573			VTAplate1-4.ABA.Meso3.12.2013
305		ABZ1	18sFam	Endogenous Control	15.3614	7.007		15.3505	0.00947966			15.3505	0.00947966					Automatic			Automatic	0.431734	201573			VTAplate1-4.ABA.Meso3.12.2013
306		ABZ1	18sFam	Endogenous Control	15.3586	7.20934		15.3505	0.00947966			15.3505	0.00947966					Automatic			Automatic	0.431734	201573			VTAplate1-4.ABA.Meso3.12.2013
307		ABZ1	18sFam	Endogenous Control	15.3317	7.52027		15.3505	0.00947966			15.3505	0.00947966					Automatic			Automatic	0.431734	201573			VTAplate1-4.ABA.Meso3.12.2013
308		ABZ2	18sFam	Endogenous Control	16.6248	7.10974		16.5949	0.0194779			16.5949	0.0194779					Automatic			Automatic	0.431734	201573			VTAplate1-4.ABA.Meso3.12.2013
309		ABZ2	18sFam	Endogenous Control	16.5584	7.30541		16.5949	0.0194779			16.5949	0.0194779					Automatic			Automatic	0.431734	201573			VTAplate1-4.ABA.Meso3.12.2013
310		ABZ2	18sFam	Endogenous Control	16.6016	7.2726		16.5949	0.0194779			16.5949	0.0194779					Automatic			Automatic	0.431734	201573			VTAplate1-4.ABA.Meso3.12.2013
314		ABZ3	NCAm1	Target	28.1622	3.72705		28.1579	0.00522347	12.4643	0.0121275	15.6936	0.0109449	0.741611	0.598071	0.556312	0.642964	Automatic			Automatic	0.330929	201573			VTAplate1-4.ABA.Meso3.12.2013
315		ABZ3	NCAm1	Target	28.1475	3.69661		28.1579	0.00522347	12.4643	0.0121275	15.6936	0.0109449	0.741611	0.598071	0.556312	0.642964	Automatic			Automatic	0.330929	201573			VTAplate1-4.ABA.Meso3.12.2013
316		ABZ3	NCAm1	Target	28.1639	3.83761		28.1579	0.00522347	12.4643	0.0121275	15.6936	0.0109449	0.741611	0.598071	0.556312	0.642964	Automatic			Automatic	0.330929	201573			VTAplate1-4.ABA.Meso3.12.2013
317		ABZ4	NCAm1	Target	27.4373	3.96196		27.4363	0.00981756	11.6936	0.0276807	15.7427	0.0258812	-0.0290699	1.02035	0.864975	1.20364	Automatic			Automatic	0.330929	201573			VTAplate1-4.ABA.Meso3.12.2013
318		ABZ4	NCAm1	Target	27.4187	3.98273		27.4363	0.00981756	11.6936	0.0276807	15.7427	0.0258812	-0.0290699	1.02035	0.864975	1.20364	Automatic			Automatic	0.330929	201573			VTAplate1-4.ABA.Meso3.12.2013
319		ABZ4	NCAm1	Target	27.4527	3.90562		27.4363	0.00981756	11.6936	0.0276807	15.7427	0.0258812	-0.0290699	1.02035	0.864975	1.20364	Automatic			Automatic	0.330929	201573			VTAplate1-4.ABA.Meso3.12.2013
338		ABZ3	BDNF	Target	31.9823	4.85421		32.0514	0.035639	16.3578	0.0372818	15.6936	0.0109449	0.0739174	0.950055	0.760529	1.18681	Automatic			Automatic	0.175818	201573			VTAplate1-4.ABA.Meso3.12.2013
339		ABZ3	BDNF	Target	32.1012	4.67637		32.0514	0.035639	16.3578	0.0372818	15.6936	0.0109449	0.0739174	0.950055	0.760529	1.18681	Automatic			Automatic	0.175818	201573			VTAplate1-4.ABA.Meso3.12.2013
340		ABZ3	BDNF	Target	32.0706	4.8344		32.0514	0.035639	16.3578	0.0372818	15.6936	0.0109449	0.0739174	0.950055	0.760529	1.18681	Automatic			Automatic	0.175818	201573			VTAplate1-4.ABA.Meso3.12.2013
341		ABZ4	BDNF	Target	31.8669	5.04027		31.5037	0.202531	15.7538	0.111277	15.7427	0.0258812	-0.530087	1.44402	0.951524	2.19141	Automatic			Automatic	0.175818	201573			VTAplate1-4.ABA.Meso3.12.2013
342		ABZ4	BDNF	Target	31.4775	5.20748		31.5037	0.202531	15.7538	0.111277	15.7427	0.0258812	-0.530087	1.44402	0.951524	2.19141	Automatic			Automatic	0.175818	201573			VTAplate1-4.ABA.Meso3.12.2013
343		ABZ4	BDNF	Target	31.1668	5.29924		31.5037	0.202531	15.7538	0.111277	15.7427	0.0258812	-0.530087	1.44402	0.951524	2.19141	Automatic			Automatic	0.175818	201573			VTAplate1-4.ABA.Meso3.12.2013
362		ABZ3	18sFam	Endogenous Control	15.6739	6.21411		15.6936	0.0109449			15.6936	0.0109449					Automatic			Automatic	0.431734	201573			VTAplate1-4.ABA.Meso3.12.2013
363		ABZ3	18sFam	Endogenous Control	15.6952	6.88666		15.6936	0.0109449			15.6936	0.0109449					Automatic			Automatic	0.431734	201573			VTAplate1-4.ABA.Meso3.12.2013
364		ABZ3	18sFam	Endogenous Control	15.7118	6.81896		15.6936	0.0109449			15.6936	0.0109449					Automatic			Automatic	0.431734	201573			VTAplate1-4.ABA.Meso3.12.2013
365		ABZ4	18sFam	Endogenous Control	15.7762	6.8784		15.7427	0.0258812			15.7427	0.0258812					Automatic			Automatic	0.431734	201573			VTAplate1-4.ABA.Meso3.12.2013
366		ABZ4	18sFam	Endogenous Control	15.7601	6.99489		15.7427	0.0258812			15.7427	0.0258812					Automatic			Automatic	0.431734	201573			VTAplate1-4.ABA.Meso3.12.2013
367		ABZ4	18sFam	Endogenous Control	15.6918	6.93125		15.7427	0.0258812			15.7427	0.0258812					Automatic			Automatic	0.431734	201573			VTAplate1-4.ABA.Meso3.12.2013
26		ALV5	NCAm1	Target	27.4352	5.48856		27.4437	0.00435829	11.7993	0.0274573	15.6444	0.0271092	0.076622	0.948275	0.804945	1.11713	Automatic			Automatic	0.330929	201573			VTAplate5-8.ABA.Meso3.1.2013
27		ALV5	NCAm1	Target	27.4462	5.78202		27.4437	0.00435829	11.7993	0.0274573	15.6444	0.0271092	0.076622	0.948275	0.804945	1.11713	Automatic			Automatic	0.330929	201573			VTAplate5-8.ABA.Meso3.1.2013
28		ALV5	NCAm1	Target	27.4496	5.90251		27.4437	0.00435829	11.7993	0.0274573	15.6444	0.0271092	0.076622	0.948275	0.804945	1.11713	Automatic			Automatic	0.330929	201573			VTAplate5-8.ABA.Meso3.1.2013
29		ALV6	NCAm1	Target	27.6032	5.70774		27.5951	0.0166882	11.7737	0.0260347	15.8214	0.0199827	0.0510397	0.96524	0.826332	1.1275	Automatic			Automatic	0.330929	201573			VTAplate5-8.ABA.Meso3.1.2013
30		ALV6	NCAm1	Target	27.563	5.78549		27.5951	0.0166882	11.7737	0.0260347	15.8214	0.0199827	0.0510397	0.96524	0.826332	1.1275	Automatic			Automatic	0.330929	201573			VTAplate5-8.ABA.Meso3.1.2013
31		ALV6	NCAm1	Target	27.6191	5.73985		27.5951	0.0166882	11.7737	0.0260347	15.8214	0.0199827	0.0510397	0.96524	0.826332	1.1275	Automatic			Automatic	0.330929	201573			VTAplate5-8.ABA.Meso3.1.2013
32		ALV7	NCAm1	Target	27.1443	5.70467		27.167	0.0160017	11.8658	0.0208803	15.3012	0.0134139	0.143126	0.905555	0.799454	1.02574	Automatic			Automatic	0.330929	201573			VTAplate5-8.ABA.Meso3.1.2013
33		ALV7	NCAm1	Target	27.1587	5.61533		27.167	0.0160017	11.8658	0.0208803	15.3012	0.0134139	0.143126	0.905555	0.799454	1.02574	Automatic			Automatic	0.330929	201573			VTAplate5-8.ABA.Meso3.1.2013
34		ALV7	NCAm1	Target	27.1979	5.86189		27.167	0.0160017	11.8658	0.0208803	15.3012	0.0134139	0.143126	0.905555	0.799454	1.02574	Automatic			Automatic	0.330929	201573			VTAplate5-8.ABA.Meso3.1.2013
35		ALV8	NCAm1	Target	28.9867	5.20495		29.0301	0.022447	12.1774	0.0301335	16.8527	0.0201037	0.454754	0.729635	0.609538	0.873394	Automatic			Automatic	0.330929	201573			VTAplate5-8.ABA.Meso3.1.2013
36		ALV8	NCAm1	Target	29.0418	5.20729		29.0301	0.022447	12.1774	0.0301335	16.8527	0.0201037	0.454754	0.729635	0.609538	0.873394	Automatic			Automatic	0.330929	201573			VTAplate5-8.ABA.Meso3.1.2013
37		ALV8	NCAm1	Target	29.0618	5.16357		29.0301	0.022447	12.1774	0.0301335	16.8527	0.0201037	0.454754	0.729635	0.609538	0.873394	Automatic			Automatic	0.330929	201573			VTAplate5-8.ABA.Meso3.1.2013
38		ALZ5	NCAm1	Target	27.1307	5.79444		27.1073	0.0162909	12.1069	0.0216169	15.0004	0.0142091	0.384273	0.766165	0.67343	0.871671	Automatic			Automatic	0.330929	201573			VTAplate5-8.ABA.Meso3.1.2013
39		ALZ5	NCAm1	Target	27.076	5.9358		27.1073	0.0162909	12.1069	0.0216169	15.0004	0.0142091	0.384273	0.766165	0.67343	0.871671	Automatic			Automatic	0.330929	201573			VTAplate5-8.ABA.Meso3.1.2013
40		ALZ5	NCAm1	Target	27.1153	6.16384		27.1073	0.0162909	12.1069	0.0216169	15.0004	0.0142091	0.384273	0.766165	0.67343	0.871671	Automatic			Automatic	0.330929	201573			VTAplate5-8.ABA.Meso3.1.2013
41		ALZ6	NCAm1	Target	27.3476	5.81744		27.36	0.0141697	11.9876	0.0176502	15.3724	0.0105238	0.264933	0.832238	0.749029	0.92469	Automatic			Automatic	0.330929	201573			VTAplate5-8.ABA.Meso3.1.2013
42		ALZ6	NCAm1	Target	27.3883	5.91137		27.36	0.0141697	11.9876	0.0176502	15.3724	0.0105238	0.264933	0.832238	0.749029	0.92469	Automatic			Automatic	0.330929	201573			VTAplate5-8.ABA.Meso3.1.2013
43		ALZ6	NCAm1	Target	27.3442	6.12086		27.36	0.0141697	11.9876	0.0176502	15.3724	0.0105238	0.264933	0.832238	0.749029	0.92469	Automatic			Automatic	0.330929	201573			VTAplate5-8.ABA.Meso3.1.2013
44		ALZ7	NCAm1	Target	29.3804	5.49036		29.3257	0.0389276	12.8046	0.0408657	16.5211	0.0124359	1.08199	0.472377	0.37014	0.602852	Automatic			Automatic	0.330929	201573			VTAplate5-8.ABA.Meso3.1.2013
45		ALZ7	NCAm1	Target	29.3463	5.50177		29.3257	0.0389276	12.8046	0.0408657	16.5211	0.0124359	1.08199	0.472377	0.37014	0.602852	Automatic			Automatic	0.330929	201573			VTAplate5-8.ABA.Meso3.1.2013
46		ALZ7	NCAm1	Target	29.2504	5.73118		29.3257	0.0389276	12.8046	0.0408657	16.5211	0.0124359	1.08199	0.472377	0.37014	0.602852	Automatic			Automatic	0.330929	201573			VTAplate5-8.ABA.Meso3.1.2013
50		ALV5	BDNF	Target	31.3555	4.99889		31.3991	0.079872	15.7547	0.0843472	15.6444	0.0271092	-0.529116	1.44304	0.872279	2.38728	Automatic			Automatic	0.175818	201573			VTAplate5-8.ABA.Meso3.1.2013
51		ALV5	BDNF	Target	31.2878	5.20345		31.3991	0.079872	15.7547	0.0843472	15.6444	0.0271092	-0.529116	1.44304	0.872279	2.38728	Automatic			Automatic	0.175818	201573			VTAplate5-8.ABA.Meso3.1.2013
52		ALV5	BDNF	Target	31.554	4.88612		31.3991	0.079872	15.7547	0.0843472	15.6444	0.0271092	-0.529116	1.44304	0.872279	2.38728	Automatic			Automatic	0.175818	201573			VTAplate5-8.ABA.Meso3.1.2013
53		ALV6	BDNF	Target	31.7942	4.84755		31.8915	0.0563952	16.0701	0.0598308	15.8214	0.0199827	-0.21376	1.15971	0.811464	1.6574	Automatic			Automatic	0.175818	201573			VTAplate5-8.ABA.Meso3.1.2013
54		ALV6	BDNF	Target	31.9896	4.57871		31.8915	0.0563952	16.0701	0.0598308	15.8214	0.0199827	-0.21376	1.15971	0.811464	1.6574	Automatic			Automatic	0.175818	201573			VTAplate5-8.ABA.Meso3.1.2013
55		ALV6	BDNF	Target	31.8908	4.84338		31.8915	0.0563952	16.0701	0.0598308	15.8214	0.0199827	-0.21376	1.15971	0.811464	1.6574	Automatic			Automatic	0.175818	201573			VTAplate5-8.ABA.Meso3.1.2013
56		ALV7	BDNF	Target	30.8876	5.03805		30.8035	0.042038	15.5023	0.0441263	15.3012	0.0134139	-0.781573	1.719	1.321	2.23692	Automatic			Automatic	0.175818	201573			VTAplate5-8.ABA.Meso3.1.2013
57		ALV7	BDNF	Target	30.7604	5.22833		30.8035	0.042038	15.5023	0.0441263	15.3012	0.0134139	-0.781573	1.719	1.321	2.23692	Automatic			Automatic	0.175818	201573			VTAplate5-8.ABA.Meso3.1.2013
58		ALV7	BDNF	Target	30.7626	5.18121		30.8035	0.042038	15.5023	0.0441263	15.3012	0.0134139	-0.781573	1.719	1.321	2.23692	Automatic			Automatic	0.175818	201573			VTAplate5-8.ABA.Meso3.1.2013
59		ALV8	BDNF	Target	34.176	3.05291		34.2187	0.215004	17.3722	0.11799	16.8527	0.0201037	1.08836	0.470295	0.302197	0.731898	Automatic			Automatic	0.175818	201573			VTAplate5-8.ABA.Meso3.1.2013
60		ALV8	BDNF	Target	34.6107	2.79899		34.2187	0.215004	17.3722	0.11799	16.8527	0.0201037	1.08836	0.470295	0.302197	0.731898	Automatic			Automatic	0.175818	201573			VTAplate5-8.ABA.Meso3.1.2013
61		ALV8	BDNF	Target	33.8696	3.40202		34.2187	0.215004	17.3722	0.11799	16.8527	0.0201037	1.08836	0.470295	0.302197	0.731898	Automatic			Automatic	0.175818	201573			VTAplate5-8.ABA.Meso3.1.2013
62		ALZ5	BDNF	Target	31.0089	5.13656		30.9683	0.021089	15.9679	0.0254292	15.0004	0.0142091	-0.315946	1.24483	1.06954	1.44884	Automatic			Automatic	0.175818	201573			VTAplate5-8.ABA.Meso3.1.2013
63		ALZ5	BDNF	Target	30.938	5.37408		30.9683	0.021089	15.9679	0.0254292	15.0004	0.0142091	-0.315946	1.24483	1.06954	1.44884	Automatic			Automatic	0.175818	201573			VTAplate5-8.ABA.Meso3.1.2013
64		ALZ5	BDNF	Target	30.9582	5.30603		30.9683	0.021089	15.9679	0.0254292	15.0004	0.0142091	-0.315946	1.24483	1.06954	1.44884	Automatic			Automatic	0.175818	201573			VTAplate5-8.ABA.Meso3.1.2013
65		ALZ6	BDNF	Target	30.9268	5.0016		30.7831	0.0720321	15.4106	0.0727968	15.3724	0.0105238	-0.873209	1.83173	1.18625	2.82845	Automatic			Automatic	0.175818	201573			VTAplate5-8.ABA.Meso3.1.2013
66		ALZ6	BDNF	Target	30.7027	5.45107		30.7831	0.0720321	15.4106	0.0727968	15.3724	0.0105238	-0.873209	1.83173	1.18625	2.82845	Automatic			Automatic	0.175818	201573			VTAplate5-8.ABA.Meso3.1.2013
67		ALZ6	BDNF	Target	30.7198	5.57369		30.7831	0.0720321	15.4106	0.0727968	15.3724	0.0105238	-0.873209	1.83173	1.18625	2.82845	Automatic			Automatic	0.175818	201573			VTAplate5-8.ABA.Meso3.1.2013
68		ALZ7	BDNF	Target	31.5391	5.11321		31.6717	0.0827856	15.1507	0.0837144	16.5211	0.0124359	-1.13318	2.19341	1.33087	3.61497	Automatic			Automatic	0.175818	201573			VTAplate5-8.ABA.Meso3.1.2013
69		ALZ7	BDNF	Target	31.6522	5.10906		31.6717	0.0827856	15.1507	0.0837144	16.5211	0.0124359	-1.13318	2.19341	1.33087	3.61497	Automatic			Automatic	0.175818	201573			VTAplate5-8.ABA.Meso3.1.2013
70		ALZ7	BDNF	Target	31.8239	4.98687		31.6717	0.0827856	15.1507	0.0837144	16.5211	0.0124359	-1.13318	2.19341	1.33087	3.61497	Automatic			Automatic	0.175818	201573			VTAplate5-8.ABA.Meso3.1.2013
74		ALV5	18sFam	Endogenous Control	15.6967	6.76863		15.6444	0.0271092			15.6444	0.0271092					Automatic			Automatic	0.431734	201573			VTAplate5-8.ABA.Meso3.1.2013
75		ALV5	18sFam	Endogenous Control	15.6058	6.97055		15.6444	0.0271092			15.6444	0.0271092					Automatic			Automatic	0.431734	201573			VTAplate5-8.ABA.Meso3.1.2013
76		ALV5	18sFam	Endogenous Control	15.6307	7.16652		15.6444	0.0271092			15.6444	0.0271092					Automatic			Automatic	0.431734	201573			VTAplate5-8.ABA.Meso3.1.2013
77		ALV6	18sFam	Endogenous Control	15.8232	6.94328		15.8214	0.0199827			15.8214	0.0199827					Automatic			Automatic	0.431734	201573			VTAplate5-8.ABA.Meso3.1.2013
78		ALV6	18sFam	Endogenous Control	15.7859	7.00999		15.8214	0.0199827			15.8214	0.0199827					Automatic			Automatic	0.431734	201573			VTAplate5-8.ABA.Meso3.1.2013
79		ALV6	18sFam	Endogenous Control	15.8551	6.91754		15.8214	0.0199827			15.8214	0.0199827					Automatic			Automatic	0.431734	201573			VTAplate5-8.ABA.Meso3.1.2013
80		ALV7	18sFam	Endogenous Control	15.3272	6.80751		15.3012	0.0134139			15.3012	0.0134139					Automatic			Automatic	0.431734	201573			VTAplate5-8.ABA.Meso3.1.2013
81		ALV7	18sFam	Endogenous Control	15.2825	6.78064		15.3012	0.0134139			15.3012	0.0134139					Automatic			Automatic	0.431734	201573			VTAplate5-8.ABA.Meso3.1.2013
82		ALV7	18sFam	Endogenous Control	15.294	6.82384		15.3012	0.0134139			15.3012	0.0134139					Automatic			Automatic	0.431734	201573			VTAplate5-8.ABA.Meso3.1.2013
83		ALV8	18sFam	Endogenous Control	16.8357	6.80188		16.8527	0.0201037			16.8527	0.0201037					Automatic			Automatic	0.431734	201573			VTAplate5-8.ABA.Meso3.1.2013
84		ALV8	18sFam	Endogenous Control	16.8928	6.74501		16.8527	0.0201037			16.8527	0.0201037					Automatic			Automatic	0.431734	201573			VTAplate5-8.ABA.Meso3.1.2013
85		ALV8	18sFam	Endogenous Control	16.8297	6.83775		16.8527	0.0201037			16.8527	0.0201037					Automatic			Automatic	0.431734	201573			VTAplate5-8.ABA.Meso3.1.2013
86		ALZ5	18sFam	Endogenous Control	14.9846	6.99645		15.0004	0.0142091			15.0004	0.0142091					Automatic			Automatic	0.431734	201573			VTAplate5-8.ABA.Meso3.1.2013
87		ALZ5	18sFam	Endogenous Control	14.9879	6.66357		15.0004	0.0142091			15.0004	0.0142091					Automatic			Automatic	0.431734	201573			VTAplate5-8.ABA.Meso3.1.2013
88		ALZ5	18sFam	Endogenous Control	15.0288	7.00702		15.0004	0.0142091			15.0004	0.0142091					Automatic			Automatic	0.431734	201573			VTAplate5-8.ABA.Meso3.1.2013
89		ALZ6	18sFam	Endogenous Control	15.3525	6.70572		15.3724	0.0105238			15.3724	0.0105238					Automatic			Automatic	0.431734	201573			VTAplate5-8.ABA.Meso3.1.2013
90		ALZ6	18sFam	Endogenous Control	15.3766	7.36132		15.3724	0.0105238			15.3724	0.0105238					Automatic			Automatic	0.431734	201573			VTAplate5-8.ABA.Meso3.1.2013
91		ALZ6	18sFam	Endogenous Control	15.3882	7.20754		15.3724	0.0105238			15.3724	0.0105238					Automatic			Automatic	0.431734	201573			VTAplate5-8.ABA.Meso3.1.2013
92		ALZ7	18sFam	Endogenous Control	16.5329	7.08045		16.5211	0.0124359			16.5211	0.0124359					Automatic			Automatic	0.431734	201573			VTAplate5-8.ABA.Meso3.1.2013
93		ALZ7	18sFam	Endogenous Control	16.4962	7.51428		16.5211	0.0124359			16.5211	0.0124359					Automatic			Automatic	0.431734	201573			VTAplate5-8.ABA.Meso3.1.2013
94		ALZ7	18sFam	Endogenous Control	16.5341	7.12611		16.5211	0.0124359			16.5211	0.0124359					Automatic			Automatic	0.431734	201573			VTAplate5-8.ABA.Meso3.1.2013
98		ALZ8	NCAm1	Target	27.7229	5.72868		27.768	0.0241381	11.8416	0.0284077	15.9264	0.0149782	0.118904	0.920887	0.777275	1.09103	Automatic			Automatic	0.330929	201573			VTAplate5-8.ABA.Meso3.1.2013
99		ALZ8	NCAm1	Target	27.7756	5.55523		27.768	0.0241381	11.8416	0.0284077	15.9264	0.0149782	0.118904	0.920887	0.777275	1.09103	Automatic			Automatic	0.330929	201573			VTAplate5-8.ABA.Meso3.1.2013
100		ALZ8	NCAm1	Target	27.8054	5.64652		27.768	0.0241381	11.8416	0.0284077	15.9264	0.0149782	0.118904	0.920887	0.777275	1.09103	Automatic			Automatic	0.330929	201573			VTAplate5-8.ABA.Meso3.1.2013
101		SV5	NCAm1	Target	26.7729	5.86207		26.7673	0.0202637	11.4405	0.0471024	15.3268	0.0425208	-0.282197	1.21605	0.918041	1.61078	Automatic			Automatic	0.330929	201573			VTAplate5-8.ABA.Meso3.1.2013
102		SV5	NCAm1	Target	26.7993	5.94445		26.7673	0.0202637	11.4405	0.0471024	15.3268	0.0425208	-0.282197	1.21605	0.918041	1.61078	Automatic			Automatic	0.330929	201573			VTAplate5-8.ABA.Meso3.1.2013
103		SV5	NCAm1	Target	26.7297	5.74248		26.7673	0.0202637	11.4405	0.0471024	15.3268	0.0425208	-0.282197	1.21605	0.918041	1.61078	Automatic			Automatic	0.330929	201573			VTAplate5-8.ABA.Meso3.1.2013
104		SV6	NCAm1	Target	28.0456	5.1239		28.0627	0.0185478	11.2805	0.0886224	16.7822	0.0866598	-0.442165	1.35864	0.80057	2.30574	Automatic			Automatic	0.330929	201573			VTAplate5-8.ABA.Meso3.1.2013
105		SV6	NCAm1	Target	28.0998	5.0506		28.0627	0.0185478	11.2805	0.0886224	16.7822	0.0866598	-0.442165	1.35864	0.80057	2.30574	Automatic			Automatic	0.330929	201573			VTAplate5-8.ABA.Meso3.1.2013
106		SV6	NCAm1	Target	28.0427	5.01395		28.0627	0.0185478	11.2805	0.0886224	16.7822	0.0866598	-0.442165	1.35864	0.80057	2.30574	Automatic			Automatic	0.330929	201573			VTAplate5-8.ABA.Meso3.1.2013
107		SV7	NCAm1	Target	27.0131	5.44626		26.9901	0.0423702	12.0235	0.144119	15.0482	0.284335	0.300809	0.811797	0.472967	1.39336	Automatic			Automatic	0.330929	201573			VTAplate5-8.ABA.Meso3.1.2013
108		SV7	NCAm1	Target	27.0492	5.3247		26.9901	0.0423702	12.0235	0.144119	15.0482	0.284335	0.300809	0.811797	0.472967	1.39336	Automatic			Automatic	0.330929	201573			VTAplate5-8.ABA.Meso3.1.2013
109		SV7	NCAm1	Target	26.9079	5.28298		26.9901	0.0423702	12.0235	0.144119	15.0482	0.284335	0.300809	0.811797	0.472967	1.39336	Automatic			Automatic	0.330929	201573			VTAplate5-8.ABA.Meso3.1.2013
110		SV8	NCAm1	Target	28.0949	5.22521		28.0957	0.0131774	11.5612	0.0283896	16.5345	0.0251461	-0.161413	1.11838	0.944073	1.32488	Automatic			Automatic	0.330929	201573			VTAplate5-8.ABA.Meso3.1.2013
111		SV8	NCAm1	Target	28.119	5.22029		28.0957	0.0131774	11.5612	0.0283896	16.5345	0.0251461	-0.161413	1.11838	0.944073	1.32488	Automatic			Automatic	0.330929	201573			VTAplate5-8.ABA.Meso3.1.2013
112		SV8	NCAm1	Target	28.0734	5.34385		28.0957	0.0131774	11.5612	0.0283896	16.5345	0.0251461	-0.161413	1.11838	0.944073	1.32488	Automatic			Automatic	0.330929	201573			VTAplate5-8.ABA.Meso3.1.2013
113		SZ5	NCAm1	Target	27.6518	5.31667		27.7069	0.0283952	11.8038	0.0363016	15.9031	0.0226167	0.0811558	0.9453	0.761163	1.17398	Automatic			Automatic	0.330929	201573			VTAplate5-8.ABA.Meso3.1.2013
114		SZ5	NCAm1	Target	27.7227	5.61823		27.7069	0.0283952	11.8038	0.0363016	15.9031	0.0226167	0.0811558	0.9453	0.761163	1.17398	Automatic			Automatic	0.330929	201573			VTAplate5-8.ABA.Meso3.1.2013
115		SZ5	NCAm1	Target	27.7463	5.91217		27.7069	0.0283952	11.8038	0.0363016	15.9031	0.0226167	0.0811558	0.9453	0.761163	1.17398	Automatic			Automatic	0.330929	201573			VTAplate5-8.ABA.Meso3.1.2013
116		SZ6	NCAm1	Target	26.9025	6.09782		26.9137	0.00756183	11.5854	0.035362	15.3284	0.0345441	-0.137268	1.09982	0.890563	1.35825	Automatic			Automatic	0.330929	201573			VTAplate5-8.ABA.Meso3.1.2013
117		SZ6	NCAm1	Target	26.9281	6.0204		26.9137	0.00756183	11.5854	0.035362	15.3284	0.0345441	-0.137268	1.09982	0.890563	1.35825	Automatic			Automatic	0.330929	201573			VTAplate5-8.ABA.Meso3.1.2013
118		SZ6	NCAm1	Target	26.9106	6.36936		26.9137	0.00756183	11.5854	0.035362	15.3284	0.0345441	-0.137268	1.09982	0.890563	1.35825	Automatic			Automatic	0.330929	201573			VTAplate5-8.ABA.Meso3.1.2013
122		ALZ8	BDNF	Target	30.8544	5.04696		30.88	0.126841	15.0495	0.0675267	15.9264	0.0149782	-1.23436	2.35276	1.82662	3.03045	Automatic			Automatic	0.175818	201573			VTAplate5-8.ABA.Meso3.1.2013
123		ALZ8	BDNF	Target	31.1114	5.13123		30.88	0.126841	15.0495	0.0675267	15.9264	0.0149782	-1.23436	2.35276	1.82662	3.03045	Automatic			Automatic	0.175818	201573			VTAplate5-8.ABA.Meso3.1.2013
124		ALZ8	BDNF	Target	30.6743	5.30695		30.88	0.126841	15.0495	0.0675267	15.9264	0.0149782	-1.23436	2.35276	1.82662	3.03045	Automatic			Automatic	0.175818	201573			VTAplate5-8.ABA.Meso3.1.2013
125		SV5	BDNF	Target	30.722	5.1414		30.6852	0.0524011	15.3584	0.0674825	15.3268	0.0425208	-0.925485	1.89932	1.26966	2.84126	Automatic			Automatic	0.175818	201573			VTAplate5-8.ABA.Meso3.1.2013
126		SV5	BDNF	Target	30.5818	5.3899		30.6852	0.0524011	15.3584	0.0674825	15.3268	0.0425208	-0.925485	1.89932	1.26966	2.84126	Automatic			Automatic	0.175818	201573			VTAplate5-8.ABA.Meso3.1.2013
127		SV5	BDNF	Target	30.7518	4.95042		30.6852	0.0524011	15.3584	0.0674825	15.3268	0.0425208	-0.925485	1.89932	1.26966	2.84126	Automatic			Automatic	0.175818	201573			VTAplate5-8.ABA.Meso3.1.2013
128		SV6	BDNF	Target	31.5482	4.56054		31.4916	0.0291396	14.7094	0.0914278	16.7822	0.0866598	-1.57445	2.97821	1.72575	5.13964	Automatic			Automatic	0.175818	201573			VTAplate5-8.ABA.Meso3.1.2013
129		SV6	BDNF	Target	31.4513	4.53247		31.4916	0.0291396	14.7094	0.0914278	16.7822	0.0866598	-1.57445	2.97821	1.72575	5.13964	Automatic			Automatic	0.175818	201573			VTAplate5-8.ABA.Meso3.1.2013
130		SV6	BDNF	Target	31.4754	4.60749		31.4916	0.0291396	14.7094	0.0914278	16.7822	0.0866598	-1.57445	2.97821	1.72575	5.13964	Automatic			Automatic	0.175818	201573			VTAplate5-8.ABA.Meso3.1.2013
131		SV7	BDNF	Target	31.1665	4.6121		31.3123	0.0948432	16.095	0.152116	15.0482	0.284335	-0.188822	1.13983	0.644475	2.01593	Automatic			Automatic	0.175818	201573			VTAplate5-8.ABA.Meso3.1.2013
132		SV7	BDNF	Target	31.2801	4.59579		31.3123	0.0948432	16.095	0.152116	15.0482	0.284335	-0.188822	1.13983	0.644475	2.01593	Automatic			Automatic	0.175818	201573			VTAplate5-8.ABA.Meso3.1.2013
133		SV7	BDNF	Target	31.4903	4.62297		31.3123	0.0948432	16.095	0.152116	15.0482	0.284335	-0.188822	1.13983	0.644475	2.01593	Automatic			Automatic	0.175818	201573			VTAplate5-8.ABA.Meso3.1.2013
134		SV8	BDNF	Target	31.7212	4.44998		31.9061	0.119353	15.3716	0.121974	16.5345	0.0251461	-0.912292	1.88203	0.908818	3.89743	Automatic			Automatic	0.175818	201573			VTAplate5-8.ABA.Meso3.1.2013
135		SV8	BDNF	Target	31.8677	4.47619		31.9061	0.119353	15.3716	0.121974	16.5345	0.0251461	-0.912292	1.88203	0.908818	3.89743	Automatic			Automatic	0.175818	201573			VTAplate5-8.ABA.Meso3.1.2013
136		SV8	BDNF	Target	32.1293	4.29852		31.9061	0.119353	15.3716	0.121974	16.5345	0.0251461	-0.912292	1.88203	0.908818	3.89743	Automatic			Automatic	0.175818	201573			VTAplate5-8.ABA.Meso3.1.2013
137		SZ5	BDNF	Target	31.4983	4.6962		31.4081	0.0572569	15.505	0.0615619	15.9031	0.0226167	-0.778885	1.7158	1.18823	2.47761	Automatic			Automatic	0.175818	201573			VTAplate5-8.ABA.Meso3.1.2013
138		SZ5	BDNF	Target	31.3019	4.82635		31.4081	0.0572569	15.505	0.0615619	15.9031	0.0226167	-0.778885	1.7158	1.18823	2.47761	Automatic			Automatic	0.175818	201573			VTAplate5-8.ABA.Meso3.1.2013
139		SZ5	BDNF	Target	31.424	5.03711		31.4081	0.0572569	15.505	0.0615619	15.9031	0.0226167	-0.778885	1.7158	1.18823	2.47761	Automatic			Automatic	0.175818	201573			VTAplate5-8.ABA.Meso3.1.2013
140		SZ6	BDNF	Target	30.6704	5.34534		30.587	0.0428211	15.2587	0.0550176	15.3284	0.0345441	-1.02518	2.03521	1.46557	2.82627	Automatic			Automatic	0.175818	201573			VTAplate5-8.ABA.Meso3.1.2013
141		SZ6	BDNF	Target	30.5285	5.30998		30.587	0.0428211	15.2587	0.0550176	15.3284	0.0345441	-1.02518	2.03521	1.46557	2.82627	Automatic			Automatic	0.175818	201573			VTAplate5-8.ABA.Meso3.1.2013
142		SZ6	BDNF	Target	30.5622	5.42806		30.587	0.0428211	15.2587	0.0550176	15.3284	0.0345441	-1.02518	2.03521	1.46557	2.82627	Automatic			Automatic	0.175818	201573			VTAplate5-8.ABA.Meso3.1.2013
146		ALZ8	18sFam	Endogenous Control	15.9563	6.95489		15.9264	0.0149782			15.9264	0.0149782					Automatic			Automatic	0.431734	201573			VTAplate5-8.ABA.Meso3.1.2013
147		ALZ8	18sFam	Endogenous Control	15.9095	7.0694		15.9264	0.0149782			15.9264	0.0149782					Automatic			Automatic	0.431734	201573			VTAplate5-8.ABA.Meso3.1.2013
148		ALZ8	18sFam	Endogenous Control	15.9135	7.18192		15.9264	0.0149782			15.9264	0.0149782					Automatic			Automatic	0.431734	201573			VTAplate5-8.ABA.Meso3.1.2013
149		SV5	18sFam	Endogenous Control	15.3157	6.81078		15.3268	0.0425208			15.3268	0.0425208					Automatic			Automatic	0.431734	201573			VTAplate5-8.ABA.Meso3.1.2013
150		SV5	18sFam	Endogenous Control	15.4054	6.87485		15.3268	0.0425208			15.3268	0.0425208					Automatic			Automatic	0.431734	201573			VTAplate5-8.ABA.Meso3.1.2013
151		SV5	18sFam	Endogenous Control	15.2594	7.0835		15.3268	0.0425208			15.3268	0.0425208					Automatic			Automatic	0.431734	201573			VTAplate5-8.ABA.Meso3.1.2013
152		SV6	18sFam	Endogenous Control	16.9555	6.31676		16.7822	0.0866598			16.7822	0.0866598					Automatic			Automatic	0.431734	201573			VTAplate5-8.ABA.Meso3.1.2013
153		SV6	18sFam	Endogenous Control	16.6921	6.86718		16.7822	0.0866598			16.7822	0.0866598					Automatic			Automatic	0.431734	201573			VTAplate5-8.ABA.Meso3.1.2013
154		SV6	18sFam	Endogenous Control	16.699	6.91526		16.7822	0.0866598			16.7822	0.0866598					Automatic			Automatic	0.431734	201573			VTAplate5-8.ABA.Meso3.1.2013
155		SV7	18sFam	Endogenous Control	15.4452	6.50712		15.0482	0.284335			15.0482	0.284335					Automatic			Automatic	0.431734	201573			VTAplate5-8.ABA.Meso3.1.2013
156		SV7	18sFam	Endogenous Control	15.2022	6.84718		15.0482	0.284335			15.0482	0.284335					Automatic			Automatic	0.431734	201573			VTAplate5-8.ABA.Meso3.1.2013
157		SV7	18sFam	Endogenous Control	14.4971	7.24782		15.0482	0.284335			15.0482	0.284335					Automatic			Automatic	0.431734	201573			VTAplate5-8.ABA.Meso3.1.2013
158		SV8	18sFam	Endogenous Control	16.5606	6.70649		16.5345	0.0251461			16.5345	0.0251461					Automatic			Automatic	0.431734	201573			VTAplate5-8.ABA.Meso3.1.2013
159		SV8	18sFam	Endogenous Control	16.4842	6.89682		16.5345	0.0251461			16.5345	0.0251461					Automatic			Automatic	0.431734	201573			VTAplate5-8.ABA.Meso3.1.2013
160		SV8	18sFam	Endogenous Control	16.5587	6.98894		16.5345	0.0251461			16.5345	0.0251461					Automatic			Automatic	0.431734	201573			VTAplate5-8.ABA.Meso3.1.2013
161		SZ5	18sFam	Endogenous Control	15.8915	7.0138		15.9031	0.0226167			15.9031	0.0226167					Automatic			Automatic	0.431734	201573			VTAplate5-8.ABA.Meso3.1.2013
162		SZ5	18sFam	Endogenous Control	15.871	7.02223		15.9031	0.0226167			15.9031	0.0226167					Automatic			Automatic	0.431734	201573			VTAplate5-8.ABA.Meso3.1.2013
163		SZ5	18sFam	Endogenous Control	15.9467	6.82068		15.9031	0.0226167			15.9031	0.0226167					Automatic			Automatic	0.431734	201573			VTAplate5-8.ABA.Meso3.1.2013
164		SZ6	18sFam	Endogenous Control	15.3811	6.83184		15.3284	0.0345441			15.3284	0.0345441					Automatic			Automatic	0.431734	201573			VTAplate5-8.ABA.Meso3.1.2013
165		SZ6	18sFam	Endogenous Control	15.3407	7.22615		15.3284	0.0345441			15.3284	0.0345441					Automatic			Automatic	0.431734	201573			VTAplate5-8.ABA.Meso3.1.2013
166		SZ6	18sFam	Endogenous Control	15.2633	7.33501		15.3284	0.0345441			15.3284	0.0345441					Automatic			Automatic	0.431734	201573			VTAplate5-8.ABA.Meso3.1.2013
170		SZ7	NCAm1	Target	27.972	5.48709		27.9869	0.0360514	11.8511	0.067802	16.1357	0.057423	0.128498	0.914783	0.610349	1.37107	Automatic			Automatic	0.330929	201573			VTAplate5-8.ABA.Meso3.1.2013
171		SZ7	NCAm1	Target	28.0554	5.62551		27.9869	0.0360514	11.8511	0.067802	16.1357	0.057423	0.128498	0.914783	0.610349	1.37107	Automatic			Automatic	0.330929	201573			VTAplate5-8.ABA.Meso3.1.2013
172		SZ7	NCAm1	Target	27.9332	5.6193		27.9869	0.0360514	11.8511	0.067802	16.1357	0.057423	0.128498	0.914783	0.610349	1.37107	Automatic			Automatic	0.330929	201573			VTAplate5-8.ABA.Meso3.1.2013
173		SZ8	NCAm1	Target	28.5804	5.08707		28.5963	0.00810239	12.7046	0.0169406	15.8917	0.0148774	0.981985	0.506283	0.457597	0.560148	Automatic			Automatic	0.330929	201573			VTAplate5-8.ABA.Meso3.1.2013
174		SZ8	NCAm1	Target	28.607	5.1047		28.5963	0.00810239	12.7046	0.0169406	15.8917	0.0148774	0.981985	0.506283	0.457597	0.560148	Automatic			Automatic	0.330929	201573			VTAplate5-8.ABA.Meso3.1.2013
175		SZ8	NCAm1	Target	28.6016	4.75408		28.5963	0.00810239	12.7046	0.0169406	15.8917	0.0148774	0.981985	0.506283	0.457597	0.560148	Automatic			Automatic	0.330929	201573			VTAplate5-8.ABA.Meso3.1.2013
176		RV5	NCAm1	Target	28.7452	4.93701		28.7659	0.0108733	11.7524	0.0210836	17.0135	0.0180634	0.0297718	0.979575	0.863754	1.11093	Automatic			Automatic	0.330929	201573			VTAplate5-8.ABA.Meso3.1.2013
177		RV5	NCAm1	Target	28.7706	4.70498		28.7659	0.0108733	11.7524	0.0210836	17.0135	0.0180634	0.0297718	0.979575	0.863754	1.11093	Automatic			Automatic	0.330929	201573			VTAplate5-8.ABA.Meso3.1.2013
178		RV5	NCAm1	Target	28.782	4.54396		28.7659	0.0108733	11.7524	0.0210836	17.0135	0.0180634	0.0297718	0.979575	0.863754	1.11093	Automatic			Automatic	0.330929	201573			VTAplate5-8.ABA.Meso3.1.2013
179		RV6	NCAm1	Target	27.8775	5.05818		28.0717	0.101551	12.3968	0.102951	15.6749	0.0169213	0.674164	0.626695	0.339009	1.15852	Automatic			Automatic	0.330929	201573			VTAplate5-8.ABA.Meso3.1.2013
180		RV6	NCAm1	Target	28.1172	5.24938		28.0717	0.101551	12.3968	0.102951	15.6749	0.0169213	0.674164	0.626695	0.339009	1.15852	Automatic			Automatic	0.330929	201573			VTAplate5-8.ABA.Meso3.1.2013
181		RV6	NCAm1	Target	28.2204	4.65236		28.0717	0.101551	12.3968	0.102951	15.6749	0.0169213	0.674164	0.626695	0.339009	1.15852	Automatic			Automatic	0.330929	201573			VTAplate5-8.ABA.Meso3.1.2013
182		RV7	NCAm1	Target	27.5145	5.33034		27.5302	0.0132311	11.6443	0.0277395	15.8859	0.0243807	-0.078393	1.05584	0.894744	1.24594	Automatic			Automatic	0.330929	201573			VTAplate5-8.ABA.Meso3.1.2013
183		RV7	NCAm1	Target	27.5195	5.21503		27.5302	0.0132311	11.6443	0.0277395	15.8859	0.0243807	-0.078393	1.05584	0.894744	1.24594	Automatic			Automatic	0.330929	201573			VTAplate5-8.ABA.Meso3.1.2013
184		RV7	NCAm1	Target	27.5565	5.31667		27.5302	0.0132311	11.6443	0.0277395	15.8859	0.0243807	-0.078393	1.05584	0.894744	1.24594	Automatic			Automatic	0.330929	201573			VTAplate5-8.ABA.Meso3.1.2013
185		RZ5	NCAm1	Target	26.9556	5.66669		26.9831	0.0270729	11.565	0.0349364	15.4181	0.0220818	-0.157651	1.11547	0.905532	1.37408	Automatic			Automatic	0.330929	201573			VTAplate5-8.ABA.Meso3.1.2013
186		RZ5	NCAm1	Target	26.9564	5.71476		26.9831	0.0270729	11.565	0.0349364	15.4181	0.0220818	-0.157651	1.11547	0.905532	1.37408	Automatic			Automatic	0.330929	201573			VTAplate5-8.ABA.Meso3.1.2013
187		RZ5	NCAm1	Target	27.0372	5.9993		26.9831	0.0270729	11.565	0.0349364	15.4181	0.0220818	-0.157651	1.11547	0.905532	1.37408	Automatic			Automatic	0.330929	201573			VTAplate5-8.ABA.Meso3.1.2013
188		RZ6	NCAm1	Target	27.5283	5.92523		27.542	0.010104	11.7588	0.0163203	15.7832	0.0128164	0.0361547	0.975251	0.884738	1.07502	Automatic			Automatic	0.330929	201573			VTAplate5-8.ABA.Meso3.1.2013
189		RZ6	NCAm1	Target	27.5361	6.10816		27.542	0.010104	11.7588	0.0163203	15.7832	0.0128164	0.0361547	0.975251	0.884738	1.07502	Automatic			Automatic	0.330929	201573			VTAplate5-8.ABA.Meso3.1.2013
190		RZ6	NCAm1	Target	27.5617	5.74049		27.542	0.010104	11.7588	0.0163203	15.7832	0.0128164	0.0361547	0.975251	0.884738	1.07502	Automatic			Automatic	0.330929	201573			VTAplate5-8.ABA.Meso3.1.2013
194		SZ7	BDNF	Target	31.1055	5.20059		31.014	0.0747241	14.8782	0.0942396	16.1357	0.057423	-1.40563	2.64933	1.50963	4.64945	Automatic			Automatic	0.175818	201573			VTAplate5-8.ABA.Meso3.1.2013
195		SZ7	BDNF	Target	31.0705	5.14637		31.014	0.0747241	14.8782	0.0942396	16.1357	0.057423	-1.40563	2.64933	1.50963	4.64945	Automatic			Automatic	0.175818	201573			VTAplate5-8.ABA.Meso3.1.2013
196		SZ7	BDNF	Target	30.8659	5.27529		31.014	0.0747241	14.8782	0.0942396	16.1357	0.057423	-1.40563	2.64933	1.50963	4.64945	Automatic			Automatic	0.175818	201573			VTAplate5-8.ABA.Meso3.1.2013
197		SZ8	BDNF	Target	30.9233	5.16564		31.142	0.118977	15.2502	0.119904	15.8917	0.0148774	-1.0336	2.04713	1.00083	4.18727	Automatic			Automatic	0.175818	201573			VTAplate5-8.ABA.Meso3.1.2013
198		SZ8	BDNF	Target	31.1699	5.15593		31.142	0.118977	15.2502	0.119904	15.8917	0.0148774	-1.0336	2.04713	1.00083	4.18727	Automatic			Automatic	0.175818	201573			VTAplate5-8.ABA.Meso3.1.2013
199		SZ8	BDNF	Target	31.3326	4.82425		31.142	0.118977	15.2502	0.119904	15.8917	0.0148774	-1.0336	2.04713	1.00083	4.18727	Automatic			Automatic	0.175818	201573			VTAplate5-8.ABA.Meso3.1.2013
200		RV5	BDNF	Target	32.0918	4.31712		32.0271	0.0721625	15.0136	0.074389	17.0135	0.0180634	-1.27024	2.41202	1.54727	3.76005	Automatic			Automatic	0.175818	201573			VTAplate5-8.ABA.Meso3.1.2013
201		RV5	BDNF	Target	32.1065	4.28036		32.0271	0.0721625	15.0136	0.074389	17.0135	0.0180634	-1.27024	2.41202	1.54727	3.76005	Automatic			Automatic	0.175818	201573			VTAplate5-8.ABA.Meso3.1.2013
202		RV5	BDNF	Target	31.8831	4.55835		32.0271	0.0721625	15.0136	0.074389	17.0135	0.0180634	-1.27024	2.41202	1.54727	3.76005	Automatic			Automatic	0.175818	201573			VTAplate5-8.ABA.Meso3.1.2013
203		RV6	BDNF	Target	31.545	4.58256		31.516	0.0543678	15.8411	0.0569402	15.6749	0.0169213	-0.442724	1.35917	0.967579	1.90924	Automatic			Automatic	0.175818	201573			VTAplate5-8.ABA.Meso3.1.2013
204		RV6	BDNF	Target	31.4108	4.81198		31.516	0.0543678	15.8411	0.0569402	15.6749	0.0169213	-0.442724	1.35917	0.967579	1.90924	Automatic			Automatic	0.175818	201573			VTAplate5-8.ABA.Meso3.1.2013
205		RV6	BDNF	Target	31.5923	4.72196		31.516	0.0543678	15.8411	0.0569402	15.6749	0.0169213	-0.442724	1.35917	0.967579	1.90924	Automatic			Automatic	0.175818	201573			VTAplate5-8.ABA.Meso3.1.2013
206		RV7	BDNF	Target	31.7005	4.58814		31.7643	0.134386	15.8939	0.0704566	15.8859	0.0243807	-0.389978	1.31037	1.00623	1.70645	Automatic			Automatic	0.175818	201573			VTAplate5-8.ABA.Meso3.1.2013
207		RV7	BDNF	Target	31.5701	4.69966		31.7643	0.134386	15.8939	0.0704566	15.8859	0.0243807	-0.389978	1.31037	1.00623	1.70645	Automatic			Automatic	0.175818	201573			VTAplate5-8.ABA.Meso3.1.2013
208		RV7	BDNF	Target	32.0223	4.63425		31.7643	0.134386	15.8939	0.0704566	15.8859	0.0243807	-0.389978	1.31037	1.00623	1.70645	Automatic			Automatic	0.175818	201573			VTAplate5-8.ABA.Meso3.1.2013
209		RZ5	BDNF	Target	30.7161	5.27502		30.7326	0.0226342	15.3146	0.0316214	15.4181	0.0220818	-0.96927	1.95785	1.62113	2.36451	Automatic			Automatic	0.175818	201573			VTAplate5-8.ABA.Meso3.1.2013
210		RZ5	BDNF	Target	30.7774	5.29702		30.7326	0.0226342	15.3146	0.0316214	15.4181	0.0220818	-0.96927	1.95785	1.62113	2.36451	Automatic			Automatic	0.175818	201573			VTAplate5-8.ABA.Meso3.1.2013
211		RZ5	BDNF	Target	30.7044	5.37292		30.7326	0.0226342	15.3146	0.0316214	15.4181	0.0220818	-0.96927	1.95785	1.62113	2.36451	Automatic			Automatic	0.175818	201573			VTAplate5-8.ABA.Meso3.1.2013
212		RZ6	BDNF	Target	30.8325	5.48679		30.9724	0.0728102	15.1891	0.0739296	15.7832	0.0128164	-1.0947	2.13569	1.37378	3.32018	Automatic			Automatic	0.175818	201573			VTAplate5-8.ABA.Meso3.1.2013
213		RZ6	BDNF	Target	31.0773	5.38146		30.9724	0.0728102	15.1891	0.0739296	15.7832	0.0128164	-1.0947	2.13569	1.37378	3.32018	Automatic			Automatic	0.175818	201573			VTAplate5-8.ABA.Meso3.1.2013
214		RZ6	BDNF	Target	31.0074	5.54721		30.9724	0.0728102	15.1891	0.0739296	15.7832	0.0128164	-1.0947	2.13569	1.37378	3.32018	Automatic			Automatic	0.175818	201573			VTAplate5-8.ABA.Meso3.1.2013
218		SZ7	18sFam	Endogenous Control	16.2455	6.02335		16.1357	0.057423			16.1357	0.057423					Automatic			Automatic	0.431734	201573			VTAplate5-8.ABA.Meso3.1.2013
219		SZ7	18sFam	Endogenous Control	16.0515	6.91617		16.1357	0.057423			16.1357	0.057423					Automatic			Automatic	0.431734	201573			VTAplate5-8.ABA.Meso3.1.2013
220		SZ7	18sFam	Endogenous Control	16.1103	6.65275		16.1357	0.057423			16.1357	0.057423					Automatic			Automatic	0.431734	201573			VTAplate5-8.ABA.Meso3.1.2013
221		SZ8	18sFam	Endogenous Control	15.8988	6.80524		15.8917	0.0148774			15.8917	0.0148774					Automatic			Automatic	0.431734	201573			VTAplate5-8.ABA.Meso3.1.2013
222		SZ8	18sFam	Endogenous Control	15.8631	7.01389		15.8917	0.0148774			15.8917	0.0148774					Automatic			Automatic	0.431734	201573			VTAplate5-8.ABA.Meso3.1.2013
223		SZ8	18sFam	Endogenous Control	15.9132	6.60715		15.8917	0.0148774			15.8917	0.0148774					Automatic			Automatic	0.431734	201573			VTAplate5-8.ABA.Meso3.1.2013
224		RV5	18sFam	Endogenous Control	17.049	6.25035		17.0135	0.0180634			17.0135	0.0180634					Automatic			Automatic	0.431734	201573			VTAplate5-8.ABA.Meso3.1.2013
225		RV5	18sFam	Endogenous Control	16.9899	6.64636		17.0135	0.0180634			17.0135	0.0180634					Automatic			Automatic	0.431734	201573			VTAplate5-8.ABA.Meso3.1.2013
226		RV5	18sFam	Endogenous Control	17.0017	6.59333		17.0135	0.0180634			17.0135	0.0180634					Automatic			Automatic	0.431734	201573			VTAplate5-8.ABA.Meso3.1.2013
227		RV6	18sFam	Endogenous Control	15.7016	6.55091		15.6749	0.0169213			15.6749	0.0169213					Automatic			Automatic	0.431734	201573			VTAplate5-8.ABA.Meso3.1.2013
228		RV6	18sFam	Endogenous Control	15.6795	6.68169		15.6749	0.0169213			15.6749	0.0169213					Automatic			Automatic	0.431734	201573			VTAplate5-8.ABA.Meso3.1.2013
229		RV6	18sFam	Endogenous Control	15.6436	6.80375		15.6749	0.0169213			15.6749	0.0169213					Automatic			Automatic	0.431734	201573			VTAplate5-8.ABA.Meso3.1.2013
230		RV7	18sFam	Endogenous Control	15.9347	6.37047		15.8859	0.0243807			15.8859	0.0243807					Automatic			Automatic	0.431734	201573			VTAplate5-8.ABA.Meso3.1.2013
231		RV7	18sFam	Endogenous Control	15.8617	7.03712		15.8859	0.0243807			15.8859	0.0243807					Automatic			Automatic	0.431734	201573			VTAplate5-8.ABA.Meso3.1.2013
232		RV7	18sFam	Endogenous Control	15.8614	6.85911		15.8859	0.0243807			15.8859	0.0243807					Automatic			Automatic	0.431734	201573			VTAplate5-8.ABA.Meso3.1.2013
233		RZ5	18sFam	Endogenous Control	15.3919	6.69067		15.4181	0.0220818			15.4181	0.0220818					Automatic			Automatic	0.431734	201573			VTAplate5-8.ABA.Meso3.1.2013
234		RZ5	18sFam	Endogenous Control	15.4004	7.00545		15.4181	0.0220818			15.4181	0.0220818					Automatic			Automatic	0.431734	201573			VTAplate5-8.ABA.Meso3.1.2013
235		RZ5	18sFam	Endogenous Control	15.462	6.92815		15.4181	0.0220818			15.4181	0.0220818					Automatic			Automatic	0.431734	201573			VTAplate5-8.ABA.Meso3.1.2013
236		RZ6	18sFam	Endogenous Control	15.791	6.80677		15.7832	0.0128164			15.7832	0.0128164					Automatic			Automatic	0.431734	201573			VTAplate5-8.ABA.Meso3.1.2013
237		RZ6	18sFam	Endogenous Control	15.7582	6.97005		15.7832	0.0128164			15.7832	0.0128164					Automatic			Automatic	0.431734	201573			VTAplate5-8.ABA.Meso3.1.2013
238		RZ6	18sFam	Endogenous Control	15.8005	6.9289		15.7832	0.0128164			15.7832	0.0128164					Automatic			Automatic	0.431734	201573			VTAplate5-8.ABA.Meso3.1.2013
242		RZ7	NCAm1	Target	28.7061	5.22343		28.6943	0.0159336	11.9428	0.0178512	16.8505	0.0183823	0.220156	0.858473	0.802908	0.917882	Automatic			Automatic	0.330929	201573			VTAplate5-8.ABA.Meso3.1.2013
243		RZ7	NCAm1	Target	28.6628	5.31491		28.6943	0.0159336	11.9428	0.0178512	16.8505	0.0183823	0.220156	0.858473	0.802908	0.917882	Automatic			Automatic	0.330929	201573			VTAplate5-8.ABA.Meso3.1.2013
244		RZ7	NCAm1	Target	28.7141	5.2622		28.6943	0.0159336	11.9428	0.0178512	16.8505	0.0183823	0.220156	0.858473	0.802908	0.917882	Automatic			Automatic	0.330929	201573			VTAplate5-8.ABA.Meso3.1.2013
245		RZ8	NCAm1	Target	28.3502	5.20254		28.3318	0.0225366	11.9772	0.0217895	16.4383	0.0154333	0.254578	0.838233	0.77249	0.90957	Automatic			Automatic	0.330929	201573			VTAplate5-8.ABA.Meso3.1.2013
246		RZ8	NCAm1	Target	28.3583	5.15084		28.3318	0.0225366	11.9772	0.0217895	16.4383	0.0154333	0.254578	0.838233	0.77249	0.90957	Automatic			Automatic	0.330929	201573			VTAplate5-8.ABA.Meso3.1.2013
247		RZ8	NCAm1	Target	28.287	5.02866		28.3318	0.0225366	11.9772	0.0217895	16.4383	0.0154333	0.254578	0.838233	0.77249	0.90957	Automatic			Automatic	0.330929	201573			VTAplate5-8.ABA.Meso3.1.2013
248		ABV5	NCAm1	Target	27.6058	4.88886		27.5638	0.0486739	11.7753	0.0342526	16.0114	0.00158718	0.0526199	0.964184	0.848006	1.09628	Automatic			Automatic	0.330929	201573			VTAplate5-8.ABA.Meso3.1.2013
249		ABV5	NCAm1	Target	27.6189	4.90514		27.5638	0.0486739	11.7753	0.0342526	16.0114	0.00158718	0.0526199	0.964184	0.848006	1.09628	Automatic			Automatic	0.330929	201573			VTAplate5-8.ABA.Meso3.1.2013
250		ABV5	NCAm1	Target	27.4668	5.00202		27.5638	0.0486739	11.7753	0.0342526	16.0114	0.00158718	0.0526199	0.964184	0.848006	1.09628	Automatic			Automatic	0.330929	201573			VTAplate5-8.ABA.Meso3.1.2013
251		ABV6	NCAm1	Target	27.3853	5.10285		27.3593	0.0142729	11.5408	0.0160351	15.8972	0.024237	-0.181871	1.13435	1.06818	1.20463	Automatic			Automatic	0.330929	201573			VTAplate5-8.ABA.Meso3.1.2013
252		ABV6	NCAm1	Target	27.336	4.93408		27.3593	0.0142729	11.5408	0.0160351	15.8972	0.024237	-0.181871	1.13435	1.06818	1.20463	Automatic			Automatic	0.330929	201573			VTAplate5-8.ABA.Meso3.1.2013
253		ABV6	NCAm1	Target	27.3565	5.25875		27.3593	0.0142729	11.5408	0.0160351	15.8972	0.024237	-0.181871	1.13435	1.06818	1.20463	Automatic			Automatic	0.330929	201573			VTAplate5-8.ABA.Meso3.1.2013
254		ABV7	NCAm1	Target	28.1755	4.89437		28.1869	0.0222067	11.7068	0.0300537	16.6154	0.0507052	-0.0158539	1.01105	0.903331	1.13161	Automatic			Automatic	0.330929	201573			VTAplate5-8.ABA.Meso3.1.2013
255		ABV7	NCAm1	Target	28.2298	5.05472		28.1869	0.0222067	11.7068	0.0300537	16.6154	0.0507052	-0.0158539	1.01105	0.903331	1.13161	Automatic			Automatic	0.330929	201573			VTAplate5-8.ABA.Meso3.1.2013
256		ABV7	NCAm1	Target	28.1554	5.27503		28.1869	0.0222067	11.7068	0.0300537	16.6154	0.0507052	-0.0158539	1.01105	0.903331	1.13161	Automatic			Automatic	0.330929	201573			VTAplate5-8.ABA.Meso3.1.2013
257		ABZ5	NCAm1	Target	27.0554	5.49197		26.9778	0.042668	11.4618	0.0257586	15.56	0.0179957	-0.260895	1.19822	1.08794	1.31969	Automatic			Automatic	0.330929	201573			VTAplate5-8.ABA.Meso3.1.2013
258		ABZ5	NCAm1	Target	26.9083	5.81514		26.9778	0.042668	11.4618	0.0257586	15.56	0.0179957	-0.260895	1.19822	1.08794	1.31969	Automatic			Automatic	0.330929	201573			VTAplate5-8.ABA.Meso3.1.2013
259		ABZ5	NCAm1	Target	26.9696	5.97447		26.9778	0.042668	11.4618	0.0257586	15.56	0.0179957	-0.260895	1.19822	1.08794	1.31969	Automatic			Automatic	0.330929	201573			VTAplate5-8.ABA.Meso3.1.2013
260		ABZ6	NCAm1	Target	27.463	5.82927		27.505	0.0220874	11.7206	0.0191956	15.8583	0.00533326	-0.0020752	1.00144	0.931913	1.07615	Automatic			Automatic	0.330929	201573			VTAplate5-8.ABA.Meso3.1.2013
261		ABZ6	NCAm1	Target	27.5378	5.81916		27.505	0.0220874	11.7206	0.0191956	15.8583	0.00533326	-0.0020752	1.00144	0.931913	1.07615	Automatic			Automatic	0.330929	201573			VTAplate5-8.ABA.Meso3.1.2013
262		ABZ6	NCAm1	Target	27.5142	6.01888		27.505	0.0220874	11.7206	0.0191956	15.8583	0.00533326	-0.0020752	1.00144	0.931913	1.07615	Automatic			Automatic	0.330929	201573			VTAplate5-8.ABA.Meso3.1.2013
266		RZ7	BDNF	Target	32.6553	4.12451		32.6245	0.0280821	15.6387	0.0370629	16.8505	0.0183823	-0.645167	1.56392	1.36106	1.79701	Automatic			Automatic	0.175818	201573			VTAplate5-8.ABA.Meso3.1.2013
267		RZ7	BDNF	Target	32.6497	4.31353		32.6245	0.0280821	15.6387	0.0370629	16.8505	0.0183823	-0.645167	1.56392	1.36106	1.79701	Automatic			Automatic	0.175818	201573			VTAplate5-8.ABA.Meso3.1.2013
268		RZ7	BDNF	Target	32.5684	4.23039		32.6245	0.0280821	15.6387	0.0370629	16.8505	0.0183823	-0.645167	1.56392	1.36106	1.79701	Automatic			Automatic	0.175818	201573			VTAplate5-8.ABA.Meso3.1.2013
269		RZ8	BDNF	Target	31.7029	4.72018		31.6137	0.0448846	15.2813	0.0587755	16.4383	0.0154333	-1.00252	2.00349	1.60733	2.4973	Automatic			Automatic	0.175818	201573			VTAplate5-8.ABA.Meso3.1.2013
270		RZ8	BDNF	Target	31.5778	4.57479		31.6137	0.0448846	15.2813	0.0587755	16.4383	0.0154333	-1.00252	2.00349	1.60733	2.4973	Automatic			Automatic	0.175818	201573			VTAplate5-8.ABA.Meso3.1.2013
271		RZ8	BDNF	Target	31.5605	4.73622		31.6137	0.0448846	15.2813	0.0587755	16.4383	0.0154333	-1.00252	2.00349	1.60733	2.4973	Automatic			Automatic	0.175818	201573			VTAplate5-8.ABA.Meso3.1.2013
272		ABV5	BDNF	Target	31.3128	5.03588		31.4133	0.0841985	15.4274	0.045608	16.0114	0.00158718	-0.856483	1.81062	1.52609	2.1482	Automatic			Automatic	0.175818	201573			VTAplate5-8.ABA.Meso3.1.2013
273		ABV5	BDNF	Target	31.5805	4.48961		31.4133	0.0841985	15.4274	0.045608	16.0114	0.00158718	-0.856483	1.81062	1.52609	2.1482	Automatic			Automatic	0.175818	201573			VTAplate5-8.ABA.Meso3.1.2013
274		ABV5	BDNF	Target	31.3464	4.90187		31.4133	0.0841985	15.4274	0.045608	16.0114	0.00158718	-0.856483	1.81062	1.52609	2.1482	Automatic			Automatic	0.175818	201573			VTAplate5-8.ABA.Meso3.1.2013
275		ABV6	BDNF	Target	31.3548	4.71454		31.4903	0.0691225	15.77	0.0414588	15.8972	0.024237	-0.513885	1.42789	1.22237	1.66797	Automatic			Automatic	0.175818	201573			VTAplate5-8.ABA.Meso3.1.2013
276		ABV6	BDNF	Target	31.5346	4.71235		31.4903	0.0691225	15.77	0.0414588	15.8972	0.024237	-0.513885	1.42789	1.22237	1.66797	Automatic			Automatic	0.175818	201573			VTAplate5-8.ABA.Meso3.1.2013
277		ABV6	BDNF	Target	31.5817	4.7257		31.4903	0.0691225	15.77	0.0414588	15.8972	0.024237	-0.513885	1.42789	1.22237	1.66797	Automatic			Automatic	0.175818	201573			VTAplate5-8.ABA.Meso3.1.2013
278		ABV7	BDNF	Target	31.7851	4.67211		31.6965	0.19194	15.2351	0.09998	16.6154	0.0507052	-1.04874	2.06872	1.42213	3.00928	Automatic			Automatic	0.175818	201573			VTAplate5-8.ABA.Meso3.1.2013
279		ABV7	BDNF	Target	31.3287	4.87874		31.6965	0.19194	15.2351	0.09998	16.6154	0.0507052	-1.04874	2.06872	1.42213	3.00928	Automatic			Automatic	0.175818	201573			VTAplate5-8.ABA.Meso3.1.2013
280		ABV7	BDNF	Target	31.9757	4.56807		31.6965	0.19194	15.2351	0.09998	16.6154	0.0507052	-1.04874	2.06872	1.42213	3.00928	Automatic			Automatic	0.175818	201573			VTAplate5-8.ABA.Meso3.1.2013
281		ABZ5	BDNF	Target	30.6934	5.38486		30.8084	0.0861372	15.1631	0.0503739	15.56	0.0179957	-1.12077	2.17463	1.80045	2.62658	Automatic			Automatic	0.175818	201573			VTAplate5-8.ABA.Meso3.1.2013
282		ABZ5	BDNF	Target	30.977	5.14682		30.8084	0.0861372	15.1631	0.0503739	15.56	0.0179957	-1.12077	2.17463	1.80045	2.62658	Automatic			Automatic	0.175818	201573			VTAplate5-8.ABA.Meso3.1.2013
283		ABZ5	BDNF	Target	30.7548	5.45653		30.8084	0.0861372	15.1631	0.0503739	15.56	0.0179957	-1.12077	2.17463	1.80045	2.62658	Automatic			Automatic	0.175818	201573			VTAplate5-8.ABA.Meso3.1.2013
284		ABZ6	BDNF	Target	31.3323	5.2314		31.4121	0.0401348	15.5374	0.0324863	15.8583	0.00533326	-0.746421	1.67763	1.48528	1.89488	Automatic			Automatic	0.175818	201573			VTAplate5-8.ABA.Meso3.1.2013
285		ABZ6	BDNF	Target	31.4593	5.30129		31.4121	0.0401348	15.5374	0.0324863	15.8583	0.00533326	-0.746421	1.67763	1.48528	1.89488	Automatic			Automatic	0.175818	201573			VTAplate5-8.ABA.Meso3.1.2013
286		ABZ6	BDNF	Target	31.4447	5.36731		31.4121	0.0401348	15.5374	0.0324863	15.8583	0.00533326	-0.746421	1.67763	1.48528	1.89488	Automatic			Automatic	0.175818	201573			VTAplate5-8.ABA.Meso3.1.2013
290		RZ7	18sFam	Endogenous Control	16.8237	6.80246		16.8505	0.0183823			16.8505	0.0183823					Automatic			Automatic	0.431734	201573			VTAplate5-8.ABA.Meso3.1.2013
291		RZ7	18sFam	Endogenous Control	16.8857	6.64026		16.8505	0.0183823			16.8505	0.0183823					Automatic			Automatic	0.431734	201573			VTAplate5-8.ABA.Meso3.1.2013
292		RZ7	18sFam	Endogenous Control	16.8422	7.2479		16.8505	0.0183823			16.8505	0.0183823					Automatic			Automatic	0.431734	201573			VTAplate5-8.ABA.Meso3.1.2013
293		RZ8	18sFam	Endogenous Control	16.4081	6.86984		16.4383	0.0154333			16.4383	0.0154333					Automatic			Automatic	0.431734	201573			VTAplate5-8.ABA.Meso3.1.2013
294		RZ8	18sFam	Endogenous Control	16.4483	6.84117		16.4383	0.0154333			16.4383	0.0154333					Automatic			Automatic	0.431734	201573			VTAplate5-8.ABA.Meso3.1.2013
295		RZ8	18sFam	Endogenous Control	16.4587	6.62269		16.4383	0.0154333			16.4383	0.0154333					Automatic			Automatic	0.431734	201573			VTAplate5-8.ABA.Meso3.1.2013
296		ABV5	18sFam	Endogenous Control	16.0146	6.9938		16.0114	0.00158718			16.0114	0.00158718					Automatic			Automatic	0.431734	201573			VTAplate5-8.ABA.Meso3.1.2013
297		ABV5	18sFam	Endogenous Control	16.0102	7.30196		16.0114	0.00158718			16.0114	0.00158718					Automatic			Automatic	0.431734	201573			VTAplate5-8.ABA.Meso3.1.2013
298		ABV5	18sFam	Endogenous Control	16.0096	7.11926		16.0114	0.00158718			16.0114	0.00158718					Automatic			Automatic	0.431734	201573			VTAplate5-8.ABA.Meso3.1.2013
299		ABV6	18sFam	Endogenous Control	15.9426	6.43267		15.8972	0.024237			15.8972	0.024237					Automatic			Automatic	0.431734	201573			VTAplate5-8.ABA.Meso3.1.2013
300		ABV6	18sFam	Endogenous Control	15.8599	7.24434		15.8972	0.024237			15.8972	0.024237					Automatic			Automatic	0.431734	201573			VTAplate5-8.ABA.Meso3.1.2013
301		ABV6	18sFam	Endogenous Control	15.889	6.87054		15.8972	0.024237			15.8972	0.024237					Automatic			Automatic	0.431734	201573			VTAplate5-8.ABA.Meso3.1.2013
302		ABV7	18sFam	Endogenous Control	16.7093	6.44234		16.6154	0.0507052			16.6154	0.0507052					Automatic			Automatic	0.431734	201573			VTAplate5-8.ABA.Meso3.1.2013
303		ABV7	18sFam	Endogenous Control	16.5353	7.02668		16.6154	0.0507052			16.6154	0.0507052					Automatic			Automatic	0.431734	201573			VTAplate5-8.ABA.Meso3.1.2013
304		ABV7	18sFam	Endogenous Control	16.6015	7.0064		16.6154	0.0507052			16.6154	0.0507052					Automatic			Automatic	0.431734	201573			VTAplate5-8.ABA.Meso3.1.2013
305		ABZ5	18sFam	Endogenous Control	15.5842	6.93923		15.56	0.0179957			15.56	0.0179957					Automatic			Automatic	0.431734	201573			VTAplate5-8.ABA.Meso3.1.2013
306		ABZ5	18sFam	Endogenous Control	15.5709	7.32388		15.56	0.0179957			15.56	0.0179957					Automatic			Automatic	0.431734	201573			VTAplate5-8.ABA.Meso3.1.2013
307		ABZ5	18sFam	Endogenous Control	15.5248	7.07716		15.56	0.0179957			15.56	0.0179957					Automatic			Automatic	0.431734	201573			VTAplate5-8.ABA.Meso3.1.2013
308		ABZ6	18sFam	Endogenous Control	15.8494	7.02288		15.8583	0.00533326			15.8583	0.00533326					Automatic			Automatic	0.431734	201573			VTAplate5-8.ABA.Meso3.1.2013
309		ABZ6	18sFam	Endogenous Control	15.8576	7.19891		15.8583	0.00533326			15.8583	0.00533326					Automatic			Automatic	0.431734	201573			VTAplate5-8.ABA.Meso3.1.2013
310		ABZ6	18sFam	Endogenous Control	15.8678	7.06538		15.8583	0.00533326			15.8583	0.00533326					Automatic			Automatic	0.431734	201573			VTAplate5-8.ABA.Meso3.1.2013
314		ABZ7	NCAm1	Target	27.0433	5.70097		27.0979	0.027327	11.1738	0.0338311	15.9827	0.0117099	-0.548874	1.46294	1.2887	1.66074	Automatic			Automatic	0.330929	201573			VTAplate5-8.ABA.Meso3.1.2013
315		ABZ7	NCAm1	Target	27.1241	5.87146		27.0979	0.027327	11.1738	0.0338311	15.9827	0.0117099	-0.548874	1.46294	1.2887	1.66074	Automatic			Automatic	0.330929	201573			VTAplate5-8.ABA.Meso3.1.2013
316		ABZ7	NCAm1	Target	27.1263	5.7353		27.0979	0.027327	11.1738	0.0338311	15.9827	0.0117099	-0.548874	1.46294	1.2887	1.66074	Automatic			Automatic	0.330929	201573			VTAplate5-8.ABA.Meso3.1.2013
317		ABZ8	NCAm1	Target	28.1042	5.53367		28.1376	0.0286203	11.6736	0.0502507	16.5736	0.0104242	-0.0490894	1.03461	0.856984	1.24906	Automatic			Automatic	0.330929	201573			VTAplate5-8.ABA.Meso3.1.2013
318		ABZ8	NCAm1	Target	28.1946	5.22828		28.1376	0.0286203	11.6736	0.0502507	16.5736	0.0104242	-0.0490894	1.03461	0.856984	1.24906	Automatic			Automatic	0.330929	201573			VTAplate5-8.ABA.Meso3.1.2013
319		ABZ8	NCAm1	Target	28.1142	5.25788		28.1376	0.0286203	11.6736	0.0502507	16.5736	0.0104242	-0.0490894	1.03461	0.856984	1.24906	Automatic			Automatic	0.330929	201573			VTAplate5-8.ABA.Meso3.1.2013
338		ABZ7	BDNF	Target	30.3594	5.49231		30.3672	0.0241268	14.3443	0.0246454	15.9827	0.0117099	-1.93955	3.83585	3.49736	4.2071	Automatic			Automatic	0.175818	201573			VTAplate5-8.ABA.Meso3.1.2013
339		ABZ7	BDNF	Target	30.3298	5.40258		30.3672	0.0241268	14.3443	0.0246454	15.9827	0.0117099	-1.93955	3.83585	3.49736	4.2071	Automatic			Automatic	0.175818	201573			VTAplate5-8.ABA.Meso3.1.2013
340		ABZ7	BDNF	Target	30.4123	5.46565		30.3672	0.0241268	14.3443	0.0246454	15.9827	0.0117099	-1.93955	3.83585	3.49736	4.2071	Automatic			Automatic	0.175818	201573			VTAplate5-8.ABA.Meso3.1.2013
341		ABZ8	BDNF	Target	31.9308	4.76584		32.1861	0.128265	15.4643	0.0853101	16.5736	0.0104242	-0.819589	1.7649	1.28186	2.42997	Automatic			Automatic	0.175818	201573			VTAplate5-8.ABA.Meso3.1.2013
342		ABZ8	BDNF	Target	32.3357	4.50324		32.1861	0.128265	15.4643	0.0853101	16.5736	0.0104242	-0.819589	1.7649	1.28186	2.42997	Automatic			Automatic	0.175818	201573			VTAplate5-8.ABA.Meso3.1.2013
343		ABZ8	BDNF	Target	32.2918	4.46369		32.1861	0.128265	15.4643	0.0853101	16.5736	0.0104242	-0.819589	1.7649	1.28186	2.42997	Automatic			Automatic	0.175818	201573			VTAplate5-8.ABA.Meso3.1.2013
362		ABZ7	18sFam	Endogenous Control	16.0046	6.43994		15.9827	0.0117099			15.9827	0.0117099					Automatic			Automatic	0.431734	201573			VTAplate5-8.ABA.Meso3.1.2013
363		ABZ7	18sFam	Endogenous Control	15.9646	7.23032		15.9827	0.0117099			15.9827	0.0117099					Automatic			Automatic	0.431734	201573			VTAplate5-8.ABA.Meso3.1.2013
364		ABZ7	18sFam	Endogenous Control	15.9787	6.52834		15.9827	0.0117099			15.9827	0.0117099					Automatic			Automatic	0.431734	201573			VTAplate5-8.ABA.Meso3.1.2013
365		ABZ8	18sFam	Endogenous Control	16.5737	6.52348		16.5736	0.0104242			16.5736	0.0104242					Automatic			Automatic	0.431734	201573			VTAplate5-8.ABA.Meso3.1.2013
366		ABZ8	18sFam	Endogenous Control	16.5916	6.58298		16.5736	0.0104242			16.5736	0.0104242					Automatic			Automatic	0.431734	201573			VTAplate5-8.ABA.Meso3.1.2013
367		ABZ8	18sFam	Endogenous Control	16.5555	6.74753		16.5736	0.0104242			16.5736	0.0104242					Automatic			Automatic	0.431734	201573			VTAplate5-8.ABA.Meso3.1.2013
35	start redo plates	SV7	NCAm1	Target	26.3697	3.45808		26.3334	0.0188385	12.0235	0.144119	14.2284	0.00923177	0.300809	0.811797	0.472967	1.39336	Automatic			Automatic	0.330929	201573			VTAplateRedo.ABA.Meso3.22.2013
36		SV7	NCAm1	Target	26.3066	3.45664		26.3334	0.0188385	12.0235	0.144119	14.2284	0.00923177	0.300809	0.811797	0.472967	1.39336	Automatic			Automatic	0.330929	201573			VTAplateRedo.ABA.Meso3.22.2013
37		SV7	NCAm1	Target	26.324	3.4909		26.3334	0.0188385	12.0235	0.144119	14.2284	0.00923177	0.300809	0.811797	0.472967	1.39336	Automatic			Automatic	0.330929	201573			VTAplateRedo.ABA.Meso3.22.2013
50		ALV8	BDNF	Target	33.0149	3.11913		32.9914	0.0944051	17.3722	0.11799	15.613	0.0119726	1.08836	0.470295	0.302197	0.731898	Automatic			Automatic	0.175818	201573			VTAplateRedo.ABA.Meso3.22.2013
51		ALV8	BDNF	Target	32.8174	3.28857		32.9914	0.0944051	17.3722	0.11799	15.613	0.0119726	1.08836	0.470295	0.302197	0.731898	Automatic			Automatic	0.175818	201573			VTAplateRedo.ABA.Meso3.22.2013
52		ALV8	BDNF	Target	33.1419	3.14497		32.9914	0.0944051	17.3722	0.11799	15.613	0.0119726	1.08836	0.470295	0.302197	0.731898	Automatic			Automatic	0.175818	201573			VTAplateRedo.ABA.Meso3.22.2013
53		ALZ8	BDNF	Target	30.2079	4.17594		30.1506	0.0427598	15.0495	0.0675267	15.0052	0.00989692	-1.23436	2.35276	1.82662	3.03045	Automatic			Automatic	0.175818	201573			VTAplateRedo.ABA.Meso3.22.2013
54		ALZ8	BDNF	Target	30.0669	4.15597		30.1506	0.0427598	15.0495	0.0675267	15.0052	0.00989692	-1.23436	2.35276	1.82662	3.03045	Automatic			Automatic	0.175818	201573			VTAplateRedo.ABA.Meso3.22.2013
55		ALZ8	BDNF	Target	30.1769	4.07508		30.1506	0.0427598	15.0495	0.0675267	15.0052	0.00989692	-1.23436	2.35276	1.82662	3.03045	Automatic			Automatic	0.175818	201573			VTAplateRedo.ABA.Meso3.22.2013
56		SV3	BDNF	Target	30.4375	3.86366		30.4131	0.0122347	15.5059	0.0747193	14.9406	0.0136741	-0.777943	1.71468	1.29582	2.26894	Automatic			Automatic	0.175818	201573			VTAplateRedo.ABA.Meso3.22.2013
57		SV3	BDNF	Target	30.4022	3.88087		30.4131	0.0122347	15.5059	0.0747193	14.9406	0.0136741	-0.777943	1.71468	1.29582	2.26894	Automatic			Automatic	0.175818	201573			VTAplateRedo.ABA.Meso3.22.2013
58		SV3	BDNF	Target	30.3996	3.8512		30.4131	0.0122347	15.5059	0.0747193	14.9406	0.0136741	-0.777943	1.71468	1.29582	2.26894	Automatic			Automatic	0.175818	201573			VTAplateRedo.ABA.Meso3.22.2013
59		SV7	BDNF	Target	30.178	3.90327		30.1544	0.0512875	16.095	0.152116	14.2284	0.00923177	-0.188822	1.13983	0.644475	2.01593	Automatic			Automatic	0.175818	201573			VTAplateRedo.ABA.Meso3.22.2013
60		SV7	BDNF	Target	30.0561	4.05026		30.1544	0.0512875	16.095	0.152116	14.2284	0.00923177	-0.188822	1.13983	0.644475	2.01593	Automatic			Automatic	0.175818	201573			VTAplateRedo.ABA.Meso3.22.2013
61		SV7	BDNF	Target	30.229	3.97762		30.1544	0.0512875	16.095	0.152116	14.2284	0.00923177	-0.188822	1.13983	0.644475	2.01593	Automatic			Automatic	0.175818	201573			VTAplateRedo.ABA.Meso3.22.2013
62		RV2	BDNF	Target	30.4622	4.05661		30.6116	0.0927834	15.6306	0.0910959	15.0873	0.0273557	-0.653199	1.57265	1.11772	2.21274	Automatic			Automatic	0.175818	201573			VTAplateRedo.ABA.Meso3.22.2013
63		RV2	BDNF	Target	30.591	4.02423		30.6116	0.0927834	15.6306	0.0910959	15.0873	0.0273557	-0.653199	1.57265	1.11772	2.21274	Automatic			Automatic	0.175818	201573			VTAplateRedo.ABA.Meso3.22.2013
64		RV2	BDNF	Target	30.7816	3.97245		30.6116	0.0927834	15.6306	0.0910959	15.0873	0.0273557	-0.653199	1.57265	1.11772	2.21274	Automatic			Automatic	0.175818	201573			VTAplateRedo.ABA.Meso3.22.2013
65		RV7	BDNF	Target	30.9082	3.84442		30.8658	0.0323742	15.8939	0.0704566	14.9564	0.0124301	-0.389978	1.31037	1.00623	1.70645	Automatic			Automatic	0.175818	201573			VTAplateRedo.ABA.Meso3.22.2013
66		RV7	BDNF	Target	30.887	3.98569		30.8658	0.0323742	15.8939	0.0704566	14.9564	0.0124301	-0.389978	1.31037	1.00623	1.70645	Automatic			Automatic	0.175818	201573			VTAplateRedo.ABA.Meso3.22.2013
67		RV7	BDNF	Target	30.8022	4.0177		30.8658	0.0323742	15.8939	0.0704566	14.9564	0.0124301	-0.389978	1.31037	1.00623	1.70645	Automatic			Automatic	0.175818	201573			VTAplateRedo.ABA.Meso3.22.2013
68		RZ1	BDNF	Target	31.3411	3.92221		31.3683	0.0449702	15.9249	0.12602	15.4345	0.0119604	-0.358982	1.28252	0.799673	2.05691	Automatic			Automatic	0.175818	201573			VTAplateRedo.ABA.Meso3.22.2013
69		RZ1	BDNF	Target	31.3076	3.93063		31.3683	0.0449702	15.9249	0.12602	15.4345	0.0119604	-0.358982	1.28252	0.799673	2.05691	Automatic			Automatic	0.175818	201573			VTAplateRedo.ABA.Meso3.22.2013
70		RZ1	BDNF	Target	31.4561	3.94567		31.3683	0.0449702	15.9249	0.12602	15.4345	0.0119604	-0.358982	1.28252	0.799673	2.05691	Automatic			Automatic	0.175818	201573			VTAplateRedo.ABA.Meso3.22.2013
74		ALV8	18sFam	Endogenous Control	15.5929	5.42503		15.613	0.0119726			15.613	0.0119726					Automatic			Automatic	0.431734	201573			VTAplateRedo.ABA.Meso3.22.2013
75		ALV8	18sFam	Endogenous Control	15.6118	5.39189		15.613	0.0119726			15.613	0.0119726					Automatic			Automatic	0.431734	201573			VTAplateRedo.ABA.Meso3.22.2013
76		ALV8	18sFam	Endogenous Control	15.6343	5.41491		15.613	0.0119726			15.613	0.0119726					Automatic			Automatic	0.431734	201573			VTAplateRedo.ABA.Meso3.22.2013
77		ALZ8	18sFam	Endogenous Control	14.9891	5.52523		15.0052	0.00989692			15.0052	0.00989692					Automatic			Automatic	0.431734	201573			VTAplateRedo.ABA.Meso3.22.2013
78		ALZ8	18sFam	Endogenous Control	15.0032	5.65165		15.0052	0.00989692			15.0052	0.00989692					Automatic			Automatic	0.431734	201573			VTAplateRedo.ABA.Meso3.22.2013
79		ALZ8	18sFam	Endogenous Control	15.0232	5.42579		15.0052	0.00989692			15.0052	0.00989692					Automatic			Automatic	0.431734	201573			VTAplateRedo.ABA.Meso3.22.2013
80		SV3	18sFam	Endogenous Control	14.9262	5.34865		14.9406	0.0136741			14.9406	0.0136741					Automatic			Automatic	0.431734	201573			VTAplateRedo.ABA.Meso3.22.2013
81		SV3	18sFam	Endogenous Control	14.968	5.3696		14.9406	0.0136741			14.9406	0.0136741					Automatic			Automatic	0.431734	201573			VTAplateRedo.ABA.Meso3.22.2013
82		SV3	18sFam	Endogenous Control	14.9278	5.40507		14.9406	0.0136741			14.9406	0.0136741					Automatic			Automatic	0.431734	201573			VTAplateRedo.ABA.Meso3.22.2013
83		SV7	18sFam	Endogenous Control	14.2197	5.50749		14.2284	0.00923177			14.2284	0.00923177					Automatic			Automatic	0.431734	201573			VTAplateRedo.ABA.Meso3.22.2013
84		SV7	18sFam	Endogenous Control	14.2469	5.47226		14.2284	0.00923177			14.2284	0.00923177					Automatic			Automatic	0.431734	201573			VTAplateRedo.ABA.Meso3.22.2013
85		SV7	18sFam	Endogenous Control	14.2188	5.49164		14.2284	0.00923177			14.2284	0.00923177					Automatic			Automatic	0.431734	201573			VTAplateRedo.ABA.Meso3.22.2013
86		RV2	18sFam	Endogenous Control	15.142	5.16237		15.0873	0.0273557			15.0873	0.0273557					Automatic			Automatic	0.431734	201573			VTAplateRedo.ABA.Meso3.22.2013
87		RV2	18sFam	Endogenous Control	15.0592	5.5373		15.0873	0.0273557			15.0873	0.0273557					Automatic			Automatic	0.431734	201573			VTAplateRedo.ABA.Meso3.22.2013
88		RV2	18sFam	Endogenous Control	15.0606	5.72356		15.0873	0.0273557			15.0873	0.0273557					Automatic			Automatic	0.431734	201573			VTAplateRedo.ABA.Meso3.22.2013
89		RV7	18sFam	Endogenous Control	14.9356	5.59106		14.9564	0.0124301			14.9564	0.0124301					Automatic			Automatic	0.431734	201573			VTAplateRedo.ABA.Meso3.22.2013
90		RV7	18sFam	Endogenous Control	14.9551	5.64813		14.9564	0.0124301			14.9564	0.0124301					Automatic			Automatic	0.431734	201573			VTAplateRedo.ABA.Meso3.22.2013
91		RV7	18sFam	Endogenous Control	14.9786	5.60386		14.9564	0.0124301			14.9564	0.0124301					Automatic			Automatic	0.431734	201573			VTAplateRedo.ABA.Meso3.22.2013
92		RZ1	18sFam	Endogenous Control	15.4188	5.74638		15.4345	0.0119604			15.4345	0.0119604					Automatic			Automatic	0.431734	201573			VTAplateRedo.ABA.Meso3.22.2013
93		RZ1	18sFam	Endogenous Control	15.4266	5.783		15.4345	0.0119604			15.4345	0.0119604					Automatic			Automatic	0.431734	201573			VTAplateRedo.ABA.Meso3.22.2013
94		RZ1	18sFam	Endogenous Control	15.458	5.60343		15.4345	0.0119604			15.4345	0.0119604					Automatic			Automatic	0.431734	201573			VTAplateRedo.ABA.Meso3.22.2013
98		RZ2	NCAm1	Target	27.4964	3.4704		27.5189	0.0152966	12.7026	0.01937	15.0339	0.0156497	0.979996	0.506981	0.471475	0.545161	Automatic			Automatic	0.330929	201573			VTAplateRedo.ABA.Meso3.22.2013
99		RZ2	NCAm1	Target	27.5481	3.40779		27.5189	0.0152966	12.7026	0.01937	15.0339	0.0156497	0.979996	0.506981	0.471475	0.545161	Automatic			Automatic	0.330929	201573			VTAplateRedo.ABA.Meso3.22.2013
100		RZ2	NCAm1	Target	27.5123	3.43371		27.5189	0.0152966	12.7026	0.01937	15.0339	0.0156497	0.979996	0.506981	0.471475	0.545161	Automatic			Automatic	0.330929	201573			VTAplateRedo.ABA.Meso3.22.2013
101		RZ7	NCAm1	Target	27.9257	3.29981		27.8963	0.0249318	11.9428	0.0178512	15.8545	0.00782768	0.220156	0.858473	0.802908	0.917882	Automatic			Automatic	0.330929	201573			VTAplateRedo.ABA.Meso3.22.2013
102		RZ7	NCAm1	Target	27.9165	3.22911		27.8963	0.0249318	11.9428	0.0178512	15.8545	0.00782768	0.220156	0.858473	0.802908	0.917882	Automatic			Automatic	0.330929	201573			VTAplateRedo.ABA.Meso3.22.2013
103		RZ7	NCAm1	Target	27.8467	3.28736		27.8963	0.0249318	11.9428	0.0178512	15.8545	0.00782768	0.220156	0.858473	0.802908	0.917882	Automatic			Automatic	0.330929	201573			VTAplateRedo.ABA.Meso3.22.2013
104		RZ8	NCAm1	Target	27.4781	3.21251		27.4386	0.0197632	11.9772	0.0217895	15.3776	0.0276126	0.254578	0.838233	0.77249	0.90957	Automatic			Automatic	0.330929	201573			VTAplateRedo.ABA.Meso3.22.2013
105		RZ8	NCAm1	Target	27.4198	3.29579		27.4386	0.0197632	11.9772	0.0217895	15.3776	0.0276126	0.254578	0.838233	0.77249	0.90957	Automatic			Automatic	0.330929	201573			VTAplateRedo.ABA.Meso3.22.2013
106		RZ8	NCAm1	Target	27.4179	3.17926		27.4386	0.0197632	11.9772	0.0217895	15.3776	0.0276126	0.254578	0.838233	0.77249	0.90957	Automatic			Automatic	0.330929	201573			VTAplateRedo.ABA.Meso3.22.2013
107		ABV5	NCAm1	Target	26.8925	3.20383		26.8255	0.0336802	11.7753	0.0342526	14.8273	0.0344521	0.0526199	0.964184	0.848006	1.09628	Automatic			Automatic	0.330929	201573			VTAplateRedo.ABA.Meso3.22.2013
108		ABV5	NCAm1	Target	26.7979	3.34627		26.8255	0.0336802	11.7753	0.0342526	14.8273	0.0344521	0.0526199	0.964184	0.848006	1.09628	Automatic			Automatic	0.330929	201573			VTAplateRedo.ABA.Meso3.22.2013
109		ABV5	NCAm1	Target	26.786	3.31007		26.8255	0.0336802	11.7753	0.0342526	14.8273	0.0344521	0.0526199	0.964184	0.848006	1.09628	Automatic			Automatic	0.330929	201573			VTAplateRedo.ABA.Meso3.22.2013
110		ABV6	NCAm1	Target	26.5	3.51549		26.5077	0.0137723	11.5408	0.0160351	14.8883	0.00690472	-0.181871	1.13435	1.06818	1.20463	Automatic			Automatic	0.330929	201573			VTAplateRedo.ABA.Meso3.22.2013
111		ABV6	NCAm1	Target	26.4887	3.45258		26.5077	0.0137723	11.5408	0.0160351	14.8883	0.00690472	-0.181871	1.13435	1.06818	1.20463	Automatic			Automatic	0.330929	201573			VTAplateRedo.ABA.Meso3.22.2013
112		ABV6	NCAm1	Target	26.5345	3.50831		26.5077	0.0137723	11.5408	0.0160351	14.8883	0.00690472	-0.181871	1.13435	1.06818	1.20463	Automatic			Automatic	0.330929	201573			VTAplateRedo.ABA.Meso3.22.2013
113		ABV7	NCAm1	Target	26.8946	3.4462		26.8597	0.0197185	11.7068	0.0300537	15.0176	0.012646	-0.0158539	1.01105	0.903331	1.13161	Automatic			Automatic	0.330929	201573			VTAplateRedo.ABA.Meso3.22.2013
114		ABV7	NCAm1	Target	26.858	3.55347		26.8597	0.0197185	11.7068	0.0300537	15.0176	0.012646	-0.0158539	1.01105	0.903331	1.13161	Automatic			Automatic	0.330929	201573			VTAplateRedo.ABA.Meso3.22.2013
115		ABV7	NCAm1	Target	26.8264	3.52908		26.8597	0.0197185	11.7068	0.0300537	15.0176	0.012646	-0.0158539	1.01105	0.903331	1.13161	Automatic			Automatic	0.330929	201573			VTAplateRedo.ABA.Meso3.22.2013
122	0.5Ct error	RZ2	BDNF	Target	32.1668	3.37903		31.8637	0.157838	16.925	0.0903989	15.0339	0.0156497	0.641195	0.641181	0.456896	0.899797	Automatic			Automatic	0.175818	201573			VTAplateRedo.ABA.Meso3.22.2013
123		RZ2	BDNF	Target	31.7885	3.48577		31.8637	0.157838	16.925	0.0903989	15.0339	0.0156497	0.641195	0.641181	0.456896	0.899797	Automatic			Automatic	0.175818	201573			VTAplateRedo.ABA.Meso3.22.2013
124		RZ2	BDNF	Target	31.6358	3.64312		31.8637	0.157838	16.925	0.0903989	15.0339	0.0156497	0.641195	0.641181	0.456896	0.899797	Automatic			Automatic	0.175818	201573			VTAplateRedo.ABA.Meso3.22.2013
125		RZ7	BDNF	Target	31.477	3.6564		31.3579	0.0656265	15.6387	0.0370629	15.8545	0.00782768	-0.645167	1.56392	1.36106	1.79701	Automatic			Automatic	0.175818	201573			VTAplateRedo.ABA.Meso3.22.2013
126		RZ7	BDNF	Target	31.3461	3.55462		31.3579	0.0656265	15.6387	0.0370629	15.8545	0.00782768	-0.645167	1.56392	1.36106	1.79701	Automatic			Automatic	0.175818	201573			VTAplateRedo.ABA.Meso3.22.2013
127		RZ7	BDNF	Target	31.2506	3.56439		31.3579	0.0656265	15.6387	0.0370629	15.8545	0.00782768	-0.645167	1.56392	1.36106	1.79701	Automatic			Automatic	0.175818	201573			VTAplateRedo.ABA.Meso3.22.2013
128		RZ8	BDNF	Target	30.9727	3.52929		30.7649	0.103937	15.2813	0.0587755	15.3776	0.0276126	-1.00252	2.00349	1.60733	2.4973	Automatic			Automatic	0.175818	201573			VTAplateRedo.ABA.Meso3.22.2013
129		RZ8	BDNF	Target	30.6652	3.58646		30.7649	0.103937	15.2813	0.0587755	15.3776	0.0276126	-1.00252	2.00349	1.60733	2.4973	Automatic			Automatic	0.175818	201573			VTAplateRedo.ABA.Meso3.22.2013
130		RZ8	BDNF	Target	30.6568	3.65397		30.7649	0.103937	15.2813	0.0587755	15.3776	0.0276126	-1.00252	2.00349	1.60733	2.4973	Automatic			Automatic	0.175818	201573			VTAplateRedo.ABA.Meso3.22.2013
131		ABV5	BDNF	Target	30.2674	3.68799		30.2803	0.00644154	15.4274	0.045608	14.8273	0.0344521	-0.856483	1.81062	1.52609	2.1482	Automatic			Automatic	0.175818	201573			VTAplateRedo.ABA.Meso3.22.2013
132		ABV5	BDNF	Target	30.2877	3.74667		30.2803	0.00644154	15.4274	0.045608	14.8273	0.0344521	-0.856483	1.81062	1.52609	2.1482	Automatic			Automatic	0.175818	201573			VTAplateRedo.ABA.Meso3.22.2013
133		ABV5	BDNF	Target	30.2857	3.75527		30.2803	0.00644154	15.4274	0.045608	14.8273	0.0344521	-0.856483	1.81062	1.52609	2.1482	Automatic			Automatic	0.175818	201573			VTAplateRedo.ABA.Meso3.22.2013
134		ABV6	BDNF	Target	30.808	3.67744		30.8351	0.03824	15.77	0.0414588	14.8883	0.00690472	-0.513885	1.42789	1.22237	1.66797	Automatic			Automatic	0.175818	201573			VTAplateRedo.ABA.Meso3.22.2013
135		ABV6	BDNF	Target	30.7866	3.77223		30.8351	0.03824	15.77	0.0414588	14.8883	0.00690472	-0.513885	1.42789	1.22237	1.66797	Automatic			Automatic	0.175818	201573			VTAplateRedo.ABA.Meso3.22.2013
136		ABV6	BDNF	Target	30.9105	3.70194		30.8351	0.03824	15.77	0.0414588	14.8883	0.00690472	-0.513885	1.42789	1.22237	1.66797	Automatic			Automatic	0.175818	201573			VTAplateRedo.ABA.Meso3.22.2013
137		ABV7	BDNF	Target	30.3864	3.86714		30.4067	0.0202971	15.2351	0.09998	15.0176	0.012646	-1.04874	2.06872	1.42213	3.00928	Automatic			Automatic	0.175818	201573			VTAplateRedo.ABA.Meso3.22.2013
138		ABV7	BDNF	Target	30.3864	3.94179		30.4067	0.0202971	15.2351	0.09998	15.0176	0.012646	-1.04874	2.06872	1.42213	3.00928	Automatic			Automatic	0.175818	201573			VTAplateRedo.ABA.Meso3.22.2013
139		ABV7	BDNF	Target	30.4473	4.1224		30.4067	0.0202971	15.2351	0.09998	15.0176	0.012646	-1.04874	2.06872	1.42213	3.00928	Automatic			Automatic	0.175818	201573			VTAplateRedo.ABA.Meso3.22.2013
140		ABZ4	BDNF	Target	31.2488	3.93196		31.0938	0.0873893	15.7538	0.111277	15.3473	0.0143204	-0.530087	1.44402	0.951524	2.19141	Automatic			Automatic	0.175818	201573			VTAplateRedo.ABA.Meso3.22.2013
141		ABZ4	BDNF	Target	31.0863	3.86448		31.0938	0.0873893	15.7538	0.111277	15.3473	0.0143204	-0.530087	1.44402	0.951524	2.19141	Automatic			Automatic	0.175818	201573			VTAplateRedo.ABA.Meso3.22.2013
142		ABZ4	BDNF	Target	30.9463	4.07725		31.0938	0.0873893	15.7538	0.111277	15.3473	0.0143204	-0.530087	1.44402	0.951524	2.19141	Automatic			Automatic	0.175818	201573			VTAplateRedo.ABA.Meso3.22.2013
146		RZ2	18sFam	Endogenous Control	15.0323	5.40359		15.0339	0.0156497			15.0339	0.0156497					Automatic			Automatic	0.431734	201573			VTAplateRedo.ABA.Meso3.22.2013
147		RZ2	18sFam	Endogenous Control	15.0077	5.58972		15.0339	0.0156497			15.0339	0.0156497					Automatic			Automatic	0.431734	201573			VTAplateRedo.ABA.Meso3.22.2013
148		RZ2	18sFam	Endogenous Control	15.0618	5.4915		15.0339	0.0156497			15.0339	0.0156497					Automatic			Automatic	0.431734	201573			VTAplateRedo.ABA.Meso3.22.2013
149		RZ7	18sFam	Endogenous Control	15.8404	5.45		15.8545	0.00782768			15.8545	0.00782768					Automatic			Automatic	0.431734	201573			VTAplateRedo.ABA.Meso3.22.2013
150		RZ7	18sFam	Endogenous Control	15.8557	5.54778		15.8545	0.00782768			15.8545	0.00782768					Automatic			Automatic	0.431734	201573			VTAplateRedo.ABA.Meso3.22.2013
151		RZ7	18sFam	Endogenous Control	15.8674	5.51099		15.8545	0.00782768			15.8545	0.00782768					Automatic			Automatic	0.431734	201573			VTAplateRedo.ABA.Meso3.22.2013
152		RZ8	18sFam	Endogenous Control	15.4268	5.04664		15.3776	0.0276126			15.3776	0.0276126					Automatic			Automatic	0.431734	201573			VTAplateRedo.ABA.Meso3.22.2013
153		RZ8	18sFam	Endogenous Control	15.3312	5.42455		15.3776	0.0276126			15.3776	0.0276126					Automatic			Automatic	0.431734	201573			VTAplateRedo.ABA.Meso3.22.2013
154		RZ8	18sFam	Endogenous Control	15.3749	5.45305		15.3776	0.0276126			15.3776	0.0276126					Automatic			Automatic	0.431734	201573			VTAplateRedo.ABA.Meso3.22.2013
155		ABV5	18sFam	Endogenous Control	14.8495	5.48368		14.8273	0.0344521			14.8273	0.0344521					Automatic			Automatic	0.431734	201573			VTAplateRedo.ABA.Meso3.22.2013
156		ABV5	18sFam	Endogenous Control	14.7598	5.59369		14.8273	0.0344521			14.8273	0.0344521					Automatic			Automatic	0.431734	201573			VTAplateRedo.ABA.Meso3.22.2013
157		ABV5	18sFam	Endogenous Control	14.8727	5.59799		14.8273	0.0344521			14.8273	0.0344521					Automatic			Automatic	0.431734	201573			VTAplateRedo.ABA.Meso3.22.2013
158		ABV6	18sFam	Endogenous Control	14.8995	5.48076		14.8883	0.00690472			14.8883	0.00690472					Automatic			Automatic	0.431734	201573			VTAplateRedo.ABA.Meso3.22.2013
159		ABV6	18sFam	Endogenous Control	14.8757	5.58366		14.8883	0.00690472			14.8883	0.00690472					Automatic			Automatic	0.431734	201573			VTAplateRedo.ABA.Meso3.22.2013
160		ABV6	18sFam	Endogenous Control	14.8897	5.58133		14.8883	0.00690472			14.8883	0.00690472					Automatic			Automatic	0.431734	201573			VTAplateRedo.ABA.Meso3.22.2013
161		ABV7	18sFam	Endogenous Control	15.0322	5.43567		15.0176	0.012646			15.0176	0.012646					Automatic			Automatic	0.431734	201573			VTAplateRedo.ABA.Meso3.22.2013
162		ABV7	18sFam	Endogenous Control	14.9924	5.54442		15.0176	0.012646			15.0176	0.012646					Automatic			Automatic	0.431734	201573			VTAplateRedo.ABA.Meso3.22.2013
163		ABV7	18sFam	Endogenous Control	15.0282	5.36443		15.0176	0.012646			15.0176	0.012646					Automatic			Automatic	0.431734	201573			VTAplateRedo.ABA.Meso3.22.2013
164		ABZ4	18sFam	Endogenous Control	15.3733	5.55907		15.3473	0.0143204			15.3473	0.0143204					Automatic			Automatic	0.431734	201573			VTAplateRedo.ABA.Meso3.22.2013
165		ABZ4	18sFam	Endogenous Control	15.3239	5.69292		15.3473	0.0143204			15.3473	0.0143204					Automatic			Automatic	0.431734	201573			VTAplateRedo.ABA.Meso3.22.2013
166		ABZ4	18sFam	Endogenous Control	15.3449	5.65289		15.3473	0.0143204			15.3473	0.0143204					Automatic			Automatic	0.431734	201573			VTAplateRedo.ABA.Meso3.22.2013
170		ABZ5	NCAm1	Target	26.7343	3.52014		26.6941	0.0221224	11.4618	0.0257586	15.1884	0.00449747	-0.260895	1.19822	1.08794	1.31969	Automatic			Automatic	0.330929	201573			VTAplateRedo.ABA.Meso3.22.2013
171		ABZ5	NCAm1	Target	26.6899	3.55793		26.6941	0.0221224	11.4618	0.0257586	15.1884	0.00449747	-0.260895	1.19822	1.08794	1.31969	Automatic			Automatic	0.330929	201573			VTAplateRedo.ABA.Meso3.22.2013
172		ABZ5	NCAm1	Target	26.658	3.5658		26.6941	0.0221224	11.4618	0.0257586	15.1884	0.00449747	-0.260895	1.19822	1.08794	1.31969	Automatic			Automatic	0.330929	201573			VTAplateRedo.ABA.Meso3.22.2013
173		ABZ6	NCAm1	Target	27.1913	3.34772		27.2009	0.00483343	11.7206	0.0191956	15.4064	0.0305651	-0.0020752	1.00144	0.931913	1.07615	Automatic			Automatic	0.330929	201573			VTAplateRedo.ABA.Meso3.22.2013
174		ABZ6	NCAm1	Target	27.2069	3.34807		27.2009	0.00483343	11.7206	0.0191956	15.4064	0.0305651	-0.0020752	1.00144	0.931913	1.07615	Automatic			Automatic	0.330929	201573			VTAplateRedo.ABA.Meso3.22.2013
175		ABZ6	NCAm1	Target	27.2044	3.25678		27.2009	0.00483343	11.7206	0.0191956	15.4064	0.0305651	-0.0020752	1.00144	0.931913	1.07615	Automatic			Automatic	0.330929	201573			VTAplateRedo.ABA.Meso3.22.2013
176		ABZ7	NCAm1	Target	27.0442	3.25947		26.9485	0.0595445	11.1738	0.0338311	15.7162	0.0121958	-0.548874	1.46294	1.2887	1.66074	Automatic			Automatic	0.330929	201573			VTAplateRedo.ABA.Meso3.22.2013
177		ABZ7	NCAm1	Target	26.9621	3.41496		26.9485	0.0595445	11.1738	0.0338311	15.7162	0.0121958	-0.548874	1.46294	1.2887	1.66074	Automatic			Automatic	0.330929	201573			VTAplateRedo.ABA.Meso3.22.2013
178		ABZ7	NCAm1	Target	26.8393	3.31439		26.9485	0.0595445	11.1738	0.0338311	15.7162	0.0121958	-0.548874	1.46294	1.2887	1.66074	Automatic			Automatic	0.330929	201573			VTAplateRedo.ABA.Meso3.22.2013
179		ABZ8	NCAm1	Target	27.9613	3.00898		27.9283	0.0165491	11.6736	0.0502507	16.1452	0.0943338	-0.0490894	1.03461	0.856984	1.24906	Automatic			Automatic	0.330929	201573			VTAplateRedo.ABA.Meso3.22.2013
180		ABZ8	NCAm1	Target	27.9131	3.04111		27.9283	0.0165491	11.6736	0.0502507	16.1452	0.0943338	-0.0490894	1.03461	0.856984	1.24906	Automatic			Automatic	0.330929	201573			VTAplateRedo.ABA.Meso3.22.2013
181		ABZ8	NCAm1	Target	27.9103	3.04593		27.9283	0.0165491	11.6736	0.0502507	16.1452	0.0943338	-0.0490894	1.03461	0.856984	1.24906	Automatic			Automatic	0.330929	201573			VTAplateRedo.ABA.Meso3.22.2013
194		ABZ5	BDNF	Target	30.1694	4.23993		30.2661	0.0488512	15.1631	0.0503739	15.1884	0.00449747	-1.12077	2.17463	1.80045	2.62658	Automatic			Automatic	0.175818	201573			VTAplateRedo.ABA.Meso3.22.2013
195		ABZ5	BDNF	Target	30.3023	4.20545		30.2661	0.0488512	15.1631	0.0503739	15.1884	0.00449747	-1.12077	2.17463	1.80045	2.62658	Automatic			Automatic	0.175818	201573			VTAplateRedo.ABA.Meso3.22.2013
196		ABZ5	BDNF	Target	30.3266	4.18353		30.2661	0.0488512	15.1631	0.0503739	15.1884	0.00449747	-1.12077	2.17463	1.80045	2.62658	Automatic			Automatic	0.175818	201573			VTAplateRedo.ABA.Meso3.22.2013
197		ABZ6	BDNF	Target	30.9043	3.9931		30.9275	0.0405952	15.5374	0.0324863	15.4064	0.0305651	-0.746421	1.67763	1.48528	1.89488	Automatic			Automatic	0.175818	201573			VTAplateRedo.ABA.Meso3.22.2013
198		ABZ6	BDNF	Target	30.8717	3.81534		30.9275	0.0405952	15.5374	0.0324863	15.4064	0.0305651	-0.746421	1.67763	1.48528	1.89488	Automatic			Automatic	0.175818	201573			VTAplateRedo.ABA.Meso3.22.2013
199		ABZ6	BDNF	Target	31.0064	3.69672		30.9275	0.0405952	15.5374	0.0324863	15.4064	0.0305651	-0.746421	1.67763	1.48528	1.89488	Automatic			Automatic	0.175818	201573			VTAplateRedo.ABA.Meso3.22.2013
200		ABZ7	BDNF	Target	29.9753	3.99159		30.0203	0.0395174	14.3443	0.0246454	15.7162	0.0121958	-1.93955	3.83585	3.49736	4.2071	Automatic			Automatic	0.175818	201573			VTAplateRedo.ABA.Meso3.22.2013
201		ABZ7	BDNF	Target	29.9865	4.05282		30.0203	0.0395174	14.3443	0.0246454	15.7162	0.0121958	-1.93955	3.83585	3.49736	4.2071	Automatic			Automatic	0.175818	201573			VTAplateRedo.ABA.Meso3.22.2013
202		ABZ7	BDNF	Target	30.0991	4.02951		30.0203	0.0395174	14.3443	0.0246454	15.7162	0.0121958	-1.93955	3.83585	3.49736	4.2071	Automatic			Automatic	0.175818	201573			VTAplateRedo.ABA.Meso3.22.2013
203		ABZ8	BDNF	Target	31.4864	3.51592		31.4612	0.0604302	15.4643	0.0853101	16.1452	0.0943338	-0.819589	1.7649	1.28186	2.42997	Automatic			Automatic	0.175818	201573			VTAplateRedo.ABA.Meso3.22.2013
204		ABZ8	BDNF	Target	31.3462	3.66067		31.4612	0.0604302	15.4643	0.0853101	16.1452	0.0943338	-0.819589	1.7649	1.28186	2.42997	Automatic			Automatic	0.175818	201573			VTAplateRedo.ABA.Meso3.22.2013
205		ABZ8	BDNF	Target	31.5509	3.62779		31.4612	0.0604302	15.4643	0.0853101	16.1452	0.0943338	-0.819589	1.7649	1.28186	2.42997	Automatic			Automatic	0.175818	201573			VTAplateRedo.ABA.Meso3.22.2013
218		ABZ5	18sFam	Endogenous Control	15.18	5.3106		15.1884	0.00449747			15.1884	0.00449747					Automatic			Automatic	0.431734	201573			VTAplateRedo.ABA.Meso3.22.2013
219		ABZ5	18sFam	Endogenous Control	15.1955	5.29882		15.1884	0.00449747			15.1884	0.00449747					Automatic			Automatic	0.431734	201573			VTAplateRedo.ABA.Meso3.22.2013
220		ABZ5	18sFam	Endogenous Control	15.1896	5.52981		15.1884	0.00449747			15.1884	0.00449747					Automatic			Automatic	0.431734	201573			VTAplateRedo.ABA.Meso3.22.2013
221		ABZ6	18sFam	Endogenous Control	15.4249	5.068		15.4064	0.0305651			15.4064	0.0305651					Automatic			Automatic	0.431734	201573			VTAplateRedo.ABA.Meso3.22.2013
222		ABZ6	18sFam	Endogenous Control	15.3468	5.35817		15.4064	0.0305651			15.4064	0.0305651					Automatic			Automatic	0.431734	201573			VTAplateRedo.ABA.Meso3.22.2013
223		ABZ6	18sFam	Endogenous Control	15.4477	5.17403		15.4064	0.0305651			15.4064	0.0305651					Automatic			Automatic	0.431734	201573			VTAplateRedo.ABA.Meso3.22.2013
224		ABZ7	18sFam	Endogenous Control	15.7324	5.12545		15.7162	0.0121958			15.7162	0.0121958					Automatic			Automatic	0.431734	201573			VTAplateRedo.ABA.Meso3.22.2013
225		ABZ7	18sFam	Endogenous Control	15.7239	5.23375		15.7162	0.0121958			15.7162	0.0121958					Automatic			Automatic	0.431734	201573			VTAplateRedo.ABA.Meso3.22.2013
226		ABZ7	18sFam	Endogenous Control	15.6923	5.27947		15.7162	0.0121958			15.7162	0.0121958					Automatic			Automatic	0.431734	201573			VTAplateRedo.ABA.Meso3.22.2013
227		ABZ8	18sFam	Endogenous Control	16.3333	5.05328		16.1452	0.0943338			16.1452	0.0943338					Automatic			Automatic	0.431734	201573			VTAplateRedo.ABA.Meso3.22.2013
228		ABZ8	18sFam	Endogenous Control	16.0387	5.15597		16.1452	0.0943338			16.1452	0.0943338					Automatic			Automatic	0.431734	201573			VTAplateRedo.ABA.Meso3.22.2013
229		ABZ8	18sFam	Endogenous Control	16.0636	5.31037		16.1452	0.0943338			16.1452	0.0943338					Automatic			Automatic	0.431734	201573			VTAplateRedo.ABA.Meso3.22.2013
Summary Data for Study VTAplatesRedoIncl.sdm
Endogenous Control	18sFam
Calibrator	ALV1
Multiplicity	Non-Multiplex
PlateID	Sample	Detector	Avg delta Ct	delta Ct SD	delta delta Ct	RQ	RQ Min	RQ Max	Threshold	Sample Status
	A1	18sFam							0.431734
	A2	18sFam							0.431734
	A3	18sFam							0.431734
	A4	18sFam							0.431734
	A5	18sFam							0.431734
	A6	18sFam							0.431734
	A7	18sFam							0.431734
	A8	18sFam							0.431734
	A9	18sFam							0.431734
	A10	18sFam							0.431734
	A11	18sFam							0.431734
	A12	18sFam							0.431734
	A13	18sFam							0.431734
	A14	18sFam							0.431734
	A15	18sFam							0.431734
	A16	18sFam							0.431734
	A17	18sFam							0.431734
	A18	18sFam							0.431734
	A19	18sFam							0.431734
	A20	18sFam							0.431734
	A21	18sFam							0.431734
	A22	18sFam							0.431734
	A23	18sFam							0.431734
	A24	18sFam							0.431734
	B1	18sFam							0.431734
	ALV1	18sFam							0.431734
	ALV2	18sFam							0.431734
	ALV3	18sFam							0.431734
	ALV4	18sFam							0.431734
	ALZ1	18sFam							0.431734
	ALZ2	18sFam							0.431734
	ALZ3	18sFam							0.431734
	B23	18sFam							0.431734
	B24	18sFam							0.431734
	C1	18sFam							0.431734
	C23	18sFam							0.431734
	C24	18sFam							0.431734
	D1	18sFam							0.431734
	D23	18sFam							0.431734
	D24	18sFam							0.431734
	E1	18sFam							0.431734
	ALZ4	18sFam							0.431734
	SV1	18sFam							0.431734
	SV2	18sFam							0.431734
	SV3	18sFam							0.431734
	SV4	18sFam							0.431734
	SZ2	18sFam							0.431734
	SZ3	18sFam							0.431734
	E23	18sFam							0.431734
	E24	18sFam							0.431734
	F1	18sFam							0.431734
	F23	18sFam							0.431734
	F24	18sFam							0.431734
	G1	18sFam							0.431734
	G23	18sFam							0.431734
	G24	18sFam							0.431734
	H1	18sFam							0.431734
	SZ4	18sFam							0.431734
	RV1	18sFam							0.431734
	RV2	18sFam							0.431734
	RV4	18sFam							0.431734
	RZ1	18sFam							0.431734
	RZ2	18sFam							0.431734
	RZ3	18sFam							0.431734
	H23	18sFam							0.431734
	H24	18sFam							0.431734
	I1	18sFam							0.431734
	I23	18sFam							0.431734
	I24	18sFam							0.431734
	J1	18sFam							0.431734
	J23	18sFam							0.431734
	J24	18sFam							0.431734
	K1	18sFam							0.431734
	RZ4	18sFam							0.431734
	ABV1	18sFam							0.431734
	ABV2	18sFam							0.431734
	ABV3	18sFam							0.431734
	ABV4	18sFam							0.431734
	ABZ1	18sFam							0.431734
	ABZ2	18sFam							0.431734
	K23	18sFam							0.431734
	K24	18sFam							0.431734
	L1	18sFam							0.431734
	L23	18sFam							0.431734
	L24	18sFam							0.431734
	M1	18sFam							0.431734
	M23	18sFam							0.431734
	M24	18sFam							0.431734
	N1	18sFam							0.431734
	ABZ3	18sFam							0.431734
	ABZ4	18sFam							0.431734
	N8	18sFam							0.431734
	N9	18sFam							0.431734
	N10	18sFam							0.431734
	N11	18sFam							0.431734
	N12	18sFam							0.431734
	N13	18sFam							0.431734
	N14	18sFam							0.431734
	N15	18sFam							0.431734
	N16	18sFam							0.431734
	N17	18sFam							0.431734
	N18	18sFam							0.431734
	N19	18sFam							0.431734
	N20	18sFam							0.431734
	N21	18sFam							0.431734
	N22	18sFam							0.431734
	N23	18sFam							0.431734
	N24	18sFam							0.431734
	O1	18sFam							0.431734
	O8	18sFam							0.431734
	O9	18sFam							0.431734
	O10	18sFam							0.431734
	O11	18sFam							0.431734
	O12	18sFam							0.431734
	O13	18sFam							0.431734
	O14	18sFam							0.431734
	O15	18sFam							0.431734
	O16	18sFam							0.431734
	O17	18sFam							0.431734
	O18	18sFam							0.431734
	O19	18sFam							0.431734
	O20	18sFam							0.431734
	O21	18sFam							0.431734
	O22	18sFam							0.431734
	O23	18sFam							0.431734
	O24	18sFam							0.431734
	P1	18sFam							0.431734
	P8	18sFam							0.431734
	P9	18sFam							0.431734
	P10	18sFam							0.431734
	P11	18sFam							0.431734
	P12	18sFam							0.431734
	P13	18sFam							0.431734
	P14	18sFam							0.431734
	P15	18sFam							0.431734
	P16	18sFam							0.431734
	P17	18sFam							0.431734
	P18	18sFam							0.431734
	P19	18sFam							0.431734
	P20	18sFam							0.431734
	P21	18sFam							0.431734
	P22	18sFam							0.431734
	P23	18sFam							0.431734
	P24	18sFam							0.431734
	ALV5	18sFam							0.431734
	ALV6	18sFam							0.431734
	ALV7	18sFam							0.431734
	ALV8	18sFam							0.431734
	ALZ5	18sFam							0.431734
	ALZ6	18sFam							0.431734
	ALZ7	18sFam							0.431734
	ALZ8	18sFam							0.431734
	SV5	18sFam							0.431734
	SV6	18sFam							0.431734
	SV7	18sFam							0.431734
	SV8	18sFam							0.431734
	SZ5	18sFam							0.431734
	SZ6	18sFam							0.431734
	SZ7	18sFam							0.431734
	SZ8	18sFam							0.431734
	RV5	18sFam							0.431734
	RV6	18sFam							0.431734
	RV7	18sFam							0.431734
	RZ5	18sFam							0.431734
	RZ6	18sFam							0.431734
	RZ7	18sFam							0.431734
	RZ8	18sFam							0.431734
	ABV5	18sFam							0.431734
	ABV6	18sFam							0.431734
	ABV7	18sFam							0.431734
	ABZ5	18sFam							0.431734
	ABZ6	18sFam							0.431734
	ABZ7	18sFam							0.431734
	ABZ8	18sFam							0.431734
	B2	18sFam							0.431734
	B3	18sFam							0.431734
	B4	18sFam							0.431734
	B5	18sFam							0.431734
	B6	18sFam							0.431734
	B7	18sFam							0.431734
	B8	18sFam							0.431734
	B9	18sFam							0.431734
	B10	18sFam							0.431734
	B14	18sFam							0.431734
	B15	18sFam							0.431734
	B16	18sFam							0.431734
	B17	18sFam							0.431734
	B18	18sFam							0.431734
	B19	18sFam							0.431734
	B20	18sFam							0.431734
	B21	18sFam							0.431734
	B22	18sFam							0.431734
	E20	18sFam							0.431734
	E21	18sFam							0.431734
	E22	18sFam							0.431734
	H14	18sFam							0.431734
	H15	18sFam							0.431734
	H16	18sFam							0.431734
	H17	18sFam							0.431734
	H18	18sFam							0.431734
	H19	18sFam							0.431734
	H20	18sFam							0.431734
	H21	18sFam							0.431734
	H22	18sFam							0.431734
	I14	18sFam							0.431734
	I15	18sFam							0.431734
	I16	18sFam							0.431734
	I17	18sFam							0.431734
	I18	18sFam							0.431734
	I19	18sFam							0.431734
	I20	18sFam							0.431734
	I21	18sFam							0.431734
	I22	18sFam							0.431734
	J14	18sFam							0.431734
	J15	18sFam							0.431734
	J16	18sFam							0.431734
	J17	18sFam							0.431734
	J18	18sFam							0.431734
	J19	18sFam							0.431734
	J20	18sFam							0.431734
	J21	18sFam							0.431734
	J22	18sFam							0.431734
	K2	18sFam							0.431734
	K3	18sFam							0.431734
	K4	18sFam							0.431734
	K5	18sFam							0.431734
	K6	18sFam							0.431734
	K7	18sFam							0.431734
	K8	18sFam							0.431734
	K9	18sFam							0.431734
	K10	18sFam							0.431734
	K11	18sFam							0.431734
	K12	18sFam							0.431734
	K13	18sFam							0.431734
	K14	18sFam							0.431734
	K15	18sFam							0.431734
	K16	18sFam							0.431734
	K17	18sFam							0.431734
	K18	18sFam							0.431734
	K19	18sFam							0.431734
	K20	18sFam							0.431734
	K21	18sFam							0.431734
	K22	18sFam							0.431734
	L2	18sFam							0.431734
	L3	18sFam							0.431734
	L4	18sFam							0.431734
	L5	18sFam							0.431734
	L6	18sFam							0.431734
	L7	18sFam							0.431734
	L8	18sFam							0.431734
	L9	18sFam							0.431734
	L10	18sFam							0.431734
	L11	18sFam							0.431734
	L12	18sFam							0.431734
	L13	18sFam							0.431734
	L14	18sFam							0.431734
	L15	18sFam							0.431734
	L16	18sFam							0.431734
	L17	18sFam							0.431734
	L18	18sFam							0.431734
	L19	18sFam							0.431734
	L20	18sFam							0.431734
	L21	18sFam							0.431734
	L22	18sFam							0.431734
	M2	18sFam							0.431734
	M3	18sFam							0.431734
	M4	18sFam							0.431734
	M5	18sFam							0.431734
	M6	18sFam							0.431734
	M7	18sFam							0.431734
	M8	18sFam							0.431734
	M9	18sFam							0.431734
	M10	18sFam							0.431734
	M11	18sFam							0.431734
	M12	18sFam							0.431734
	M13	18sFam							0.431734
	M14	18sFam							0.431734
	M15	18sFam							0.431734
	M16	18sFam							0.431734
	M17	18sFam							0.431734
	M18	18sFam							0.431734
	M19	18sFam							0.431734
	M20	18sFam							0.431734
	M21	18sFam							0.431734
	M22	18sFam							0.431734
	N2	18sFam							0.431734
	N3	18sFam							0.431734
	N4	18sFam							0.431734
	N5	18sFam							0.431734
	N6	18sFam							0.431734
	N7	18sFam							0.431734
	O2	18sFam							0.431734
	O3	18sFam							0.431734
	O4	18sFam							0.431734
	O5	18sFam							0.431734
	O6	18sFam							0.431734
	O7	18sFam							0.431734
	P2	18sFam							0.431734
	P3	18sFam							0.431734
	P4	18sFam							0.431734
	P5	18sFam							0.431734
	P6	18sFam							0.431734
	P7	18sFam							0.431734
	A1	BDNF							0.175818
	A2	BDNF							0.175818
	A3	BDNF							0.175818
	A4	BDNF							0.175818
	A5	BDNF							0.175818
	A6	BDNF							0.175818
	A7	BDNF							0.175818
	A8	BDNF							0.175818
	A9	BDNF							0.175818
	A10	BDNF							0.175818
	A11	BDNF							0.175818
	A12	BDNF							0.175818
	A13	BDNF							0.175818
	A14	BDNF							0.175818
	A15	BDNF							0.175818
	A16	BDNF							0.175818
	A17	BDNF							0.175818
	A18	BDNF							0.175818
	A19	BDNF							0.175818
	A20	BDNF							0.175818
	A21	BDNF							0.175818
	A22	BDNF							0.175818
	A23	BDNF							0.175818
	A24	BDNF							0.175818
	B1	BDNF							0.175818
	ALV1	BDNF	16.2838	0.0877618	0	1	0.592277	1.6884	0.175818
	ALV2	BDNF	15.5936	0.0814324	-0.690285	1.6136	0.992492	2.62341	0.175818
	ALV3	BDNF	16.1036	0.130066	-0.180206	1.13305	0.52134	2.46249	0.175818
	ALV4	BDNF	15.7824	0.0364939	-0.501479	1.41566	1.1386	1.76016	0.175818
	ALZ1	BDNF	15.57	0.0435738	-0.713832	1.64015	1.26457	2.12729	0.175818
	ALZ2	BDNF	14.6224	0.0584014	-1.66142	3.16329	2.23236	4.48242	0.175818
	ALZ3	BDNF	15.3234	0.0438015	-0.960402	1.94585	1.49823	2.52721	0.175818
	B23	BDNF							0.175818
	B24	BDNF							0.175818
	C1	BDNF							0.175818
	C23	BDNF							0.175818
	C24	BDNF							0.175818
	D1	BDNF							0.175818
	D23	BDNF							0.175818
	D24	BDNF							0.175818
	E1	BDNF							0.175818
	ALZ4	BDNF	15.8455	0.0572513	-0.438308	1.35501	0.962833	1.90694	0.175818
	SV1	BDNF	15.4511	0.130653	-0.832705	1.78102	0.816625	3.88432	0.175818
	SV2	BDNF	16.309	0.0885739	0.0251675	0.982707	0.57922	1.66726	0.175818
	SV3	BDNF	15.5059	0.0747193	-0.777943	1.71468	1.29582	2.26894	0.175818
	SV4	BDNF	16.1682	0.103571	-0.115608	1.08343	0.583915	2.01027	0.175818
	SZ2	BDNF	14.47	0.0350753	-1.81384	3.51578	2.85173	4.33446	0.175818
	SZ3	BDNF	14.8105	0.0857442	-1.47334	2.77664	1.66446	4.63196	0.175818
	E23	BDNF							0.175818
	E24	BDNF							0.175818
	F1	BDNF							0.175818
	F23	BDNF							0.175818
	F24	BDNF							0.175818
	G1	BDNF							0.175818
	G23	BDNF							0.175818
	G24	BDNF							0.175818
	H1	BDNF							0.175818
	SZ4	BDNF	15.3393	0.0549794	-0.944595	1.92465	1.38627	2.67212	0.175818
	RV1	BDNF	14.7754	0.0607711	-1.5084	2.84495	1.97951	4.08875	0.175818
	RV2	BDNF	15.6306	0.0910959	-0.653199	1.57265	1.11772	2.21274	0.175818
	RV4	BDNF	15.1041	0.0467015	-1.17975	2.26537	1.71432	2.99356	0.175818
	RZ1	BDNF	15.9249	0.12602	-0.358982	1.28252	0.799673	2.05691	0.175818
	RZ2	BDNF	16.925	0.0903989	0.641195	0.641181	0.456896	0.899797	0.175818
	RZ3	BDNF	15.8054	0.0776084	-0.478477	1.39327	0.876755	2.21408	0.175818
	H23	BDNF							0.175818
	H24	BDNF							0.175818
	I1	BDNF							0.175818
	I23	BDNF							0.175818
	I24	BDNF							0.175818
	J1	BDNF							0.175818
	J23	BDNF							0.175818
	J24	BDNF							0.175818
	K1	BDNF							0.175818
	RZ4	BDNF	15.8739	0.0542007	-0.409997	1.32868	0.961469	1.83615	0.175818
	ABV1	BDNF	17.0696	0.987024	0.785782	0.580038	0.00160372	209.789	0.175818
	ABV2	BDNF	14.678	0.0574087	-1.60586	3.04377	2.16079	4.28759	0.175818
	ABV3	BDNF	15.7852	0.0322525	-0.498652	1.41289	1.1655	1.7128	0.175818
	ABV4	BDNF	15.3511	0.0481472	-0.932736	1.90889	1.43214	2.54435	0.175818
	ABZ1	BDNF	15.8412	0.0125015	-0.442689	1.35914	1.26142	1.46442	0.175818
	ABZ2	BDNF	15.4995	0.106819	-0.784304	1.72226	0.910392	3.25814	0.175818
	K23	BDNF							0.175818
	K24	BDNF							0.175818
	L1	BDNF							0.175818
	L23	BDNF							0.175818
	L24	BDNF							0.175818
	M1	BDNF							0.175818
	M23	BDNF							0.175818
	M24	BDNF							0.175818
	N1	BDNF							0.175818
	ABZ3	BDNF	16.3578	0.0372818	0.0739174	0.950055	0.760529	1.18681	0.175818
	ABZ4	BDNF	15.7538	0.111277	-0.530087	1.44402	0.951524	2.19141	0.175818
	N8	BDNF							0.175818
	N9	BDNF							0.175818
	N10	BDNF							0.175818
	N11	BDNF							0.175818
	N12	BDNF							0.175818
	N13	BDNF							0.175818
	N14	BDNF							0.175818
	N15	BDNF							0.175818
	N16	BDNF							0.175818
	N17	BDNF							0.175818
	N18	BDNF							0.175818
	N19	BDNF							0.175818
	N20	BDNF							0.175818
	N21	BDNF							0.175818
	N22	BDNF							0.175818
	N23	BDNF							0.175818
	N24	BDNF							0.175818
	O1	BDNF							0.175818
	O8	BDNF							0.175818
	O9	BDNF							0.175818
	O10	BDNF							0.175818
	O11	BDNF							0.175818
	O12	BDNF							0.175818
	O13	BDNF							0.175818
	O14	BDNF							0.175818
	O15	BDNF							0.175818
	O16	BDNF							0.175818
	O17	BDNF							0.175818
	O18	BDNF							0.175818
	O19	BDNF							0.175818
	O20	BDNF							0.175818
	O21	BDNF							0.175818
	O22	BDNF							0.175818
	O23	BDNF							0.175818
	O24	BDNF							0.175818
	P1	BDNF							0.175818
	P8	BDNF							0.175818
	P9	BDNF							0.175818
	P10	BDNF							0.175818
	P11	BDNF							0.175818
	P12	BDNF							0.175818
	P13	BDNF							0.175818
	P14	BDNF							0.175818
	P15	BDNF							0.175818
	P16	BDNF							0.175818
	P17	BDNF							0.175818
	P18	BDNF							0.175818
	P19	BDNF							0.175818
	P20	BDNF							0.175818
	P21	BDNF							0.175818
	P22	BDNF							0.175818
	P23	BDNF							0.175818
	P24	BDNF							0.175818
	ALV5	BDNF	15.7547	0.0843472	-0.529116	1.44304	0.872279	2.38728	0.175818
	ALV6	BDNF	16.0701	0.0598308	-0.21376	1.15971	0.811464	1.6574	0.175818
	ALV7	BDNF	15.5023	0.0441263	-0.781573	1.719	1.321	2.23692	0.175818
	ALV8	BDNF	17.3722	0.11799	1.08836	0.470295	0.302197	0.731898	0.175818
	ALZ5	BDNF	15.9679	0.0254292	-0.315946	1.24483	1.06954	1.44884	0.175818
	ALZ6	BDNF	15.4106	0.0727968	-0.873209	1.83173	1.18625	2.82845	0.175818
	ALZ7	BDNF	15.1507	0.0837144	-1.13318	2.19341	1.33087	3.61497	0.175818
	ALZ8	BDNF	15.0495	0.0675267	-1.23436	2.35276	1.82662	3.03045	0.175818
	SV5	BDNF	15.3584	0.0674825	-0.925485	1.89932	1.26966	2.84126	0.175818
	SV6	BDNF	14.7094	0.0914278	-1.57445	2.97821	1.72575	5.13964	0.175818
	SV7	BDNF	16.095	0.152116	-0.188822	1.13983	0.644475	2.01593	0.175818
	SV8	BDNF	15.3716	0.121974	-0.912292	1.88203	0.908818	3.89743	0.175818
	SZ5	BDNF	15.505	0.0615619	-0.778885	1.7158	1.18823	2.47761	0.175818
	SZ6	BDNF	15.2587	0.0550176	-1.02518	2.03521	1.46557	2.82627	0.175818
	SZ7	BDNF	14.8782	0.0942396	-1.40563	2.64933	1.50963	4.64945	0.175818
	SZ8	BDNF	15.2502	0.119904	-1.0336	2.04713	1.00083	4.18727	0.175818
	RV5	BDNF	15.0136	0.074389	-1.27024	2.41202	1.54727	3.76005	0.175818
	RV6	BDNF	15.8411	0.0569402	-0.442724	1.35917	0.967579	1.90924	0.175818
	RV7	BDNF	15.8939	0.0704566	-0.389978	1.31037	1.00623	1.70645	0.175818
	RZ5	BDNF	15.3146	0.0316214	-0.96927	1.95785	1.62113	2.36451	0.175818
	RZ6	BDNF	15.1891	0.0739296	-1.0947	2.13569	1.37378	3.32018	0.175818
	RZ7	BDNF	15.6387	0.0370629	-0.645167	1.56392	1.36106	1.79701	0.175818
	RZ8	BDNF	15.2813	0.0587755	-1.00252	2.00349	1.60733	2.4973	0.175818
	ABV5	BDNF	15.4274	0.045608	-0.856483	1.81062	1.52609	2.1482	0.175818
	ABV6	BDNF	15.77	0.0414588	-0.513885	1.42789	1.22237	1.66797	0.175818
	ABV7	BDNF	15.2351	0.09998	-1.04874	2.06872	1.42213	3.00928	0.175818
	ABZ5	BDNF	15.1631	0.0503739	-1.12077	2.17463	1.80045	2.62658	0.175818
	ABZ6	BDNF	15.5374	0.0324863	-0.746421	1.67763	1.48528	1.89488	0.175818
	ABZ7	BDNF	14.3443	0.0246454	-1.93955	3.83585	3.49736	4.2071	0.175818
	ABZ8	BDNF	15.4643	0.0853101	-0.819589	1.7649	1.28186	2.42997	0.175818
	B2	BDNF							0.175818
	B3	BDNF							0.175818
	B4	BDNF							0.175818
	B5	BDNF							0.175818
	B6	BDNF							0.175818
	B7	BDNF							0.175818
	B8	BDNF							0.175818
	B9	BDNF							0.175818
	B10	BDNF							0.175818
	B14	BDNF							0.175818
	B15	BDNF							0.175818
	B16	BDNF							0.175818
	B17	BDNF							0.175818
	B18	BDNF							0.175818
	B19	BDNF							0.175818
	B20	BDNF							0.175818
	B21	BDNF							0.175818
	B22	BDNF							0.175818
	E20	BDNF							0.175818
	E21	BDNF							0.175818
	E22	BDNF							0.175818
	H14	BDNF							0.175818
	H15	BDNF							0.175818
	H16	BDNF							0.175818
	H17	BDNF							0.175818
	H18	BDNF							0.175818
	H19	BDNF							0.175818
	H20	BDNF							0.175818
	H21	BDNF							0.175818
	H22	BDNF							0.175818
	I14	BDNF							0.175818
	I15	BDNF							0.175818
	I16	BDNF							0.175818
	I17	BDNF							0.175818
	I18	BDNF							0.175818
	I19	BDNF							0.175818
	I20	BDNF							0.175818
	I21	BDNF							0.175818
	I22	BDNF							0.175818
	J14	BDNF							0.175818
	J15	BDNF							0.175818
	J16	BDNF							0.175818
	J17	BDNF							0.175818
	J18	BDNF							0.175818
	J19	BDNF							0.175818
	J20	BDNF							0.175818
	J21	BDNF							0.175818
	J22	BDNF							0.175818
	K2	BDNF							0.175818
	K3	BDNF							0.175818
	K4	BDNF							0.175818
	K5	BDNF							0.175818
	K6	BDNF							0.175818
	K7	BDNF							0.175818
	K8	BDNF							0.175818
	K9	BDNF							0.175818
	K10	BDNF							0.175818
	K11	BDNF							0.175818
	K12	BDNF							0.175818
	K13	BDNF							0.175818
	K14	BDNF							0.175818
	K15	BDNF							0.175818
	K16	BDNF							0.175818
	K17	BDNF							0.175818
	K18	BDNF							0.175818
	K19	BDNF							0.175818
	K20	BDNF							0.175818
	K21	BDNF							0.175818
	K22	BDNF							0.175818
	L2	BDNF							0.175818
	L3	BDNF							0.175818
	L4	BDNF							0.175818
	L5	BDNF							0.175818
	L6	BDNF							0.175818
	L7	BDNF							0.175818
	L8	BDNF							0.175818
	L9	BDNF							0.175818
	L10	BDNF							0.175818
	L11	BDNF							0.175818
	L12	BDNF							0.175818
	L13	BDNF							0.175818
	L14	BDNF							0.175818
	L15	BDNF							0.175818
	L16	BDNF							0.175818
	L17	BDNF							0.175818
	L18	BDNF							0.175818
	L19	BDNF							0.175818
	L20	BDNF							0.175818
	L21	BDNF							0.175818
	L22	BDNF							0.175818
	M2	BDNF							0.175818
	M3	BDNF							0.175818
	M4	BDNF							0.175818
	M5	BDNF							0.175818
	M6	BDNF							0.175818
	M7	BDNF							0.175818
	M8	BDNF							0.175818
	M9	BDNF							0.175818
	M10	BDNF							0.175818
	M11	BDNF							0.175818
	M12	BDNF							0.175818
	M13	BDNF							0.175818
	M14	BDNF							0.175818
	M15	BDNF							0.175818
	M16	BDNF							0.175818
	M17	BDNF							0.175818
	M18	BDNF							0.175818
	M19	BDNF							0.175818
	M20	BDNF							0.175818
	M21	BDNF							0.175818
	M22	BDNF							0.175818
	N2	BDNF							0.175818
	N3	BDNF							0.175818
	N4	BDNF							0.175818
	N5	BDNF							0.175818
	N6	BDNF							0.175818
	N7	BDNF							0.175818
	O2	BDNF							0.175818
	O3	BDNF							0.175818
	O4	BDNF							0.175818
	O5	BDNF							0.175818
	O6	BDNF							0.175818
	O7	BDNF							0.175818
	P2	BDNF							0.175818
	P3	BDNF							0.175818
	P4	BDNF							0.175818
	P5	BDNF							0.175818
	P6	BDNF							0.175818
	P7	BDNF							0.175818
	A1	NCAm1							0.330929
	A2	NCAm1							0.330929
	A3	NCAm1							0.330929
	A4	NCAm1							0.330929
	A5	NCAm1							0.330929
	A6	NCAm1							0.330929
	A7	NCAm1							0.330929
	A8	NCAm1							0.330929
	A9	NCAm1							0.330929
	A10	NCAm1							0.330929
	A11	NCAm1							0.330929
	A12	NCAm1							0.330929
	A13	NCAm1							0.330929
	A14	NCAm1							0.330929
	A15	NCAm1							0.330929
	A16	NCAm1							0.330929
	A17	NCAm1							0.330929
	A18	NCAm1							0.330929
	A19	NCAm1							0.330929
	A20	NCAm1							0.330929
	A21	NCAm1							0.330929
	A22	NCAm1							0.330929
	A23	NCAm1							0.330929
	A24	NCAm1							0.330929
	B1	NCAm1							0.330929
	ALV1	NCAm1	11.7226	0.0247429	0	1	0.862715	1.15913	0.330929
	ALV2	NCAm1	12.1849	0.0251021	0.46221	0.725874	0.624881	0.843188	0.330929
	ALV3	NCAm1	12.5574	0.0134966	0.834791	0.560664	0.517274	0.607695	0.330929
	ALV4	NCAm1	12.3237	0.0187243	0.601028	0.659284	0.589576	0.737234	0.330929
	ALZ1	NCAm1	12.4097	0.029969	0.68702	0.621135	0.519407	0.742788	0.330929
	ALZ2	NCAm1	12.3031	0.0185964	0.580469	0.668746	0.598495	0.747244	0.330929
	ALZ3	NCAm1	12.4125	0.00572262	0.68988	0.619905	0.599091	0.641443	0.330929
	B23	NCAm1							0.330929
	B24	NCAm1							0.330929
	C1	NCAm1							0.330929
	C23	NCAm1							0.330929
	C24	NCAm1							0.330929
	D1	NCAm1							0.330929
	D23	NCAm1							0.330929
	D24	NCAm1							0.330929
	E1	NCAm1							0.330929
	ALZ4	NCAm1	12.5203	0.0395917	0.797702	0.575265	0.454201	0.728598	0.330929
	SV1	NCAm1	11.87	0.0396039	0.147308	0.902934	0.71286	1.14369	0.330929
	SV2	NCAm1	12.0105	0.0302173	0.287882	0.819104	0.683938	0.980981	0.330929
	SV3	NCAm1	11.9686	0.033355	0.245906	0.843286	0.691067	1.02903	0.330929
	SV4	NCAm1	12.1762	0.0593702	0.453576	0.730231	0.512359	1.04075	0.330929
	SZ2	NCAm1	11.9891	0.0454946	0.266428	0.831375	0.63369	1.09073	0.330929
	SZ3	NCAm1	12.4276	0.0694478	0.704966	0.613457	0.405301	0.928518	0.330929
	E23	NCAm1							0.330929
	E24	NCAm1							0.330929
	F1	NCAm1							0.330929
	F23	NCAm1							0.330929
	F24	NCAm1							0.330929
	G1	NCAm1							0.330929
	G23	NCAm1							0.330929
	G24	NCAm1							0.330929
	H1	NCAm1							0.330929
	SZ4	NCAm1	12.6656	0.032523	0.942987	0.520155	0.428385	0.631583	0.330929
	RV1	NCAm1	12.1492	0.0459873	0.426567	0.74403	0.565449	0.979012	0.330929
	RV2	NCAm1	13.058	0.0335197	1.33535	0.396295	0.324442	0.484061	0.330929
	RV4	NCAm1	11.8242	0.0316006	0.101599	0.932	0.771806	1.12544	0.330929
	RZ1	NCAm1	12.3551	0.0503821	0.632446	0.645082	0.477558	0.871371	0.330929
	RZ2	NCAm1	12.7026	0.01937	0.979996	0.506981	0.471475	0.545161	0.330929
	RZ3	NCAm1	12.0801	0.0474907	0.357424	0.780557	0.58791	1.03633	0.330929
	H23	NCAm1							0.330929
	H24	NCAm1							0.330929
	I1	NCAm1							0.330929
	I23	NCAm1							0.330929
	I24	NCAm1							0.330929
	J1	NCAm1							0.330929
	J23	NCAm1							0.330929
	J24	NCAm1							0.330929
	K1	NCAm1							0.330929
	RZ4	NCAm1	12.0983	0.0298494	0.375646	0.77076	0.644987	0.92106	0.330929
	ABV1	NCAm1	12.1173	0.0576926	0.394699	0.760648	0.539072	1.0733	0.330929
	ABV2	NCAm1	11.7833	0.0467561	0.0606632	0.958823	0.725352	1.26744	0.330929
	ABV3	NCAm1	11.9042	0.0251992	0.181524	0.881771	0.758648	1.02488	0.330929
	ABV4	NCAm1	12.1723	0.0449838	0.449666	0.732212	0.55981	0.957708	0.330929
	ABZ1	NCAm1	12.4491	0.0355765	0.726481	0.604376	0.488759	0.747343	0.330929
	ABZ2	NCAm1	12.0844	0.0388011	0.361704	0.778245	0.61737	0.981041	0.330929
	K23	NCAm1							0.330929
	K24	NCAm1							0.330929
	L1	NCAm1							0.330929
	L23	NCAm1							0.330929
	L24	NCAm1							0.330929
	M1	NCAm1							0.330929
	M23	NCAm1							0.330929
	M24	NCAm1							0.330929
	N1	NCAm1							0.330929
	ABZ3	NCAm1	12.4643	0.0121275	0.741611	0.598071	0.556312	0.642964	0.330929
	ABZ4	NCAm1	11.6936	0.0276807	-0.0290699	1.02035	0.864975	1.20364	0.330929
	N8	NCAm1							0.330929
	N9	NCAm1							0.330929
	N10	NCAm1							0.330929
	N11	NCAm1							0.330929
	N12	NCAm1							0.330929
	N13	NCAm1							0.330929
	N14	NCAm1							0.330929
	N15	NCAm1							0.330929
	N16	NCAm1							0.330929
	N17	NCAm1							0.330929
	N18	NCAm1							0.330929
	N19	NCAm1							0.330929
	N20	NCAm1							0.330929
	N21	NCAm1							0.330929
	N22	NCAm1							0.330929
	N23	NCAm1							0.330929
	N24	NCAm1							0.330929
	O1	NCAm1							0.330929
	O8	NCAm1							0.330929
	O9	NCAm1							0.330929
	O10	NCAm1							0.330929
	O11	NCAm1							0.330929
	O12	NCAm1							0.330929
	O13	NCAm1							0.330929
	O14	NCAm1							0.330929
	O15	NCAm1							0.330929
	O16	NCAm1							0.330929
	O17	NCAm1							0.330929
	O18	NCAm1							0.330929
	O19	NCAm1							0.330929
	O20	NCAm1							0.330929
	O21	NCAm1							0.330929
	O22	NCAm1							0.330929
	O23	NCAm1							0.330929
	O24	NCAm1							0.330929
	P1	NCAm1							0.330929
	P8	NCAm1							0.330929
	P9	NCAm1							0.330929
	P10	NCAm1							0.330929
	P11	NCAm1							0.330929
	P12	NCAm1							0.330929
	P13	NCAm1							0.330929
	P14	NCAm1							0.330929
	P15	NCAm1							0.330929
	P16	NCAm1							0.330929
	P17	NCAm1							0.330929
	P18	NCAm1							0.330929
	P19	NCAm1							0.330929
	P20	NCAm1							0.330929
	P21	NCAm1							0.330929
	P22	NCAm1							0.330929
	P23	NCAm1							0.330929
	P24	NCAm1							0.330929
	ALV5	NCAm1	11.7993	0.0274573	0.076622	0.948275	0.804945	1.11713	0.330929
	ALV6	NCAm1	11.7737	0.0260347	0.0510397	0.96524	0.826332	1.1275	0.330929
	ALV7	NCAm1	11.8658	0.0208803	0.143126	0.905555	0.799454	1.02574	0.330929
	ALV8	NCAm1	12.1774	0.0301335	0.454754	0.729635	0.609538	0.873394	0.330929
	ALZ5	NCAm1	12.1069	0.0216169	0.384273	0.766165	0.67343	0.871671	0.330929
	ALZ6	NCAm1	11.9876	0.0176502	0.264933	0.832238	0.749029	0.92469	0.330929
	ALZ7	NCAm1	12.8046	0.0408657	1.08199	0.472377	0.37014	0.602852	0.330929
	ALZ8	NCAm1	11.8416	0.0284077	0.118904	0.920887	0.777275	1.09103	0.330929
	SV5	NCAm1	11.4405	0.0471024	-0.282197	1.21605	0.918041	1.61078	0.330929
	SV6	NCAm1	11.2805	0.0886224	-0.442165	1.35864	0.80057	2.30574	0.330929
	SV7	NCAm1	12.0235	0.144119	0.300809	0.811797	0.472967	1.39336	0.330929
	SV8	NCAm1	11.5612	0.0283896	-0.161413	1.11838	0.944073	1.32488	0.330929
	SZ5	NCAm1	11.8038	0.0363016	0.0811558	0.9453	0.761163	1.17398	0.330929
	SZ6	NCAm1	11.5854	0.035362	-0.137268	1.09982	0.890563	1.35825	0.330929
	SZ7	NCAm1	11.8511	0.067802	0.128498	0.914783	0.610349	1.37107	0.330929
	SZ8	NCAm1	12.7046	0.0169406	0.981985	0.506283	0.457597	0.560148	0.330929
	RV5	NCAm1	11.7524	0.0210836	0.0297718	0.979575	0.863754	1.11093	0.330929
	RV6	NCAm1	12.3968	0.102951	0.674164	0.626695	0.339009	1.15852	0.330929
	RV7	NCAm1	11.6443	0.0277395	-0.078393	1.05584	0.894744	1.24594	0.330929
	RZ5	NCAm1	11.565	0.0349364	-0.157651	1.11547	0.905532	1.37408	0.330929
	RZ6	NCAm1	11.7588	0.0163203	0.0361547	0.975251	0.884738	1.07502	0.330929
	RZ7	NCAm1	11.9428	0.0178512	0.220156	0.858473	0.802908	0.917882	0.330929
	RZ8	NCAm1	11.9772	0.0217895	0.254578	0.838233	0.77249	0.90957	0.330929
	ABV5	NCAm1	11.7753	0.0342526	0.0526199	0.964184	0.848006	1.09628	0.330929
	ABV6	NCAm1	11.5408	0.0160351	-0.181871	1.13435	1.06818	1.20463	0.330929
	ABV7	NCAm1	11.7068	0.0300537	-0.0158539	1.01105	0.903331	1.13161	0.330929
	ABZ5	NCAm1	11.4618	0.0257586	-0.260895	1.19822	1.08794	1.31969	0.330929
	ABZ6	NCAm1	11.7206	0.0191956	-0.0020752	1.00144	0.931913	1.07615	0.330929
	ABZ7	NCAm1	11.1738	0.0338311	-0.548874	1.46294	1.2887	1.66074	0.330929
	ABZ8	NCAm1	11.6736	0.0502507	-0.0490894	1.03461	0.856984	1.24906	0.330929
	B2	NCAm1							0.330929
	B3	NCAm1							0.330929
	B4	NCAm1							0.330929
	B5	NCAm1							0.330929
	B6	NCAm1							0.330929
	B7	NCAm1							0.330929
	B8	NCAm1							0.330929
	B9	NCAm1							0.330929
	B10	NCAm1							0.330929
	B14	NCAm1							0.330929
	B15	NCAm1							0.330929
	B16	NCAm1							0.330929
	B17	NCAm1							0.330929
	B18	NCAm1							0.330929
	B19	NCAm1							0.330929
	B20	NCAm1							0.330929
	B21	NCAm1							0.330929
	B22	NCAm1							0.330929
	E20	NCAm1							0.330929
	E21	NCAm1							0.330929
	E22	NCAm1							0.330929
	H14	NCAm1							0.330929
	H15	NCAm1							0.330929
	H16	NCAm1							0.330929
	H17	NCAm1							0.330929
	H18	NCAm1							0.330929
	H19	NCAm1							0.330929
	H20	NCAm1							0.330929
	H21	NCAm1							0.330929
	H22	NCAm1							0.330929
	I14	NCAm1							0.330929
	I15	NCAm1							0.330929
	I16	NCAm1							0.330929
	I17	NCAm1							0.330929
	I18	NCAm1							0.330929
	I19	NCAm1							0.330929
	I20	NCAm1							0.330929
	I21	NCAm1							0.330929
	I22	NCAm1							0.330929
	J14	NCAm1							0.330929
	J15	NCAm1							0.330929
	J16	NCAm1							0.330929
	J17	NCAm1							0.330929
	J18	NCAm1							0.330929
	J19	NCAm1							0.330929
	J20	NCAm1							0.330929
	J21	NCAm1							0.330929
	J22	NCAm1							0.330929
	K2	NCAm1							0.330929
	K3	NCAm1							0.330929
	K4	NCAm1							0.330929
	K5	NCAm1							0.330929
	K6	NCAm1							0.330929
	K7	NCAm1							0.330929
	K8	NCAm1							0.330929
	K9	NCAm1							0.330929
	K10	NCAm1							0.330929
	K11	NCAm1							0.330929
	K12	NCAm1							0.330929
	K13	NCAm1							0.330929
	K14	NCAm1							0.330929
	K15	NCAm1							0.330929
	K16	NCAm1							0.330929
	K17	NCAm1							0.330929
	K18	NCAm1							0.330929
	K19	NCAm1							0.330929
	K20	NCAm1							0.330929
	K21	NCAm1							0.330929
	K22	NCAm1							0.330929
	L2	NCAm1							0.330929
	L3	NCAm1							0.330929
	L4	NCAm1							0.330929
	L5	NCAm1							0.330929
	L6	NCAm1							0.330929
	L7	NCAm1							0.330929
	L8	NCAm1							0.330929
	L9	NCAm1							0.330929
	L10	NCAm1							0.330929
	L11	NCAm1							0.330929
	L12	NCAm1							0.330929
	L13	NCAm1							0.330929
	L14	NCAm1							0.330929
	L15	NCAm1							0.330929
	L16	NCAm1							0.330929
	L17	NCAm1							0.330929
	L18	NCAm1							0.330929
	L19	NCAm1							0.330929
	L20	NCAm1							0.330929
	L21	NCAm1							0.330929
	L22	NCAm1							0.330929
	M2	NCAm1							0.330929
	M3	NCAm1							0.330929
	M4	NCAm1							0.330929
	M5	NCAm1							0.330929
	M6	NCAm1							0.330929
	M7	NCAm1							0.330929
	M8	NCAm1							0.330929
	M9	NCAm1							0.330929
	M10	NCAm1							0.330929
	M11	NCAm1							0.330929
	M12	NCAm1							0.330929
	M13	NCAm1							0.330929
	M14	NCAm1							0.330929
	M15	NCAm1							0.330929
	M16	NCAm1							0.330929
	M17	NCAm1							0.330929
	M18	NCAm1							0.330929
	M19	NCAm1							0.330929
	M20	NCAm1							0.330929
	M21	NCAm1							0.330929
	M22	NCAm1							0.330929
	N2	NCAm1							0.330929
	N3	NCAm1							0.330929
	N4	NCAm1							0.330929
	N5	NCAm1							0.330929
	N6	NCAm1							0.330929
	N7	NCAm1							0.330929
	O2	NCAm1							0.330929
	O3	NCAm1							0.330929
	O4	NCAm1							0.330929
	O5	NCAm1							0.330929
	O6	NCAm1							0.330929
	O7	NCAm1							0.330929
	P2	NCAm1							0.330929
	P3	NCAm1							0.330929
	P4	NCAm1							0.330929
	P5	NCAm1							0.330929
	P6	NCAm1							0.330929
	P7	NCAm1							0.330929

## Sheet: Summary
Sample	Detector	RQ	log2(RQ)	notes			Sample	Detector	RQ	log2(RQ)	notes
ABV1	BDNF	0.580038	-0.785782	drop day error exclude			ABV1	NCAm1	0.760648	-0.394699	drop day error exclude
ABV2	BDNF	3.04377	1.60586				ABV2	NCAm1	0.958823	-0.0606632
ABV3	BDNF	1.41289	0.498651				ABV3	NCAm1	0.881771	-0.181524
ABV4	BDNF	1.90889	0.932736				ABV4	NCAm1	0.732212	-0.449666
ABV5	BDNF	1.81062	0.856483				ABV5	NCAm1	0.964184	-0.0526199
ABV6	BDNF	1.42789	0.513886				ABV6	NCAm1	1.13435	0.181871
ABV7	BDNF	2.06872	1.04874				ABV7	NCAm1	1.01105	0.0158538
ALV1	BDNF	1	0				ALV1	NCAm1	1	0
ALV2	BDNF	1.6136	0.690285				ALV2	NCAm1	0.725874	-0.46221
ALV3	BDNF	1.13305	0.180206				ALV3	NCAm1	0.560664	-0.834791
ALV4	BDNF	1.41566	0.501479				ALV4	NCAm1	0.659284	-0.601028
ALV5	BDNF	1.44304	0.529116	punch exclusion			ALV5	NCAm1	0.948275	-0.076622
ALV6	BDNF	1.15971	0.21376				ALV6	NCAm1	0.96524	-0.0510396
ALV7	BDNF	1.719	0.781573				ALV7	NCAm1	0.905555	-0.143126
ALV8	BDNF	0.470295	-1.08836				ALV8	NCAm1	0.729635	-0.454754
RV1	BDNF	2.84495	1.5084				RV1	NCAm1	0.74403	-0.426567
RV2	BDNF	1.57265	0.653199				RV2	NCAm1	0.396295	-1.33535
RV4	BDNF	2.26537	1.17975				RV4	NCAm1	0.932	-0.101599
RV5	BDNF	2.41202	1.27024				RV5	NCAm1	0.979575	-0.0297718
RV6	BDNF	1.35917	0.442724				RV6	NCAm1	0.626695	-0.674164
RV7	BDNF	1.31037	0.389978				RV7	NCAm1	1.05584	0.078393
SV1	BDNF	1.78102	0.832705				SV1	NCAm1	0.902934	-0.147308
SV2	BDNF	0.982707	-0.0251674				SV2	NCAm1	0.819104	-0.287882
SV3	BDNF	1.71468	0.777943				SV3	NCAm1	0.843286	-0.245906
SV4	BDNF	1.08343	0.115608				SV4	NCAm1	0.730231	-0.453576
SV5	BDNF	1.89932	0.925485				SV5	NCAm1	1.21605	0.282197
SV6	BDNF	2.97821	1.57445				SV6	NCAm1	1.35864	0.442165
SV7	BDNF	1.13983	0.188822				SV7	NCAm1	0.811797	-0.300809
SV8	BDNF	1.88203	0.912292				SV8	NCAm1	1.11838	0.161413
redos are copied and pasted onto above
redos							redos
		RQ							RQ
SV3	BDNF	1.71468					SV7	NCAm1	0.811797
SV7	BDNF	1.13983					ABV5	NCAm1	0.964184
RV2	BDNF	1.57265					ABV6	NCAm1	1.13435
RV7	BDNF	1.31037					ABV7	NCAm1	1.01105
ABV5	BDNF	1.81062
ABV6	BDNF	1.42789
ABV7	BDNF	2.06872
