# Supplementary material for: Activity-Based Anorexia Alters the Expression of BDNF Transcripts in the Mesocorticolimbic Reward Circuit
Source: PLoS One. 2016 Nov 18;11(11):e0166756. doi: 10.1371/journal.pone.0166756 (PMC5115804; doi:10.1371/journal.pone.0166756)
Supplement: S3 File — Excel spreadsheet including raw data output from qPCR plates run with NAc samples. (XLSX) [file pone.0166756.s003.xlsx]

## Sheet: NAc qPCR output
SDS 2.2.1RQ Results	1
Filename	NAcplate.wREDO.sdm
Assay Type	RQ Study
EmbeddedFile	NAcplate1-4.ABA.Meso3.13.2013
Run DateTime	Thu Mar 14 11:29:00 CST 2013
Operator
ThermalCycleParams
EmbeddedFile	NAcplate5-8.ABA.Meso3.14.2013
Run DateTime	Mon Mar 18 14:07:57 CST 2013
Operator
ThermalCycleParams
EmbeddedFile	NAcplateREDO.ABA.Meso3.28.2013
Run DateTime	Thu Mar 28 12:02:12 CST 2013
Operator
ThermalCycleParams
Well	PlateID	Sample	Detector	Task	Ct	delta Rn	delta Ct	Ct Avg	Ct SD	Avg Delta Ct	delta Ct SD	Endo Ct Avg	Endo Ct SD	delta delta Ct	RQ	RQ Min	RQ Max	Baseline Type	Baseline Start	Baseline Stop	Threshold Type	Threshold	Instrument	Well Status	Rejected	Filename
26		ALV1	NCAm1	Target	28.478	4.93852		28.5303	0.0343386	11.5934	0.0410984	16.9368	0.0225819	0	1	0.782482	1.27798	Automatic			Automatic	0.263265	201573			NAcplate1-4.ABA.Meso3.13.2013
27		ALV1	NCAm1	Target	28.595	5.21437		28.5303	0.0343386	11.5934	0.0410984	16.9368	0.0225819	0	1	0.782482	1.27798	Automatic			Automatic	0.263265	201573			NAcplate1-4.ABA.Meso3.13.2013
28		ALV1	NCAm1	Target	28.5179	5.31188		28.5303	0.0343386	11.5934	0.0410984	16.9368	0.0225819	0	1	0.782482	1.27798	Automatic			Automatic	0.263265	201573			NAcplate1-4.ABA.Meso3.13.2013
29		ALV2	NCAm1	Target	27.9148	5.40853		27.9038	0.0292202	11.4393	0.0643381	16.4645	0.0573199	-0.154112	1.11274	0.757933	1.63363	Automatic			Automatic	0.263265	201573			NAcplate1-4.ABA.Meso3.13.2013
30		ALV2	NCAm1	Target	27.948	5.43667		27.9038	0.0292202	11.4393	0.0643381	16.4645	0.0573199	-0.154112	1.11274	0.757933	1.63363	Automatic			Automatic	0.263265	201573			NAcplate1-4.ABA.Meso3.13.2013
31		ALV2	NCAm1	Target	27.8486	5.63782		27.9038	0.0292202	11.4393	0.0643381	16.4645	0.0573199	-0.154112	1.11274	0.757933	1.63363	Automatic			Automatic	0.263265	201573			NAcplate1-4.ABA.Meso3.13.2013
32		ALV3	NCAm1	Target	28.2711	5.34198		28.2634	0.00785131	11.361	0.0173147	16.9023	0.0154323	-0.232414	1.1748	1.05946	1.30269	Automatic			Automatic	0.263265	201573			NAcplate1-4.ABA.Meso3.13.2013
33		ALV3	NCAm1	Target	28.2713	5.18829		28.2634	0.00785131	11.361	0.0173147	16.9023	0.0154323	-0.232414	1.1748	1.05946	1.30269	Automatic			Automatic	0.263265	201573			NAcplate1-4.ABA.Meso3.13.2013
34		ALV3	NCAm1	Target	28.2477	5.27428		28.2634	0.00785131	11.361	0.0173147	16.9023	0.0154323	-0.232414	1.1748	1.05946	1.30269	Automatic			Automatic	0.263265	201573			NAcplate1-4.ABA.Meso3.13.2013
35		ALV4	NCAm1	Target	28.2957	4.99362		28.2552	0.0202925	11.4307	0.0287205	16.8245	0.0203244	-0.162777	1.11944	0.943101	1.32875	Automatic			Automatic	0.263265	201573			NAcplate1-4.ABA.Meso3.13.2013
36		ALV4	NCAm1	Target	28.2324	5.00128		28.2552	0.0202925	11.4307	0.0287205	16.8245	0.0203244	-0.162777	1.11944	0.943101	1.32875	Automatic			Automatic	0.263265	201573			NAcplate1-4.ABA.Meso3.13.2013
37		ALV4	NCAm1	Target	28.2375	5.03182		28.2552	0.0202925	11.4307	0.0287205	16.8245	0.0203244	-0.162777	1.11944	0.943101	1.32875	Automatic			Automatic	0.263265	201573			NAcplate1-4.ABA.Meso3.13.2013
50		ALV1	BDNF	Target	33.9592	4.83992		34.0198	0.0755318	17.0829	0.0788353	16.9368	0.0225819	0	1	0.624687	1.6008	Automatic			Automatic	0.690585	201573			NAcplate1-4.ABA.Meso3.13.2013
51		ALV1	BDNF	Target	33.9302	4.96757		34.0198	0.0755318	17.0829	0.0788353	16.9368	0.0225819	0	1	0.624687	1.6008	Automatic			Automatic	0.690585	201573			NAcplate1-4.ABA.Meso3.13.2013
52		ALV1	BDNF	Target	34.1699	4.83652		34.0198	0.0755318	17.0829	0.0788353	16.9368	0.0225819	0	1	0.624687	1.6008	Automatic			Automatic	0.690585	201573			NAcplate1-4.ABA.Meso3.13.2013
53		ALV2	BDNF	Target	32.5458	5.56914		32.6934	0.103296	16.229	0.118134	16.4645	0.0573199	-0.853973	1.80747	0.893045	3.65822	Automatic			Automatic	0.690585	201573			NAcplate1-4.ABA.Meso3.13.2013
54		ALV2	BDNF	Target	32.8924	5.287		32.6934	0.103296	16.229	0.118134	16.4645	0.0573199	-0.853973	1.80747	0.893045	3.65822	Automatic			Automatic	0.690585	201573			NAcplate1-4.ABA.Meso3.13.2013
55		ALV2	BDNF	Target	32.6421	5.38111		32.6934	0.103296	16.229	0.118134	16.4645	0.0573199	-0.853973	1.80747	0.893045	3.65822	Automatic			Automatic	0.690585	201573			NAcplate1-4.ABA.Meso3.13.2013
56		ALV3	BDNF	Target	31.9366	5.51287		32.0533	0.0750959	15.151	0.0766652	16.9023	0.0154323	-1.93193	3.81566	2.41467	6.02953	Automatic			Automatic	0.690585	201573			NAcplate1-4.ABA.Meso3.13.2013
57		ALV3	BDNF	Target	32.0299	5.56164		32.0533	0.0750959	15.151	0.0766652	16.9023	0.0154323	-1.93193	3.81566	2.41467	6.02953	Automatic			Automatic	0.690585	201573			NAcplate1-4.ABA.Meso3.13.2013
58		ALV3	BDNF	Target	32.1936	5.46895		32.0533	0.0750959	15.151	0.0766652	16.9023	0.0154323	-1.93193	3.81566	2.41467	6.02953	Automatic			Automatic	0.690585	201573			NAcplate1-4.ABA.Meso3.13.2013
59		ALV4	BDNF	Target	32.7666	5.19972		32.6719	0.0669548	15.8474	0.0699717	16.8245	0.0203244	-1.23553	2.35469	1.55085	3.57517	Automatic			Automatic	0.690585	201573			NAcplate1-4.ABA.Meso3.13.2013
60		ALV4	BDNF	Target	32.7066	5.35686		32.6719	0.0669548	15.8474	0.0699717	16.8245	0.0203244	-1.23553	2.35469	1.55085	3.57517	Automatic			Automatic	0.690585	201573			NAcplate1-4.ABA.Meso3.13.2013
61		ALV4	BDNF	Target	32.5426	5.42765		32.6719	0.0669548	15.8474	0.0699717	16.8245	0.0203244	-1.23553	2.35469	1.55085	3.57517	Automatic			Automatic	0.690585	201573			NAcplate1-4.ABA.Meso3.13.2013
74		ALV1	18sFam	Endogenous Control	16.9797	6.90233		16.9368	0.0225819			16.9368	0.0225819					Automatic			Automatic	0.517754	201573			NAcplate1-4.ABA.Meso3.13.2013
75		ALV1	18sFam	Endogenous Control	16.9277	7.03501		16.9368	0.0225819			16.9368	0.0225819					Automatic			Automatic	0.517754	201573			NAcplate1-4.ABA.Meso3.13.2013
76		ALV1	18sFam	Endogenous Control	16.9031	6.77572		16.9368	0.0225819			16.9368	0.0225819					Automatic			Automatic	0.517754	201573			NAcplate1-4.ABA.Meso3.13.2013
77		ALV2	18sFam	Endogenous Control	16.571	6.62242		16.4645	0.0573199			16.4645	0.0573199					Automatic			Automatic	0.517754	201573			NAcplate1-4.ABA.Meso3.13.2013
78		ALV2	18sFam	Endogenous Control	16.4478	7.03359		16.4645	0.0573199			16.4645	0.0573199					Automatic			Automatic	0.517754	201573			NAcplate1-4.ABA.Meso3.13.2013
79		ALV2	18sFam	Endogenous Control	16.3746	7.59559		16.4645	0.0573199			16.4645	0.0573199					Automatic			Automatic	0.517754	201573			NAcplate1-4.ABA.Meso3.13.2013
80		ALV3	18sFam	Endogenous Control	16.9327	6.88973		16.9023	0.0154323			16.9023	0.0154323					Automatic			Automatic	0.517754	201573			NAcplate1-4.ABA.Meso3.13.2013
81		ALV3	18sFam	Endogenous Control	16.8824	7.00372		16.9023	0.0154323			16.9023	0.0154323					Automatic			Automatic	0.517754	201573			NAcplate1-4.ABA.Meso3.13.2013
82		ALV3	18sFam	Endogenous Control	16.8919	7.15813		16.9023	0.0154323			16.9023	0.0154323					Automatic			Automatic	0.517754	201573			NAcplate1-4.ABA.Meso3.13.2013
83		ALV4	18sFam	Endogenous Control	16.8459	6.68281		16.8245	0.0203244			16.8245	0.0203244					Automatic			Automatic	0.517754	201573			NAcplate1-4.ABA.Meso3.13.2013
84		ALV4	18sFam	Endogenous Control	16.8437	7.1061		16.8245	0.0203244			16.8245	0.0203244					Automatic			Automatic	0.517754	201573			NAcplate1-4.ABA.Meso3.13.2013
85		ALV4	18sFam	Endogenous Control	16.7839	6.77787		16.8245	0.0203244			16.8245	0.0203244					Automatic			Automatic	0.517754	201573			NAcplate1-4.ABA.Meso3.13.2013
86		ALZ1	18sFam	Endogenous Control	16.2457	6.88123		16.3047	0.0294963			16.3047	0.0294963					Automatic			Automatic	0.517754	201573			NAcplate1-4.ABA.Meso3.13.2013
87		ALZ1	18sFam	Endogenous Control	16.3324	6.49837		16.3047	0.0294963			16.3047	0.0294963					Automatic			Automatic	0.517754	201573			NAcplate1-4.ABA.Meso3.13.2013
88		ALZ1	18sFam	Endogenous Control	16.3359	7.22043		16.3047	0.0294963			16.3047	0.0294963					Automatic			Automatic	0.517754	201573			NAcplate1-4.ABA.Meso3.13.2013
89		ALZ2	18sFam	Endogenous Control	16.147	6.52162		16.0505	0.050556			16.0505	0.050556					Automatic			Automatic	0.517754	201573			NAcplate1-4.ABA.Meso3.13.2013
90		ALZ2	18sFam	Endogenous Control	16.0284	7.22372		16.0505	0.050556			16.0505	0.050556					Automatic			Automatic	0.517754	201573			NAcplate1-4.ABA.Meso3.13.2013
91		ALZ2	18sFam	Endogenous Control	15.9761	7.33904		16.0505	0.050556			16.0505	0.050556					Automatic			Automatic	0.517754	201573			NAcplate1-4.ABA.Meso3.13.2013
101		SV1	NCAm1	Target	28.1209	5.41225		28.1593	0.0338643	11.1578	0.0351526	17.0015	0.00942946	-0.435692	1.35256	1.09658	1.66829	Automatic			Automatic	0.263265	201573			NAcplate1-4.ABA.Meso3.13.2013
102		SV1	NCAm1	Target	28.1301	5.45424		28.1593	0.0338643	11.1578	0.0351526	17.0015	0.00942946	-0.435692	1.35256	1.09658	1.66829	Automatic			Automatic	0.263265	201573			NAcplate1-4.ABA.Meso3.13.2013
103		SV1	NCAm1	Target	28.2268	5.16491		28.1593	0.0338643	11.1578	0.0351526	17.0015	0.00942946	-0.435692	1.35256	1.09658	1.66829	Automatic			Automatic	0.263265	201573			NAcplate1-4.ABA.Meso3.13.2013
104		SV2	NCAm1	Target	28.097	5.06493		28.1297	0.0478684	11.0103	0.049842	17.1194	0.0138867	-0.583143	1.49811	1.11264	2.01712	Automatic			Automatic	0.263265	201573			NAcplate1-4.ABA.Meso3.13.2013
105		SV2	NCAm1	Target	28.0681	4.94314		28.1297	0.0478684	11.0103	0.049842	17.1194	0.0138867	-0.583143	1.49811	1.11264	2.01712	Automatic			Automatic	0.263265	201573			NAcplate1-4.ABA.Meso3.13.2013
106		SV2	NCAm1	Target	28.224	4.97606		28.1297	0.0478684	11.0103	0.049842	17.1194	0.0138867	-0.583143	1.49811	1.11264	2.01712	Automatic			Automatic	0.263265	201573			NAcplate1-4.ABA.Meso3.13.2013
107		SV3	NCAm1	Target	27.8596	5.38483		27.8477	0.0413056	11.2874	0.0436176	16.5603	0.0140122	-0.306038	1.23631	0.952953	1.60392	Automatic			Automatic	0.263265	201573			NAcplate1-4.ABA.Meso3.13.2013
108		SV3	NCAm1	Target	27.771	5.10703		27.8477	0.0413056	11.2874	0.0436176	16.5603	0.0140122	-0.306038	1.23631	0.952953	1.60392	Automatic			Automatic	0.263265	201573			NAcplate1-4.ABA.Meso3.13.2013
109		SV3	NCAm1	Target	27.9126	5.28955		27.8477	0.0413056	11.2874	0.0436176	16.5603	0.0140122	-0.306038	1.23631	0.952953	1.60392	Automatic			Automatic	0.263265	201573			NAcplate1-4.ABA.Meso3.13.2013
125		SV1	BDNF	Target	33.48	5.01133		33.4106	0.106512	16.4091	0.106929	17.0015	0.00942946	-0.673857	1.59533	0.842744	3.02	Automatic			Automatic	0.690585	201573			NAcplate1-4.ABA.Meso3.13.2013
126		SV1	BDNF	Target	33.2015	4.99629		33.4106	0.106512	16.4091	0.106929	17.0015	0.00942946	-0.673857	1.59533	0.842744	3.02	Automatic			Automatic	0.690585	201573			NAcplate1-4.ABA.Meso3.13.2013
127		SV1	BDNF	Target	33.5503	4.58899		33.4106	0.106512	16.4091	0.106929	17.0015	0.00942946	-0.673857	1.59533	0.842744	3.02	Automatic			Automatic	0.690585	201573			NAcplate1-4.ABA.Meso3.13.2013
128		SV2	BDNF	Target	33.0397	4.62646		33.1538	0.0771738	16.0344	0.0784132	17.1194	0.0138867	-1.04856	2.06846	1.2954	3.30287	Automatic			Automatic	0.690585	201573			NAcplate1-4.ABA.Meso3.13.2013
129		SV2	BDNF	Target	33.1209	4.66499		33.1538	0.0771738	16.0344	0.0784132	17.1194	0.0138867	-1.04856	2.06846	1.2954	3.30287	Automatic			Automatic	0.690585	201573			NAcplate1-4.ABA.Meso3.13.2013
130		SV2	BDNF	Target	33.3008	4.7115		33.1538	0.0771738	16.0344	0.0784132	17.1194	0.0138867	-1.04856	2.06846	1.2954	3.30287	Automatic			Automatic	0.690585	201573			NAcplate1-4.ABA.Meso3.13.2013
131		SV3	BDNF	Target	32.7335	4.9175		32.7799	0.0482254	16.2195	0.0502198	16.5603	0.0140122	-0.863409	1.81933	1.34817	2.45516	Automatic			Automatic	0.690585	201573			NAcplate1-4.ABA.Meso3.13.2013
132		SV3	BDNF	Target	32.7298	5.00399		32.7799	0.0482254	16.2195	0.0502198	16.5603	0.0140122	-0.863409	1.81933	1.34817	2.45516	Automatic			Automatic	0.690585	201573			NAcplate1-4.ABA.Meso3.13.2013
133		SV3	BDNF	Target	32.8763	4.99286		32.7799	0.0482254	16.2195	0.0502198	16.5603	0.0140122	-0.863409	1.81933	1.34817	2.45516	Automatic			Automatic	0.690585	201573			NAcplate1-4.ABA.Meso3.13.2013
149		SV1	18sFam	Endogenous Control	16.9972	6.58531		17.0015	0.00942946			17.0015	0.00942946					Automatic			Automatic	0.517754	201573			NAcplate1-4.ABA.Meso3.13.2013
150		SV1	18sFam	Endogenous Control	17.0195	6.77189		17.0015	0.00942946			17.0015	0.00942946					Automatic			Automatic	0.517754	201573			NAcplate1-4.ABA.Meso3.13.2013
151		SV1	18sFam	Endogenous Control	16.9877	7.10552		17.0015	0.00942946			17.0015	0.00942946					Automatic			Automatic	0.517754	201573			NAcplate1-4.ABA.Meso3.13.2013
152		SV2	18sFam	Endogenous Control	17.1167	6.73354		17.1194	0.0138867			17.1194	0.0138867					Automatic			Automatic	0.517754	201573			NAcplate1-4.ABA.Meso3.13.2013
153		SV2	18sFam	Endogenous Control	17.0968	6.96185		17.1194	0.0138867			17.1194	0.0138867					Automatic			Automatic	0.517754	201573			NAcplate1-4.ABA.Meso3.13.2013
154		SV2	18sFam	Endogenous Control	17.1447	6.85566		17.1194	0.0138867			17.1194	0.0138867					Automatic			Automatic	0.517754	201573			NAcplate1-4.ABA.Meso3.13.2013
155		SV3	18sFam	Endogenous Control	16.5586	6.72301		16.5603	0.0140122			16.5603	0.0140122					Automatic			Automatic	0.517754	201573			NAcplate1-4.ABA.Meso3.13.2013
156		SV3	18sFam	Endogenous Control	16.5854	7.09585		16.5603	0.0140122			16.5603	0.0140122					Automatic			Automatic	0.517754	201573			NAcplate1-4.ABA.Meso3.13.2013
157		SV3	18sFam	Endogenous Control	16.5369	6.94076		16.5603	0.0140122			16.5603	0.0140122					Automatic			Automatic	0.517754	201573			NAcplate1-4.ABA.Meso3.13.2013
173		RV1	NCAm1	Target	28.3727	4.67667		28.3912	0.0382783	11.4306	0.0416301	16.9606	0.0163658	-0.162827	1.11948	0.873197	1.43522	Automatic			Automatic	0.263265	201573			NAcplate1-4.ABA.Meso3.13.2013
174		RV1	NCAm1	Target	28.3362	4.71364		28.3912	0.0382783	11.4306	0.0416301	16.9606	0.0163658	-0.162827	1.11948	0.873197	1.43522	Automatic			Automatic	0.263265	201573			NAcplate1-4.ABA.Meso3.13.2013
175		RV1	NCAm1	Target	28.4648	4.60415		28.3912	0.0382783	11.4306	0.0416301	16.9606	0.0163658	-0.162827	1.11948	0.873197	1.43522	Automatic			Automatic	0.263265	201573			NAcplate1-4.ABA.Meso3.13.2013
176		RV2	NCAm1	Target	28.7193	4.61855		28.6599	0.0314335	11.2528	0.0578096	17.4071	0.0485168	-0.340614	1.2663	0.896799	1.78803	Automatic			Automatic	0.263265	201573			NAcplate1-4.ABA.Meso3.13.2013
177		RV2	NCAm1	Target	28.648	4.6988		28.6599	0.0314335	11.2528	0.0578096	17.4071	0.0485168	-0.340614	1.2663	0.896799	1.78803	Automatic			Automatic	0.263265	201573			NAcplate1-4.ABA.Meso3.13.2013
178		RV2	NCAm1	Target	28.6124	4.60822		28.6599	0.0314335	11.2528	0.0578096	17.4071	0.0485168	-0.340614	1.2663	0.896799	1.78803	Automatic			Automatic	0.263265	201573			NAcplate1-4.ABA.Meso3.13.2013
179		RV3	NCAm1	Target	28.3546	4.68005		28.3505	0.0169312	11.9422	0.0217597	16.4083	0.0136681	0.348757	0.785261	0.689626	0.894158	Automatic			Automatic	0.263265	201573			NAcplate1-4.ABA.Meso3.13.2013
180		RV3	NCAm1	Target	28.3194	4.73559		28.3505	0.0169312	11.9422	0.0217597	16.4083	0.0136681	0.348757	0.785261	0.689626	0.894158	Automatic			Automatic	0.263265	201573			NAcplate1-4.ABA.Meso3.13.2013
181		RV3	NCAm1	Target	28.3776	4.68607		28.3505	0.0169312	11.9422	0.0217597	16.4083	0.0136681	0.348757	0.785261	0.689626	0.894158	Automatic			Automatic	0.263265	201573			NAcplate1-4.ABA.Meso3.13.2013
197		RV1	BDNF	Target	33.5691	4.98711		33.7251	0.0789806	16.7645	0.0806584	16.9606	0.0163658	-0.318428	1.24697	0.770536	2.01799	Automatic			Automatic	0.690585	201573			NAcplate1-4.ABA.Meso3.13.2013
198		RV1	BDNF	Target	33.7821	4.59927		33.7251	0.0789806	16.7645	0.0806584	16.9606	0.0163658	-0.318428	1.24697	0.770536	2.01799	Automatic			Automatic	0.690585	201573			NAcplate1-4.ABA.Meso3.13.2013
199	close to 35	RV1	BDNF	Target	33.8243	4.61651		33.7251	0.0789806	16.7645	0.0806584	16.9606	0.0163658	-0.318428	1.24697	0.770536	2.01799	Automatic			Automatic	0.690585	201573			NAcplate1-4.ABA.Meso3.13.2013
200		RV2	BDNF	Target	34.3176	4.26471		34.6339	0.172046	17.2268	0.178756	17.4071	0.0485168	0.143883	0.90508	0.311428	2.63037	Automatic			Automatic	0.690585	201573			NAcplate1-4.ABA.Meso3.13.2013
201		RV2	BDNF	Target	34.9094	4.01613		34.6339	0.172046	17.2268	0.178756	17.4071	0.0485168	0.143883	0.90508	0.311428	2.63037	Automatic			Automatic	0.690585	201573			NAcplate1-4.ABA.Meso3.13.2013
202		RV2	BDNF	Target	34.6746	4.16923		34.6339	0.172046	17.2268	0.178756	17.4071	0.0485168	0.143883	0.90508	0.311428	2.63037	Automatic			Automatic	0.690585	201573			NAcplate1-4.ABA.Meso3.13.2013
203		RV3	BDNF	Target	33.8341	4.57881		33.9171	0.0417311	17.5088	0.0439124	16.4083	0.0136681	0.425808	0.744422	0.572796	0.967472	Automatic			Automatic	0.690585	201573			NAcplate1-4.ABA.Meso3.13.2013
204		RV3	BDNF	Target	33.9663	4.61505		33.9171	0.0417311	17.5088	0.0439124	16.4083	0.0136681	0.425808	0.744422	0.572796	0.967472	Automatic			Automatic	0.690585	201573			NAcplate1-4.ABA.Meso3.13.2013
205		RV3	BDNF	Target	33.9508	4.62574		33.9171	0.0417311	17.5088	0.0439124	16.4083	0.0136681	0.425808	0.744422	0.572796	0.967472	Automatic			Automatic	0.690585	201573			NAcplate1-4.ABA.Meso3.13.2013
221		RV1	18sFam	Endogenous Control	16.9744	6.83486		16.9606	0.0163658			16.9606	0.0163658					Automatic			Automatic	0.517754	201573			NAcplate1-4.ABA.Meso3.13.2013
222		RV1	18sFam	Endogenous Control	16.9795	6.62387		16.9606	0.0163658			16.9606	0.0163658					Automatic			Automatic	0.517754	201573			NAcplate1-4.ABA.Meso3.13.2013
223		RV1	18sFam	Endogenous Control	16.928	7.17468		16.9606	0.0163658			16.9606	0.0163658					Automatic			Automatic	0.517754	201573			NAcplate1-4.ABA.Meso3.13.2013
224		RV2	18sFam	Endogenous Control	17.503	6.17512		17.4071	0.0485168			17.4071	0.0485168					Automatic			Automatic	0.517754	201573			NAcplate1-4.ABA.Meso3.13.2013
225		RV2	18sFam	Endogenous Control	17.3464	6.51574		17.4071	0.0485168			17.4071	0.0485168					Automatic			Automatic	0.517754	201573			NAcplate1-4.ABA.Meso3.13.2013
226		RV2	18sFam	Endogenous Control	17.3718	6.52208		17.4071	0.0485168			17.4071	0.0485168					Automatic			Automatic	0.517754	201573			NAcplate1-4.ABA.Meso3.13.2013
227		RV3	18sFam	Endogenous Control	16.4331	6.77075		16.4083	0.0136681			16.4083	0.0136681					Automatic			Automatic	0.517754	201573			NAcplate1-4.ABA.Meso3.13.2013
228		RV3	18sFam	Endogenous Control	16.406	6.97108		16.4083	0.0136681			16.4083	0.0136681					Automatic			Automatic	0.517754	201573			NAcplate1-4.ABA.Meso3.13.2013
229		RV3	18sFam	Endogenous Control	16.3859	6.94129		16.4083	0.0136681			16.4083	0.0136681					Automatic			Automatic	0.517754	201573			NAcplate1-4.ABA.Meso3.13.2013
248		ABV1	NCAm1	Target	27.9284	5.12271		27.9568	0.0207728	11.3201	0.0341332	16.6367	0.0270844	-0.273367	1.20863	0.98587	1.48171	Automatic			Automatic	0.263265	201573			NAcplate1-4.ABA.Meso3.13.2013
249		ABV1	NCAm1	Target	27.9973	4.88921		27.9568	0.0207728	11.3201	0.0341332	16.6367	0.0270844	-0.273367	1.20863	0.98587	1.48171	Automatic			Automatic	0.263265	201573			NAcplate1-4.ABA.Meso3.13.2013
250		ABV1	NCAm1	Target	27.9448	5.0986		27.9568	0.0207728	11.3201	0.0341332	16.6367	0.0270844	-0.273367	1.20863	0.98587	1.48171	Automatic			Automatic	0.263265	201573			NAcplate1-4.ABA.Meso3.13.2013
251		ABV2	NCAm1	Target	28.2425	4.69512		28.1623	0.0442753	11.4598	0.0477784	16.7026	0.0179574	-0.133696	1.0971	0.82491	1.4591	Automatic			Automatic	0.263265	201573			NAcplate1-4.ABA.Meso3.13.2013
252		ABV2	NCAm1	Target	28.0897	4.43778		28.1623	0.0442753	11.4598	0.0477784	16.7026	0.0179574	-0.133696	1.0971	0.82491	1.4591	Automatic			Automatic	0.263265	201573			NAcplate1-4.ABA.Meso3.13.2013
253		ABV2	NCAm1	Target	28.1548	4.72575		28.1623	0.0442753	11.4598	0.0477784	16.7026	0.0179574	-0.133696	1.0971	0.82491	1.4591	Automatic			Automatic	0.263265	201573			NAcplate1-4.ABA.Meso3.13.2013
254		ABV3	NCAm1	Target	28.1637	4.91518		28.2091	0.0264368	11.1887	0.0330725	17.0204	0.0198717	-0.404799	1.3239	1.08676	1.61279	Automatic			Automatic	0.263265	201573			NAcplate1-4.ABA.Meso3.13.2013
255		ABV3	NCAm1	Target	28.2553	5.00086		28.2091	0.0264368	11.1887	0.0330725	17.0204	0.0198717	-0.404799	1.3239	1.08676	1.61279	Automatic			Automatic	0.263265	201573			NAcplate1-4.ABA.Meso3.13.2013
256		ABV3	NCAm1	Target	28.2082	4.9867		28.2091	0.0264368	11.1887	0.0330725	17.0204	0.0198717	-0.404799	1.3239	1.08676	1.61279	Automatic			Automatic	0.263265	201573			NAcplate1-4.ABA.Meso3.13.2013
257		ABV4	NCAm1	Target	28.0803	5.15713		28.0655	0.0105866	10.8206	0.0222959	17.2449	0.0196223	-0.77289	1.70869	1.4958	1.95188	Automatic			Automatic	0.263265	201573			NAcplate1-4.ABA.Meso3.13.2013
258		ABV4	NCAm1	Target	28.0712	5.31731		28.0655	0.0105866	10.8206	0.0222959	17.2449	0.0196223	-0.77289	1.70869	1.4958	1.95188	Automatic			Automatic	0.263265	201573			NAcplate1-4.ABA.Meso3.13.2013
259		ABV4	NCAm1	Target	28.045	5.52569		28.0655	0.0105866	10.8206	0.0222959	17.2449	0.0196223	-0.77289	1.70869	1.4958	1.95188	Automatic			Automatic	0.263265	201573			NAcplate1-4.ABA.Meso3.13.2013
272		ABV1	BDNF	Target	32.954	5.14961		32.8741	0.0488954	16.2374	0.0558956	16.6367	0.0270844	-0.845575	1.79698	1.28725	2.50855	Automatic			Automatic	0.690585	201573			NAcplate1-4.ABA.Meso3.13.2013
273		ABV1	BDNF	Target	32.7853	5.16622		32.8741	0.0488954	16.2374	0.0558956	16.6367	0.0270844	-0.845575	1.79698	1.28725	2.50855	Automatic			Automatic	0.690585	201573			NAcplate1-4.ABA.Meso3.13.2013
274		ABV1	BDNF	Target	32.8829	5.30036		32.8741	0.0488954	16.2374	0.0558956	16.6367	0.0270844	-0.845575	1.79698	1.28725	2.50855	Automatic			Automatic	0.690585	201573			NAcplate1-4.ABA.Meso3.13.2013
275		ABV2	BDNF	Target	33.0077	5.21142		32.9517	0.0566597	16.2491	0.0594373	16.7026	0.0179574	-0.833816	1.78239	1.2501	2.54134	Automatic			Automatic	0.690585	201573			NAcplate1-4.ABA.Meso3.13.2013
276		ABV2	BDNF	Target	33.009	5.13388		32.9517	0.0566597	16.2491	0.0594373	16.7026	0.0179574	-0.833816	1.78239	1.2501	2.54134	Automatic			Automatic	0.690585	201573			NAcplate1-4.ABA.Meso3.13.2013
277		ABV2	BDNF	Target	32.8384	5.28654		32.9517	0.0566597	16.2491	0.0594373	16.7026	0.0179574	-0.833816	1.78239	1.2501	2.54134	Automatic			Automatic	0.690585	201573			NAcplate1-4.ABA.Meso3.13.2013
278		ABV3	BDNF	Target	32.9532	5.04234		32.8705	0.054451	15.8501	0.0579638	17.0204	0.0198717	-1.23287	2.35034	1.66299	3.32177	Automatic			Automatic	0.690585	201573			NAcplate1-4.ABA.Meso3.13.2013
279		ABV3	BDNF	Target	32.8904	5.45177		32.8705	0.054451	15.8501	0.0579638	17.0204	0.0198717	-1.23287	2.35034	1.66299	3.32177	Automatic			Automatic	0.690585	201573			NAcplate1-4.ABA.Meso3.13.2013
280		ABV3	BDNF	Target	32.7678	5.35576		32.8705	0.054451	15.8501	0.0579638	17.0204	0.0198717	-1.23287	2.35034	1.66299	3.32177	Automatic			Automatic	0.690585	201573			NAcplate1-4.ABA.Meso3.13.2013
281		ABV4	BDNF	Target	32.4626	5.62029		32.4415	0.0623064	15.1966	0.0653232	17.2449	0.0196223	-1.88635	3.69698	2.50341	5.45961	Automatic			Automatic	0.690585	201573			NAcplate1-4.ABA.Meso3.13.2013
282		ABV4	BDNF	Target	32.3246	5.53376		32.4415	0.0623064	15.1966	0.0653232	17.2449	0.0196223	-1.88635	3.69698	2.50341	5.45961	Automatic			Automatic	0.690585	201573			NAcplate1-4.ABA.Meso3.13.2013
283		ABV4	BDNF	Target	32.5373	5.76346		32.4415	0.0623064	15.1966	0.0653232	17.2449	0.0196223	-1.88635	3.69698	2.50341	5.45961	Automatic			Automatic	0.690585	201573			NAcplate1-4.ABA.Meso3.13.2013
296		ABV1	18sFam	Endogenous Control	16.6709	6.9924		16.6367	0.0270844			16.6367	0.0270844					Automatic			Automatic	0.517754	201573			NAcplate1-4.ABA.Meso3.13.2013
297		ABV1	18sFam	Endogenous Control	16.656	6.92882		16.6367	0.0270844			16.6367	0.0270844					Automatic			Automatic	0.517754	201573			NAcplate1-4.ABA.Meso3.13.2013
298		ABV1	18sFam	Endogenous Control	16.5833	7.4323		16.6367	0.0270844			16.6367	0.0270844					Automatic			Automatic	0.517754	201573			NAcplate1-4.ABA.Meso3.13.2013
299		ABV2	18sFam	Endogenous Control	16.7181	7.17512		16.7026	0.0179574			16.7026	0.0179574					Automatic			Automatic	0.517754	201573			NAcplate1-4.ABA.Meso3.13.2013
300		ABV2	18sFam	Endogenous Control	16.7229	6.99378		16.7026	0.0179574			16.7026	0.0179574					Automatic			Automatic	0.517754	201573			NAcplate1-4.ABA.Meso3.13.2013
301		ABV2	18sFam	Endogenous Control	16.6668	7.23832		16.7026	0.0179574			16.7026	0.0179574					Automatic			Automatic	0.517754	201573			NAcplate1-4.ABA.Meso3.13.2013
302		ABV3	18sFam	Endogenous Control	17.0599	6.88435		17.0204	0.0198717			17.0204	0.0198717					Automatic			Automatic	0.517754	201573			NAcplate1-4.ABA.Meso3.13.2013
303		ABV3	18sFam	Endogenous Control	16.9968	6.60132		17.0204	0.0198717			17.0204	0.0198717					Automatic			Automatic	0.517754	201573			NAcplate1-4.ABA.Meso3.13.2013
304		ABV3	18sFam	Endogenous Control	17.0046	6.7869		17.0204	0.0198717			17.0204	0.0198717					Automatic			Automatic	0.517754	201573			NAcplate1-4.ABA.Meso3.13.2013
305		ABV4	18sFam	Endogenous Control	17.2476	7.11828		17.2449	0.0196223			17.2449	0.0196223					Automatic			Automatic	0.517754	201573			NAcplate1-4.ABA.Meso3.13.2013
306		ABV4	18sFam	Endogenous Control	17.2097	7.15979		17.2449	0.0196223			17.2449	0.0196223					Automatic			Automatic	0.517754	201573			NAcplate1-4.ABA.Meso3.13.2013
307		ABV4	18sFam	Endogenous Control	17.2775	7.22921		17.2449	0.0196223			17.2449	0.0196223					Automatic			Automatic	0.517754	201573			NAcplate1-4.ABA.Meso3.13.2013
26		ALV5	NCAm1	Target	28.7306	3.53827		28.7392	0.00551221	11.4143	0.0103515	17.3249	0.00876181	-0.179113	1.13219	1.06436	1.20434	Automatic			Automatic	0.263265	201573			NAcplate5-8.ABA.Meso3.14.2013
27		ALV5	NCAm1	Target	28.7495	3.67266		28.7392	0.00551221	11.4143	0.0103515	17.3249	0.00876181	-0.179113	1.13219	1.06436	1.20434	Automatic			Automatic	0.263265	201573			NAcplate5-8.ABA.Meso3.14.2013
28		ALV5	NCAm1	Target	28.7375	3.64117		28.7392	0.00551221	11.4143	0.0103515	17.3249	0.00876181	-0.179113	1.13219	1.06436	1.20434	Automatic			Automatic	0.263265	201573			NAcplate5-8.ABA.Meso3.14.2013
29		ALV6	NCAm1	Target	28.5882	3.65081		28.5895	0.00767241	12.0001	0.0400374	16.5894	0.0392953	0.406609	0.754395	0.594051	0.958018	Automatic			Automatic	0.263265	201573			NAcplate5-8.ABA.Meso3.14.2013
30		ALV6	NCAm1	Target	28.6034	3.65147		28.5895	0.00767241	12.0001	0.0400374	16.5894	0.0392953	0.406609	0.754395	0.594051	0.958018	Automatic			Automatic	0.263265	201573			NAcplate5-8.ABA.Meso3.14.2013
31		ALV6	NCAm1	Target	28.5769	3.37002		28.5895	0.00767241	12.0001	0.0400374	16.5894	0.0392953	0.406609	0.754395	0.594051	0.958018	Automatic			Automatic	0.263265	201573			NAcplate5-8.ABA.Meso3.14.2013
32		ALV7	NCAm1	Target	28.7569	3.61549		28.7931	0.0189514	11.9854	0.0310942	16.8076	0.0246515	0.391968	0.762089	0.633011	0.917489	Automatic			Automatic	0.263265	201573			NAcplate5-8.ABA.Meso3.14.2013
33		ALV7	NCAm1	Target	28.8211	3.56934		28.7931	0.0189514	11.9854	0.0310942	16.8076	0.0246515	0.391968	0.762089	0.633011	0.917489	Automatic			Automatic	0.263265	201573			NAcplate5-8.ABA.Meso3.14.2013
34		ALV7	NCAm1	Target	28.8012	3.55374		28.7931	0.0189514	11.9854	0.0310942	16.8076	0.0246515	0.391968	0.762089	0.633011	0.917489	Automatic			Automatic	0.263265	201573			NAcplate5-8.ABA.Meso3.14.2013
35		ALV8	NCAm1	Target	28.8695	3.35883		28.8441	0.0250771	12.0994	0.0295683	16.7446	0.015666	0.505983	0.70418	0.590261	0.840086	Automatic			Automatic	0.263265	201573			NAcplate5-8.ABA.Meso3.14.2013
36		ALV8	NCAm1	Target	28.7939	3.27643		28.8441	0.0250771	12.0994	0.0295683	16.7446	0.015666	0.505983	0.70418	0.590261	0.840086	Automatic			Automatic	0.263265	201573			NAcplate5-8.ABA.Meso3.14.2013
37		ALV8	NCAm1	Target	28.8688	3.44636		28.8441	0.0250771	12.0994	0.0295683	16.7446	0.015666	0.505983	0.70418	0.590261	0.840086	Automatic			Automatic	0.263265	201573			NAcplate5-8.ABA.Meso3.14.2013
50		ALV5	BDNF	Target	33.1212	4.25204		33.2028	0.0598322	15.8779	0.0604703	17.3249	0.00876181	-1.20501	2.30539	1.60697	3.30736	Automatic			Automatic	0.690585	201573			NAcplate5-8.ABA.Meso3.14.2013
51		ALV5	BDNF	Target	33.1679	4.36658		33.2028	0.0598322	15.8779	0.0604703	17.3249	0.00876181	-1.20501	2.30539	1.60697	3.30736	Automatic			Automatic	0.690585	201573			NAcplate5-8.ABA.Meso3.14.2013
52		ALV5	BDNF	Target	33.3194	4.36115		33.2028	0.0598322	15.8779	0.0604703	17.3249	0.00876181	-1.20501	2.30539	1.60697	3.30736	Automatic			Automatic	0.690585	201573			NAcplate5-8.ABA.Meso3.14.2013
53		ALV6	BDNF	Target	33.1531	4.32229		33.0308	0.0612385	16.4414	0.0727618	16.5894	0.0392953	-0.641586	1.56004	1.01051	2.40842	Automatic			Automatic	0.690585	201573			NAcplate5-8.ABA.Meso3.14.2013
54		ALV6	BDNF	Target	32.9636	4.34974		33.0308	0.0612385	16.4414	0.0727618	16.5894	0.0392953	-0.641586	1.56004	1.01051	2.40842	Automatic			Automatic	0.690585	201573			NAcplate5-8.ABA.Meso3.14.2013
55		ALV6	BDNF	Target	32.9757	4.33759		33.0308	0.0612385	16.4414	0.0727618	16.5894	0.0392953	-0.641586	1.56004	1.01051	2.40842	Automatic			Automatic	0.690585	201573			NAcplate5-8.ABA.Meso3.14.2013
56		ALV7	BDNF	Target	33.3903	3.89296		33.3905	0.0890724	16.5828	0.0924207	16.8076	0.0246515	-0.500118	1.41433	0.814704	2.45528	Automatic			Automatic	0.690585	201573			NAcplate5-8.ABA.Meso3.14.2013
57		ALV7	BDNF	Target	33.2363	4.10717		33.3905	0.0890724	16.5828	0.0924207	16.8076	0.0246515	-0.500118	1.41433	0.814704	2.45528	Automatic			Automatic	0.690585	201573			NAcplate5-8.ABA.Meso3.14.2013
58		ALV7	BDNF	Target	33.5448	3.99294		33.3905	0.0890724	16.5828	0.0924207	16.8076	0.0246515	-0.500118	1.41433	0.814704	2.45528	Automatic			Automatic	0.690585	201573			NAcplate5-8.ABA.Meso3.14.2013
59		ALV8	BDNF	Target	33.8623	3.86309		33.826	0.0356574	17.0813	0.0389471	16.7446	0.015666	-0.00160408	1.00111	0.793476	1.26308	Automatic			Automatic	0.690585	201573			NAcplate5-8.ABA.Meso3.14.2013
60		ALV8	BDNF	Target	33.7547	3.91495		33.826	0.0356574	17.0813	0.0389471	16.7446	0.015666	-0.00160408	1.00111	0.793476	1.26308	Automatic			Automatic	0.690585	201573			NAcplate5-8.ABA.Meso3.14.2013
61		ALV8	BDNF	Target	33.861	4.00158		33.826	0.0356574	17.0813	0.0389471	16.7446	0.015666	-0.00160408	1.00111	0.793476	1.26308	Automatic			Automatic	0.690585	201573			NAcplate5-8.ABA.Meso3.14.2013
74		ALV5	18sFam	Endogenous Control	17.3111	6.35036		17.3249	0.00876181			17.3249	0.00876181					Automatic			Automatic	0.517754	201573			NAcplate5-8.ABA.Meso3.14.2013
75		ALV5	18sFam	Endogenous Control	17.3411	6.56071		17.3249	0.00876181			17.3249	0.00876181					Automatic			Automatic	0.517754	201573			NAcplate5-8.ABA.Meso3.14.2013
76		ALV5	18sFam	Endogenous Control	17.3224	6.45684		17.3249	0.00876181			17.3249	0.00876181					Automatic			Automatic	0.517754	201573			NAcplate5-8.ABA.Meso3.14.2013
77		ALV6	18sFam	Endogenous Control	16.5544	6.2661		16.5894	0.0392953			16.5894	0.0392953					Automatic			Automatic	0.517754	201573			NAcplate5-8.ABA.Meso3.14.2013
78		ALV6	18sFam	Endogenous Control	16.6679	6.10395		16.5894	0.0392953			16.5894	0.0392953					Automatic			Automatic	0.517754	201573			NAcplate5-8.ABA.Meso3.14.2013
79		ALV6	18sFam	Endogenous Control	16.5461	6.40514		16.5894	0.0392953			16.5894	0.0392953					Automatic			Automatic	0.517754	201573			NAcplate5-8.ABA.Meso3.14.2013
80		ALV7	18sFam	Endogenous Control	16.8434	6.14246		16.8076	0.0246515			16.8076	0.0246515					Automatic			Automatic	0.517754	201573			NAcplate5-8.ABA.Meso3.14.2013
81		ALV7	18sFam	Endogenous Control	16.7604	6.57667		16.8076	0.0246515			16.8076	0.0246515					Automatic			Automatic	0.517754	201573			NAcplate5-8.ABA.Meso3.14.2013
82		ALV7	18sFam	Endogenous Control	16.8191	6.47095		16.8076	0.0246515			16.8076	0.0246515					Automatic			Automatic	0.517754	201573			NAcplate5-8.ABA.Meso3.14.2013
83		ALV8	18sFam	Endogenous Control	16.7277	6.59704		16.7446	0.015666			16.7446	0.015666					Automatic			Automatic	0.517754	201573			NAcplate5-8.ABA.Meso3.14.2013
84		ALV8	18sFam	Endogenous Control	16.7759	6.59255		16.7446	0.015666			16.7446	0.015666					Automatic			Automatic	0.517754	201573			NAcplate5-8.ABA.Meso3.14.2013
85		ALV8	18sFam	Endogenous Control	16.7303	6.51357		16.7446	0.015666			16.7446	0.015666					Automatic			Automatic	0.517754	201573			NAcplate5-8.ABA.Meso3.14.2013
101		SV5	NCAm1	Target	28.8553	3.51537		28.8947	0.0197245	12.0916	0.0310181	16.8031	0.0239388	0.498144	0.708017	0.588364	0.852003	Automatic			Automatic	0.263265	201573			NAcplate5-8.ABA.Meso3.14.2013
102		SV5	NCAm1	Target	28.9159	3.5137		28.8947	0.0197245	12.0916	0.0310181	16.8031	0.0239388	0.498144	0.708017	0.588364	0.852003	Automatic			Automatic	0.263265	201573			NAcplate5-8.ABA.Meso3.14.2013
103		SV5	NCAm1	Target	28.9129	3.43379		28.8947	0.0197245	12.0916	0.0310181	16.8031	0.0239388	0.498144	0.708017	0.588364	0.852003	Automatic			Automatic	0.263265	201573			NAcplate5-8.ABA.Meso3.14.2013
104		SV6	NCAm1	Target	29.0815	3.23919		29.0502	0.0456092	11.9558	0.0467837	17.0944	0.010417	0.362377	0.777882	0.588372	1.02843	Automatic			Automatic	0.263265	201573			NAcplate5-8.ABA.Meso3.14.2013
105		SV6	NCAm1	Target	28.9603	3.34115		29.0502	0.0456092	11.9558	0.0467837	17.0944	0.010417	0.362377	0.777882	0.588372	1.02843	Automatic			Automatic	0.263265	201573			NAcplate5-8.ABA.Meso3.14.2013
106		SV6	NCAm1	Target	29.1087	3.3117		29.0502	0.0456092	11.9558	0.0467837	17.0944	0.010417	0.362377	0.777882	0.588372	1.02843	Automatic			Automatic	0.263265	201573			NAcplate5-8.ABA.Meso3.14.2013
107		SV7	NCAm1	Target	29.0665	3.31877		29.0478	0.00977946	11.8624	0.0197021	17.1854	0.0171036	0.268997	0.829896	0.737831	0.933449	Automatic			Automatic	0.263265	201573			NAcplate5-8.ABA.Meso3.14.2013
108		SV7	NCAm1	Target	29.0334	3.27201		29.0478	0.00977946	11.8624	0.0197021	17.1854	0.0171036	0.268997	0.829896	0.737831	0.933449	Automatic			Automatic	0.263265	201573			NAcplate5-8.ABA.Meso3.14.2013
109		SV7	NCAm1	Target	29.0435	3.3168		29.0478	0.00977946	11.8624	0.0197021	17.1854	0.0171036	0.268997	0.829896	0.737831	0.933449	Automatic			Automatic	0.263265	201573			NAcplate5-8.ABA.Meso3.14.2013
110		SV8	NCAm1	Target	29.0705	3.3561		29.0307	0.0295339	11.8468	0.0317264	17.184	0.0115892	0.253307	0.838971	0.694246	1.01387	Automatic			Automatic	0.263265	201573			NAcplate5-8.ABA.Meso3.14.2013
111		SV8	NCAm1	Target	29.0488	3.33429		29.0307	0.0295339	11.8468	0.0317264	17.184	0.0115892	0.253307	0.838971	0.694246	1.01387	Automatic			Automatic	0.263265	201573			NAcplate5-8.ABA.Meso3.14.2013
112		SV8	NCAm1	Target	28.973	3.45261		29.0307	0.0295339	11.8468	0.0317264	17.184	0.0115892	0.253307	0.838971	0.694246	1.01387	Automatic			Automatic	0.263265	201573			NAcplate5-8.ABA.Meso3.14.2013
125		SV5	BDNF	Target	33.3574	4.14341		33.4319	0.0507115	16.6288	0.0560778	16.8031	0.0239388	-0.45418	1.37	0.980325	1.91458	Automatic			Automatic	0.690585	201573			NAcplate5-8.ABA.Meso3.14.2013
126		SV5	BDNF	Target	33.4095	4.0535		33.4319	0.0507115	16.6288	0.0560778	16.8031	0.0239388	-0.45418	1.37	0.980325	1.91458	Automatic			Automatic	0.690585	201573			NAcplate5-8.ABA.Meso3.14.2013
127		SV5	BDNF	Target	33.5287	3.92656		33.4319	0.0507115	16.6288	0.0560778	16.8031	0.0239388	-0.45418	1.37	0.980325	1.91458	Automatic			Automatic	0.690585	201573			NAcplate5-8.ABA.Meso3.14.2013
128		SV6	BDNF	Target	34.3735	3.45845		34.17	0.12422	17.0756	0.124656	17.0944	0.010417	-0.00729942	1.00507	0.477633	2.11495	Automatic			Automatic	0.690585	201573			NAcplate5-8.ABA.Meso3.14.2013
129		SV6	BDNF	Target	34.1917	3.51967		34.17	0.12422	17.0756	0.124656	17.0944	0.010417	-0.00729942	1.00507	0.477633	2.11495	Automatic			Automatic	0.690585	201573			NAcplate5-8.ABA.Meso3.14.2013
130		SV6	BDNF	Target	33.9448	3.71305		34.17	0.12422	17.0756	0.124656	17.0944	0.010417	-0.00729942	1.00507	0.477633	2.11495	Automatic			Automatic	0.690585	201573			NAcplate5-8.ABA.Meso3.14.2013
131		SV7	BDNF	Target	33.8832	3.62808		34.0393	0.116096	16.854	0.117349	17.1854	0.0171036	-0.228987	1.17201	0.581792	2.361	Automatic			Automatic	0.690585	201573			NAcplate5-8.ABA.Meso3.14.2013
132		SV7	BDNF	Target	33.9685	3.64906		34.0393	0.116096	16.854	0.117349	17.1854	0.0171036	-0.228987	1.17201	0.581792	2.361	Automatic			Automatic	0.690585	201573			NAcplate5-8.ABA.Meso3.14.2013
133		SV7	BDNF	Target	34.2662	3.52084		34.0393	0.116096	16.854	0.117349	17.1854	0.0171036	-0.228987	1.17201	0.581792	2.361	Automatic			Automatic	0.690585	201573			NAcplate5-8.ABA.Meso3.14.2013
149		SV5	18sFam	Endogenous Control	16.8307	6.60901		16.8031	0.0239388			16.8031	0.0239388					Automatic			Automatic	0.517754	201573			NAcplate5-8.ABA.Meso3.14.2013
150		SV5	18sFam	Endogenous Control	16.7554	6.60647		16.8031	0.0239388			16.8031	0.0239388					Automatic			Automatic	0.517754	201573			NAcplate5-8.ABA.Meso3.14.2013
151		SV5	18sFam	Endogenous Control	16.8232	6.7118		16.8031	0.0239388			16.8031	0.0239388					Automatic			Automatic	0.517754	201573			NAcplate5-8.ABA.Meso3.14.2013
152		SV6	18sFam	Endogenous Control	17.0861	6.16608		17.0944	0.010417			17.0944	0.010417					Automatic			Automatic	0.517754	201573			NAcplate5-8.ABA.Meso3.14.2013
153		SV6	18sFam	Endogenous Control	17.1151	6.41904		17.0944	0.010417			17.0944	0.010417					Automatic			Automatic	0.517754	201573			NAcplate5-8.ABA.Meso3.14.2013
154		SV6	18sFam	Endogenous Control	17.082	6.37309		17.0944	0.010417			17.0944	0.010417					Automatic			Automatic	0.517754	201573			NAcplate5-8.ABA.Meso3.14.2013
155		SV7	18sFam	Endogenous Control	17.2161	6.24329		17.1854	0.0171036			17.1854	0.0171036					Automatic			Automatic	0.517754	201573			NAcplate5-8.ABA.Meso3.14.2013
156		SV7	18sFam	Endogenous Control	17.157	6.47148		17.1854	0.0171036			17.1854	0.0171036					Automatic			Automatic	0.517754	201573			NAcplate5-8.ABA.Meso3.14.2013
157		SV7	18sFam	Endogenous Control	17.1829	6.51968		17.1854	0.0171036			17.1854	0.0171036					Automatic			Automatic	0.517754	201573			NAcplate5-8.ABA.Meso3.14.2013
158		SV8	18sFam	Endogenous Control	17.1896	6.50948		17.184	0.0115892			17.184	0.0115892					Automatic			Automatic	0.517754	201573			NAcplate5-8.ABA.Meso3.14.2013
159		SV8	18sFam	Endogenous Control	17.1617	6.90125		17.184	0.0115892			17.184	0.0115892					Automatic			Automatic	0.517754	201573			NAcplate5-8.ABA.Meso3.14.2013
160		SV8	18sFam	Endogenous Control	17.2006	6.64975		17.184	0.0115892			17.184	0.0115892					Automatic			Automatic	0.517754	201573			NAcplate5-8.ABA.Meso3.14.2013
176		RV5	NCAm1	Target	28.645	3.32768		28.6485	0.0310086	11.679	0.0329302	16.9695	0.0110844	0.0855312	0.942437	0.774281	1.14711	Automatic			Automatic	0.263265	201573			NAcplate5-8.ABA.Meso3.14.2013
177		RV5	NCAm1	Target	28.5967	3.34977		28.6485	0.0310086	11.679	0.0329302	16.9695	0.0110844	0.0855312	0.942437	0.774281	1.14711	Automatic			Automatic	0.263265	201573			NAcplate5-8.ABA.Meso3.14.2013
178		RV5	NCAm1	Target	28.7039	3.20503		28.6485	0.0310086	11.679	0.0329302	16.9695	0.0110844	0.0855312	0.942437	0.774281	1.14711	Automatic			Automatic	0.263265	201573			NAcplate5-8.ABA.Meso3.14.2013
179		RV6	NCAm1	Target	28.2421	3.43265		28.2826	0.0229022	11.1787	0.0600612	17.1038	0.0555233	-0.414732	1.33305	0.931474	1.90776	Automatic			Automatic	0.263265	201573			NAcplate5-8.ABA.Meso3.14.2013
180		RV6	NCAm1	Target	28.3214	3.4795		28.2826	0.0229022	11.1787	0.0600612	17.1038	0.0555233	-0.414732	1.33305	0.931474	1.90776	Automatic			Automatic	0.263265	201573			NAcplate5-8.ABA.Meso3.14.2013
181		RV6	NCAm1	Target	28.2841	3.42697		28.2826	0.0229022	11.1787	0.0600612	17.1038	0.0555233	-0.414732	1.33305	0.931474	1.90776	Automatic			Automatic	0.263265	201573			NAcplate5-8.ABA.Meso3.14.2013
182		RV7	NCAm1	Target	28.767	3.31412		28.7612	0.0183072	11.7512	0.0253747	17.0099	0.0175705	0.157799	0.896392	0.77042	1.04296	Automatic			Automatic	0.263265	201573			NAcplate5-8.ABA.Meso3.14.2013
183		RV7	NCAm1	Target	28.7269	3.38781		28.7612	0.0183072	11.7512	0.0253747	17.0099	0.0175705	0.157799	0.896392	0.77042	1.04296	Automatic			Automatic	0.263265	201573			NAcplate5-8.ABA.Meso3.14.2013
184		RV7	NCAm1	Target	28.7896	3.4101		28.7612	0.0183072	11.7512	0.0253747	17.0099	0.0175705	0.157799	0.896392	0.77042	1.04296	Automatic			Automatic	0.263265	201573			NAcplate5-8.ABA.Meso3.14.2013
200		RV5	BDNF	Target	33.9241	3.78557		33.9307	0.0404184	16.9612	0.0419107	16.9695	0.0110844	-0.121746	1.08805	0.847263	1.39727	Automatic			Automatic	0.690585	201573			NAcplate5-8.ABA.Meso3.14.2013
201		RV5	BDNF	Target	34.0038	3.77977		33.9307	0.0404184	16.9612	0.0419107	16.9695	0.0110844	-0.121746	1.08805	0.847263	1.39727	Automatic			Automatic	0.690585	201573			NAcplate5-8.ABA.Meso3.14.2013
202		RV5	BDNF	Target	33.8643	3.91341		33.9307	0.0404184	16.9612	0.0419107	16.9695	0.0110844	-0.121746	1.08805	0.847263	1.39727	Automatic			Automatic	0.690585	201573			NAcplate5-8.ABA.Meso3.14.2013
203		RV6	BDNF	Target	34.2865	3.5828		34.0845	0.100997	16.9807	0.115253	17.1038	0.0555233	-0.102285	1.07347	0.539587	2.1356	Automatic			Automatic	0.690585	201573			NAcplate5-8.ABA.Meso3.14.2013
204		RV6	BDNF	Target	33.9827	3.76141		34.0845	0.100997	16.9807	0.115253	17.1038	0.0555233	-0.102285	1.07347	0.539587	2.1356	Automatic			Automatic	0.690585	201573			NAcplate5-8.ABA.Meso3.14.2013
205		RV6	BDNF	Target	33.9844	3.83068		34.0845	0.100997	16.9807	0.115253	17.1038	0.0555233	-0.102285	1.07347	0.539587	2.1356	Automatic			Automatic	0.690585	201573			NAcplate5-8.ABA.Meso3.14.2013
206		RV7	BDNF	Target	33.2493	4.04199		32.9867	0.136363	15.9768	0.13749	17.0099	0.0175705	-1.10613	2.15268	0.947568	4.89042	Automatic			Automatic	0.690585	201573			NAcplate5-8.ABA.Meso3.14.2013
207		RV7	BDNF	Target	32.9193	4.28039		32.9867	0.136363	15.9768	0.13749	17.0099	0.0175705	-1.10613	2.15268	0.947568	4.89042	Automatic			Automatic	0.690585	201573			NAcplate5-8.ABA.Meso3.14.2013
208		RV7	BDNF	Target	32.7916	4.34297		32.9867	0.136363	15.9768	0.13749	17.0099	0.0175705	-1.10613	2.15268	0.947568	4.89042	Automatic			Automatic	0.690585	201573			NAcplate5-8.ABA.Meso3.14.2013
224		RV5	18sFam	Endogenous Control	16.9651	5.88637		16.9695	0.0110844			16.9695	0.0110844					Automatic			Automatic	0.517754	201573			NAcplate5-8.ABA.Meso3.14.2013
225		RV5	18sFam	Endogenous Control	16.9906	6.12168		16.9695	0.0110844			16.9695	0.0110844					Automatic			Automatic	0.517754	201573			NAcplate5-8.ABA.Meso3.14.2013
226		RV5	18sFam	Endogenous Control	16.9529	6.17664		16.9695	0.0110844			16.9695	0.0110844					Automatic			Automatic	0.517754	201573			NAcplate5-8.ABA.Meso3.14.2013
227		RV6	18sFam	Endogenous Control	17.2072	5.97456		17.1038	0.0555233			17.1038	0.0555233					Automatic			Automatic	0.517754	201573			NAcplate5-8.ABA.Meso3.14.2013
228		RV6	18sFam	Endogenous Control	17.0169	6.50853		17.1038	0.0555233			17.1038	0.0555233					Automatic			Automatic	0.517754	201573			NAcplate5-8.ABA.Meso3.14.2013
229		RV6	18sFam	Endogenous Control	17.0874	6.24102		17.1038	0.0555233			17.1038	0.0555233					Automatic			Automatic	0.517754	201573			NAcplate5-8.ABA.Meso3.14.2013
230		RV7	18sFam	Endogenous Control	17.0281	6.27092		17.0099	0.0175705			17.0099	0.0175705					Automatic			Automatic	0.517754	201573			NAcplate5-8.ABA.Meso3.14.2013
231		RV7	18sFam	Endogenous Control	17.0268	6.41338		17.0099	0.0175705			17.0099	0.0175705					Automatic			Automatic	0.517754	201573			NAcplate5-8.ABA.Meso3.14.2013
232		RV7	18sFam	Endogenous Control	16.9748	6.51414		17.0099	0.0175705			17.0099	0.0175705					Automatic			Automatic	0.517754	201573			NAcplate5-8.ABA.Meso3.14.2013
248		ABV5	NCAm1	Target	28.8634	3.31749		28.9245	0.0663362	12.0053	0.0699115	16.9192	0.0220708	0.411852	0.751658	0.495236	1.14085	Automatic			Automatic	0.263265	201573			NAcplate5-8.ABA.Meso3.14.2013
249		ABV5	NCAm1	Target	28.853	3.31955		28.9245	0.0663362	12.0053	0.0699115	16.9192	0.0220708	0.411852	0.751658	0.495236	1.14085	Automatic			Automatic	0.263265	201573			NAcplate5-8.ABA.Meso3.14.2013
250		ABV5	NCAm1	Target	29.057	3.31715		28.9245	0.0663362	12.0053	0.0699115	16.9192	0.0220708	0.411852	0.751658	0.495236	1.14085	Automatic			Automatic	0.263265	201573			NAcplate5-8.ABA.Meso3.14.2013
251		ABV6	NCAm1	Target	28.5093	3.28772		28.4759	0.0208918	11.4804	0.0334166	16.9954	0.0260807	-0.113001	1.08148	0.885935	1.32017	Automatic			Automatic	0.263265	201573			NAcplate5-8.ABA.Meso3.14.2013
252		ABV6	NCAm1	Target	28.4809	3.33816		28.4759	0.0208918	11.4804	0.0334166	16.9954	0.0260807	-0.113001	1.08148	0.885935	1.32017	Automatic			Automatic	0.263265	201573			NAcplate5-8.ABA.Meso3.14.2013
253		ABV6	NCAm1	Target	28.4375	3.25656		28.4759	0.0208918	11.4804	0.0334166	16.9954	0.0260807	-0.113001	1.08148	0.885935	1.32017	Automatic			Automatic	0.263265	201573			NAcplate5-8.ABA.Meso3.14.2013
254		ABV7	NCAm1	Target	28.6667	3.27124		28.6637	0.0101811	11.7995	0.0280296	16.8643	0.0261153	0.206007	0.866933	0.733388	1.0248	Automatic			Automatic	0.263265	201573			NAcplate5-8.ABA.Meso3.14.2013
255		ABV7	NCAm1	Target	28.6448	3.30767		28.6637	0.0101811	11.7995	0.0280296	16.8643	0.0261153	0.206007	0.866933	0.733388	1.0248	Automatic			Automatic	0.263265	201573			NAcplate5-8.ABA.Meso3.14.2013
256		ABV7	NCAm1	Target	28.6797	3.43228		28.6637	0.0101811	11.7995	0.0280296	16.8643	0.0261153	0.206007	0.866933	0.733388	1.0248	Automatic			Automatic	0.263265	201573			NAcplate5-8.ABA.Meso3.14.2013
272		ABV5	BDNF	Target	34.6322	3.7136		34.7428	0.0838552	17.8237	0.0867111	16.9192	0.0220708	0.740715	0.598443	0.356674	1.00409	Automatic			Automatic	0.690585	201573			NAcplate5-8.ABA.Meso3.14.2013
273		ABV5	BDNF	Target	34.689	3.62775		34.7428	0.0838552	17.8237	0.0867111	16.9192	0.0220708	0.740715	0.598443	0.356674	1.00409	Automatic			Automatic	0.690585	201573			NAcplate5-8.ABA.Meso3.14.2013
274		ABV5	BDNF	Target	34.9073	3.56229		34.7428	0.0838552	17.8237	0.0867111	16.9192	0.0220708	0.740715	0.598443	0.356674	1.00409	Automatic			Automatic	0.690585	201573			NAcplate5-8.ABA.Meso3.14.2013
275		ABV6	BDNF	Target	33.5555	4.01846		33.6794	0.0721786	16.684	0.0767461	16.9954	0.0260807	-0.398975	1.31857	0.834028	2.08462	Automatic			Automatic	0.690585	201573			NAcplate5-8.ABA.Meso3.14.2013
276		ABV6	BDNF	Target	33.8055	3.98311		33.6794	0.0721786	16.684	0.0767461	16.9954	0.0260807	-0.398975	1.31857	0.834028	2.08462	Automatic			Automatic	0.690585	201573			NAcplate5-8.ABA.Meso3.14.2013
277		ABV6	BDNF	Target	33.6773	3.92557		33.6794	0.0721786	16.684	0.0767461	16.9954	0.0260807	-0.398975	1.31857	0.834028	2.08462	Automatic			Automatic	0.690585	201573			NAcplate5-8.ABA.Meso3.14.2013
278		ABV7	BDNF	Target	33.8608	3.8606		33.9358	0.0428567	17.0716	0.0501867	16.8643	0.0261153	-0.0113811	1.00792	0.747041	1.3599	Automatic			Automatic	0.690585	201573			NAcplate5-8.ABA.Meso3.14.2013
279		ABV7	BDNF	Target	33.9374	3.88066		33.9358	0.0428567	17.0716	0.0501867	16.8643	0.0261153	-0.0113811	1.00792	0.747041	1.3599	Automatic			Automatic	0.690585	201573			NAcplate5-8.ABA.Meso3.14.2013
280		ABV7	BDNF	Target	34.0092	3.99606		33.9358	0.0428567	17.0716	0.0501867	16.8643	0.0261153	-0.0113811	1.00792	0.747041	1.3599	Automatic			Automatic	0.690585	201573			NAcplate5-8.ABA.Meso3.14.2013
296		ABV5	18sFam	Endogenous Control	16.9621	6.63304		16.9192	0.0220708			16.9192	0.0220708					Automatic			Automatic	0.517754	201573			NAcplate5-8.ABA.Meso3.14.2013
297		ABV5	18sFam	Endogenous Control	16.8889	6.92744		16.9192	0.0220708			16.9192	0.0220708					Automatic			Automatic	0.517754	201573			NAcplate5-8.ABA.Meso3.14.2013
298		ABV5	18sFam	Endogenous Control	16.9065	7.18456		16.9192	0.0220708			16.9192	0.0220708					Automatic			Automatic	0.517754	201573			NAcplate5-8.ABA.Meso3.14.2013
299		ABV6	18sFam	Endogenous Control	17.0299	6.49777		16.9954	0.0260807			16.9954	0.0260807					Automatic			Automatic	0.517754	201573			NAcplate5-8.ABA.Meso3.14.2013
300		ABV6	18sFam	Endogenous Control	16.9443	6.77544		16.9954	0.0260807			16.9954	0.0260807					Automatic			Automatic	0.517754	201573			NAcplate5-8.ABA.Meso3.14.2013
301		ABV6	18sFam	Endogenous Control	17.0122	6.56867		16.9954	0.0260807			16.9954	0.0260807					Automatic			Automatic	0.517754	201573			NAcplate5-8.ABA.Meso3.14.2013
302		ABV7	18sFam	Endogenous Control	16.8877	6.3997		16.8643	0.0261153			16.8643	0.0261153					Automatic			Automatic	0.517754	201573			NAcplate5-8.ABA.Meso3.14.2013
303		ABV7	18sFam	Endogenous Control	16.8929	6.65335		16.8643	0.0261153			16.8643	0.0261153					Automatic			Automatic	0.517754	201573			NAcplate5-8.ABA.Meso3.14.2013
304		ABV7	18sFam	Endogenous Control	16.8121	7.01309		16.8643	0.0261153			16.8643	0.0261153					Automatic			Automatic	0.517754	201573			NAcplate5-8.ABA.Meso3.14.2013
26	over 35 Ct	SV4	NCAm1	Target	36.9569	1.044		36.7537	0.170672	10.1889	0.173361	26.5648	0.0304115	-1.40453	2.64732	0.940724	7.44989	Automatic			Automatic	0.263265	201573			NAcplateREDO.ABA.Meso3.28.2013
27		SV4	NCAm1	Target	36.4146	1.21684		36.7537	0.170672	10.1889	0.173361	26.5648	0.0304115	-1.40453	2.64732	0.940724	7.44989	Automatic			Automatic	0.263265	201573			NAcplateREDO.ABA.Meso3.28.2013
28		SV4	NCAm1	Target	36.8897	1.04107		36.7537	0.170672	10.1889	0.173361	26.5648	0.0304115	-1.40453	2.64732	0.940724	7.44989	Automatic			Automatic	0.263265	201573			NAcplateREDO.ABA.Meso3.28.2013
29		RV4	NCAm1	Target	25.4454	4.45228		25.4331	0.017988	12.5549	0.0807052	12.8782	0.078675	0.961449	0.513541	0.317242	0.831303	Automatic			Automatic	0.263265	201573			NAcplateREDO.ABA.Meso3.28.2013
30		RV4	NCAm1	Target	25.4562	4.05453		25.4331	0.017988	12.5549	0.0807052	12.8782	0.078675	0.961449	0.513541	0.317242	0.831303	Automatic			Automatic	0.263265	201573			NAcplateREDO.ABA.Meso3.28.2013
31		RV4	NCAm1	Target	25.3976	4.65314		25.4331	0.017988	12.5549	0.0807052	12.8782	0.078675	0.961449	0.513541	0.317242	0.831303	Automatic			Automatic	0.263265	201573			NAcplateREDO.ABA.Meso3.28.2013
50		SV4	BDNF	Target	31.9451	4.56513		32.0072	0.03477	5.44233	0.0461932	26.5648	0.0304115	-11.6406	3192.82	2423.51	4206.35	Automatic			Automatic	0.690585	201573			NAcplateREDO.ABA.Meso3.28.2013
51		SV4	BDNF	Target	32.0653	4.82425		32.0072	0.03477	5.44233	0.0461932	26.5648	0.0304115	-11.6406	3192.82	2423.51	4206.35	Automatic			Automatic	0.690585	201573			NAcplateREDO.ABA.Meso3.28.2013
52		SV4	BDNF	Target	32.011	4.71916		32.0072	0.03477	5.44233	0.0461932	26.5648	0.0304115	-11.6406	3192.82	2423.51	4206.35	Automatic			Automatic	0.690585	201573			NAcplateREDO.ABA.Meso3.28.2013
53		RV4	BDNF	Target	30.7022	5.0379		30.7406	0.0279542	17.8624	0.0834937	12.8782	0.078675	0.779472	0.58258	0.353951	0.958887	Automatic			Automatic	0.690585	201573			NAcplateREDO.ABA.Meso3.28.2013
54		RV4	BDNF	Target	30.795	4.86908		30.7406	0.0279542	17.8624	0.0834937	12.8782	0.078675	0.779472	0.58258	0.353951	0.958887	Automatic			Automatic	0.690585	201573			NAcplateREDO.ABA.Meso3.28.2013
55		RV4	BDNF	Target	30.7245	5.14893		30.7406	0.0279542	17.8624	0.0834937	12.8782	0.078675	0.779472	0.58258	0.353951	0.958887	Automatic			Automatic	0.690585	201573			NAcplateREDO.ABA.Meso3.28.2013
74	high Ct for 18S ?	SV4	18sFam	Endogenous Control	26.6243	4.09808		26.5648	0.0304115			26.5648	0.0304115					Automatic			Automatic	0.517754	201573			NAcplateREDO.ABA.Meso3.28.2013
75		SV4	18sFam	Endogenous Control	26.5242	4.48348		26.5648	0.0304115			26.5648	0.0304115					Automatic			Automatic	0.517754	201573			NAcplateREDO.ABA.Meso3.28.2013
76		SV4	18sFam	Endogenous Control	26.546	4.5486		26.5648	0.0304115			26.5648	0.0304115					Automatic			Automatic	0.517754	201573			NAcplateREDO.ABA.Meso3.28.2013
77		RV4	18sFam	Endogenous Control	12.9622	5.26751		12.8782	0.078675			12.8782	0.078675					Automatic			Automatic	0.517754	201573			NAcplateREDO.ABA.Meso3.28.2013
78		RV4	18sFam	Endogenous Control	12.9514	5.48274		12.8782	0.078675			12.8782	0.078675					Automatic			Automatic	0.517754	201573			NAcplateREDO.ABA.Meso3.28.2013
79		RV4	18sFam	Endogenous Control	12.7209	5.8824		12.8782	0.078675			12.8782	0.078675					Automatic			Automatic	0.517754	201573			NAcplateREDO.ABA.Meso3.28.2013
Summary Data for Study NAcplate.wREDO.sdm
Endogenous Control	18sFam
Calibrator	ALV1
Multiplicity	Non-Multiplex
PlateID	Sample	Detector	Avg delta Ct	delta Ct SD	delta delta Ct	RQ	RQ Min	RQ Max	Threshold	Sample Status
	A1	18sFam							0.517754
	A2	18sFam							0.517754
	A3	18sFam							0.517754
	A4	18sFam							0.517754
	A5	18sFam							0.517754
	A6	18sFam							0.517754
	A7	18sFam							0.517754
	A8	18sFam							0.517754
	A9	18sFam							0.517754
	A10	18sFam							0.517754
	A11	18sFam							0.517754
	A12	18sFam							0.517754
	A13	18sFam							0.517754
	A14	18sFam							0.517754
	A15	18sFam							0.517754
	A16	18sFam							0.517754
	A17	18sFam							0.517754
	A18	18sFam							0.517754
	A19	18sFam							0.517754
	A20	18sFam							0.517754
	A21	18sFam							0.517754
	A22	18sFam							0.517754
	A23	18sFam							0.517754
	A24	18sFam							0.517754
	B1	18sFam							0.517754
	ALV1	18sFam							0.517754
	ALV2	18sFam							0.517754
	ALV3	18sFam							0.517754
	ALV4	18sFam							0.517754
	ALZ1	18sFam							0.517754
	ALZ2	18sFam							0.517754
	ALZ3	18sFam							0.517754
	B23	18sFam							0.517754
	B24	18sFam							0.517754
	C1	18sFam							0.517754
	C23	18sFam							0.517754
	C24	18sFam							0.517754
	D1	18sFam							0.517754
	D23	18sFam							0.517754
	D24	18sFam							0.517754
	E1	18sFam							0.517754
	ALZ4	18sFam							0.517754
	SV1	18sFam							0.517754
	SV2	18sFam							0.517754
	SV3	18sFam							0.517754
	E14	18sFam							0.517754
	E15	18sFam							0.517754
	E16	18sFam							0.517754
	SZ2	18sFam							0.517754
	SZ3	18sFam							0.517754
	E23	18sFam							0.517754
	E24	18sFam							0.517754
	F1	18sFam							0.517754
	F14	18sFam							0.517754
	F15	18sFam							0.517754
	F16	18sFam							0.517754
	F23	18sFam							0.517754
	F24	18sFam							0.517754
	G1	18sFam							0.517754
	G14	18sFam							0.517754
	G15	18sFam							0.517754
	G16	18sFam							0.517754
	G23	18sFam							0.517754
	G24	18sFam							0.517754
	H1	18sFam							0.517754
	SZ4	18sFam							0.517754
	RV1	18sFam							0.517754
	RV2	18sFam							0.517754
	RV3	18sFam							0.517754
	H14	18sFam							0.517754
	H15	18sFam							0.517754
	H16	18sFam							0.517754
	RZ1	18sFam							0.517754
	RZ2	18sFam							0.517754
	H23	18sFam							0.517754
	H24	18sFam							0.517754
	I1	18sFam							0.517754
	I14	18sFam							0.517754
	I15	18sFam							0.517754
	I16	18sFam							0.517754
	I23	18sFam							0.517754
	I24	18sFam							0.517754
	J1	18sFam							0.517754
	J14	18sFam							0.517754
	J15	18sFam							0.517754
	J16	18sFam							0.517754
	J23	18sFam							0.517754
	J24	18sFam							0.517754
	K1	18sFam							0.517754
	RZ3	18sFam							0.517754
	RZ4	18sFam							0.517754
	ABV1	18sFam							0.517754
	ABV2	18sFam							0.517754
	ABV3	18sFam							0.517754
	ABV4	18sFam							0.517754
	ABZ1	18sFam							0.517754
	K23	18sFam							0.517754
	K24	18sFam							0.517754
	L1	18sFam							0.517754
	L23	18sFam							0.517754
	L24	18sFam							0.517754
	M1	18sFam							0.517754
	M23	18sFam							0.517754
	M24	18sFam							0.517754
	N1	18sFam							0.517754
	ABZ2	18sFam							0.517754
	ABZ3	18sFam							0.517754
	ABZ4	18sFam							0.517754
	N11	18sFam							0.517754
	N12	18sFam							0.517754
	N13	18sFam							0.517754
	N14	18sFam							0.517754
	N15	18sFam							0.517754
	N16	18sFam							0.517754
	N17	18sFam							0.517754
	N18	18sFam							0.517754
	N19	18sFam							0.517754
	N20	18sFam							0.517754
	N21	18sFam							0.517754
	N22	18sFam							0.517754
	N23	18sFam							0.517754
	N24	18sFam							0.517754
	O1	18sFam							0.517754
	O11	18sFam							0.517754
	O12	18sFam							0.517754
	O13	18sFam							0.517754
	O14	18sFam							0.517754
	O15	18sFam							0.517754
	O16	18sFam							0.517754
	O17	18sFam							0.517754
	O18	18sFam							0.517754
	O19	18sFam							0.517754
	O20	18sFam							0.517754
	O21	18sFam							0.517754
	O22	18sFam							0.517754
	O23	18sFam							0.517754
	O24	18sFam							0.517754
	P1	18sFam							0.517754
	P11	18sFam							0.517754
	P12	18sFam							0.517754
	P13	18sFam							0.517754
	P14	18sFam							0.517754
	P15	18sFam							0.517754
	P16	18sFam							0.517754
	P17	18sFam							0.517754
	P18	18sFam							0.517754
	P19	18sFam							0.517754
	P20	18sFam							0.517754
	P21	18sFam							0.517754
	P22	18sFam							0.517754
	P23	18sFam							0.517754
	P24	18sFam							0.517754
	ALV5	18sFam							0.517754
	ALV6	18sFam							0.517754
	ALV7	18sFam							0.517754
	ALV8	18sFam							0.517754
	ALZ5	18sFam							0.517754
	ALZ6	18sFam							0.517754
	ALZ7	18sFam							0.517754
	ALZ8	18sFam							0.517754
	SV5	18sFam							0.517754
	SV6	18sFam							0.517754
	SV7	18sFam							0.517754
	SV8	18sFam							0.517754
	SZ5	18sFam							0.517754
	SZ6	18sFam							0.517754
	SZ7	18sFam							0.517754
	SZ8	18sFam							0.517754
	RV5	18sFam							0.517754
	RV6	18sFam							0.517754
	RV7	18sFam							0.517754
	RZ5	18sFam							0.517754
	RZ6	18sFam							0.517754
	RZ7	18sFam							0.517754
	RZ8	18sFam							0.517754
	ABV5	18sFam							0.517754
	ABV6	18sFam							0.517754
	ABV7	18sFam							0.517754
	ABZ5	18sFam							0.517754
	ABZ6	18sFam							0.517754
	ABZ7	18sFam							0.517754
	ABZ8	18sFam							0.517754
	N8	18sFam							0.517754
	N9	18sFam							0.517754
	N10	18sFam							0.517754
	O8	18sFam							0.517754
	O9	18sFam							0.517754
	O10	18sFam							0.517754
	P8	18sFam							0.517754
	P9	18sFam							0.517754
	P10	18sFam							0.517754
	SV4	18sFam							0.517754
	RV4	18sFam							0.517754
	B8	18sFam							0.517754
	B9	18sFam							0.517754
	B10	18sFam							0.517754
	B11	18sFam							0.517754
	B12	18sFam							0.517754
	B13	18sFam							0.517754
	B14	18sFam							0.517754
	B15	18sFam							0.517754
	B16	18sFam							0.517754
	B17	18sFam							0.517754
	B18	18sFam							0.517754
	B19	18sFam							0.517754
	B20	18sFam							0.517754
	B21	18sFam							0.517754
	B22	18sFam							0.517754
	C8	18sFam							0.517754
	C9	18sFam							0.517754
	C10	18sFam							0.517754
	C11	18sFam							0.517754
	C12	18sFam							0.517754
	C13	18sFam							0.517754
	C14	18sFam							0.517754
	C15	18sFam							0.517754
	C16	18sFam							0.517754
	C17	18sFam							0.517754
	C18	18sFam							0.517754
	C19	18sFam							0.517754
	C20	18sFam							0.517754
	C21	18sFam							0.517754
	C22	18sFam							0.517754
	D8	18sFam							0.517754
	D9	18sFam							0.517754
	D10	18sFam							0.517754
	D11	18sFam							0.517754
	D12	18sFam							0.517754
	D13	18sFam							0.517754
	D14	18sFam							0.517754
	D15	18sFam							0.517754
	D16	18sFam							0.517754
	D17	18sFam							0.517754
	D18	18sFam							0.517754
	D19	18sFam							0.517754
	D20	18sFam							0.517754
	D21	18sFam							0.517754
	D22	18sFam							0.517754
	E2	18sFam							0.517754
	E3	18sFam							0.517754
	E4	18sFam							0.517754
	E5	18sFam							0.517754
	E6	18sFam							0.517754
	E7	18sFam							0.517754
	E8	18sFam							0.517754
	E9	18sFam							0.517754
	E10	18sFam							0.517754
	E11	18sFam							0.517754
	E12	18sFam							0.517754
	E13	18sFam							0.517754
	E17	18sFam							0.517754
	E18	18sFam							0.517754
	E19	18sFam							0.517754
	E20	18sFam							0.517754
	E21	18sFam							0.517754
	E22	18sFam							0.517754
	F2	18sFam							0.517754
	F3	18sFam							0.517754
	F4	18sFam							0.517754
	F5	18sFam							0.517754
	F6	18sFam							0.517754
	F7	18sFam							0.517754
	F8	18sFam							0.517754
	F9	18sFam							0.517754
	F10	18sFam							0.517754
	F11	18sFam							0.517754
	F12	18sFam							0.517754
	F13	18sFam							0.517754
	F17	18sFam							0.517754
	F18	18sFam							0.517754
	F19	18sFam							0.517754
	F20	18sFam							0.517754
	F21	18sFam							0.517754
	F22	18sFam							0.517754
	G2	18sFam							0.517754
	G3	18sFam							0.517754
	G4	18sFam							0.517754
	G5	18sFam							0.517754
	G6	18sFam							0.517754
	G7	18sFam							0.517754
	G8	18sFam							0.517754
	G9	18sFam							0.517754
	G10	18sFam							0.517754
	G11	18sFam							0.517754
	G12	18sFam							0.517754
	G13	18sFam							0.517754
	G17	18sFam							0.517754
	G18	18sFam							0.517754
	G19	18sFam							0.517754
	G20	18sFam							0.517754
	G21	18sFam							0.517754
	G22	18sFam							0.517754
	H2	18sFam							0.517754
	H3	18sFam							0.517754
	H4	18sFam							0.517754
	H5	18sFam							0.517754
	H6	18sFam							0.517754
	H7	18sFam							0.517754
	H8	18sFam							0.517754
	H9	18sFam							0.517754
	H10	18sFam							0.517754
	H11	18sFam							0.517754
	H12	18sFam							0.517754
	H13	18sFam							0.517754
	H17	18sFam							0.517754
	H18	18sFam							0.517754
	H19	18sFam							0.517754
	H20	18sFam							0.517754
	H21	18sFam							0.517754
	H22	18sFam							0.517754
	I2	18sFam							0.517754
	I3	18sFam							0.517754
	I4	18sFam							0.517754
	I5	18sFam							0.517754
	I6	18sFam							0.517754
	I7	18sFam							0.517754
	I8	18sFam							0.517754
	I9	18sFam							0.517754
	I10	18sFam							0.517754
	I11	18sFam							0.517754
	I12	18sFam							0.517754
	I13	18sFam							0.517754
	I17	18sFam							0.517754
	I18	18sFam							0.517754
	I19	18sFam							0.517754
	I20	18sFam							0.517754
	I21	18sFam							0.517754
	I22	18sFam							0.517754
	J2	18sFam							0.517754
	J3	18sFam							0.517754
	J4	18sFam							0.517754
	J5	18sFam							0.517754
	J6	18sFam							0.517754
	J7	18sFam							0.517754
	J8	18sFam							0.517754
	J9	18sFam							0.517754
	J10	18sFam							0.517754
	J11	18sFam							0.517754
	J12	18sFam							0.517754
	J13	18sFam							0.517754
	J17	18sFam							0.517754
	J18	18sFam							0.517754
	J19	18sFam							0.517754
	J20	18sFam							0.517754
	J21	18sFam							0.517754
	J22	18sFam							0.517754
	K2	18sFam							0.517754
	K3	18sFam							0.517754
	K4	18sFam							0.517754
	K5	18sFam							0.517754
	K6	18sFam							0.517754
	K7	18sFam							0.517754
	K8	18sFam							0.517754
	K9	18sFam							0.517754
	K10	18sFam							0.517754
	K11	18sFam							0.517754
	K12	18sFam							0.517754
	K13	18sFam							0.517754
	K14	18sFam							0.517754
	K15	18sFam							0.517754
	K16	18sFam							0.517754
	K17	18sFam							0.517754
	K18	18sFam							0.517754
	K19	18sFam							0.517754
	K20	18sFam							0.517754
	K21	18sFam							0.517754
	K22	18sFam							0.517754
	L2	18sFam							0.517754
	L3	18sFam							0.517754
	L4	18sFam							0.517754
	L5	18sFam							0.517754
	L6	18sFam							0.517754
	L7	18sFam							0.517754
	L8	18sFam							0.517754
	L9	18sFam							0.517754
	L10	18sFam							0.517754
	L11	18sFam							0.517754
	L12	18sFam							0.517754
	L13	18sFam							0.517754
	L14	18sFam							0.517754
	L15	18sFam							0.517754
	L16	18sFam							0.517754
	L17	18sFam							0.517754
	L18	18sFam							0.517754
	L19	18sFam							0.517754
	L20	18sFam							0.517754
	L21	18sFam							0.517754
	L22	18sFam							0.517754
	M2	18sFam							0.517754
	M3	18sFam							0.517754
	M4	18sFam							0.517754
	M5	18sFam							0.517754
	M6	18sFam							0.517754
	M7	18sFam							0.517754
	M8	18sFam							0.517754
	M9	18sFam							0.517754
	M10	18sFam							0.517754
	M11	18sFam							0.517754
	M12	18sFam							0.517754
	M13	18sFam							0.517754
	M14	18sFam							0.517754
	M15	18sFam							0.517754
	M16	18sFam							0.517754
	M17	18sFam							0.517754
	M18	18sFam							0.517754
	M19	18sFam							0.517754
	M20	18sFam							0.517754
	M21	18sFam							0.517754
	M22	18sFam							0.517754
	N2	18sFam							0.517754
	N3	18sFam							0.517754
	N4	18sFam							0.517754
	N5	18sFam							0.517754
	N6	18sFam							0.517754
	N7	18sFam							0.517754
	O2	18sFam							0.517754
	O3	18sFam							0.517754
	O4	18sFam							0.517754
	O5	18sFam							0.517754
	O6	18sFam							0.517754
	O7	18sFam							0.517754
	P2	18sFam							0.517754
	P3	18sFam							0.517754
	P4	18sFam							0.517754
	P5	18sFam							0.517754
	P6	18sFam							0.517754
	P7	18sFam							0.517754
	A1	BDNF							0.690585
	A2	BDNF							0.690585
	A3	BDNF							0.690585
	A4	BDNF							0.690585
	A5	BDNF							0.690585
	A6	BDNF							0.690585
	A7	BDNF							0.690585
	A8	BDNF							0.690585
	A9	BDNF							0.690585
	A10	BDNF							0.690585
	A11	BDNF							0.690585
	A12	BDNF							0.690585
	A13	BDNF							0.690585
	A14	BDNF							0.690585
	A15	BDNF							0.690585
	A16	BDNF							0.690585
	A17	BDNF							0.690585
	A18	BDNF							0.690585
	A19	BDNF							0.690585
	A20	BDNF							0.690585
	A21	BDNF							0.690585
	A22	BDNF							0.690585
	A23	BDNF							0.690585
	A24	BDNF							0.690585
	B1	BDNF							0.690585
	ALV1	BDNF	17.0829	0.0788353	0	1	0.624687	1.6008	0.690585
	ALV2	BDNF	16.229	0.118134	-0.853973	1.80747	0.893045	3.65822	0.690585
	ALV3	BDNF	15.151	0.0766652	-1.93193	3.81566	2.41467	6.02953	0.690585
	ALV4	BDNF	15.8474	0.0699717	-1.23553	2.35469	1.55085	3.57517	0.690585
	ALZ1	BDNF	17.0605	0.030556	-0.0224247	1.01567	0.846351	1.21885	0.690585
	ALZ2	BDNF	16.9131	0.0721553	-0.169823	1.12492	0.731304	1.7304	0.690585
	ALZ3	BDNF	16.7236	0.124338	-0.359381	1.28288	0.61081	2.6944	0.690585
	B23	BDNF							0.690585
	B24	BDNF							0.690585
	C1	BDNF							0.690585
	C23	BDNF							0.690585
	C24	BDNF							0.690585
	D1	BDNF							0.690585
	D23	BDNF							0.690585
	D24	BDNF							0.690585
	E1	BDNF							0.690585
	ALZ4	BDNF	17.0354	0.0424174	-0.0475368	1.0335	0.802354	1.33123	0.690585
	SV1	BDNF	16.4091	0.106929	-0.673857	1.59533	0.842744	3.02	0.690585
	SV2	BDNF	16.0344	0.0784132	-1.04856	2.06846	1.2954	3.30287	0.690585
	SV3	BDNF	16.2195	0.0502198	-0.863409	1.81933	1.34817	2.45516	0.690585
	E14	BDNF							0.690585
	E15	BDNF							0.690585
	E16	BDNF							0.690585
	SZ2	BDNF	15.7705	0.0998406	-1.31247	2.48366	1.36871	4.50687	0.690585
	SZ3	BDNF	16.9883	0.159305	-0.0946884	1.06783	0.412658	2.76323	0.690585
	E23	BDNF							0.690585
	E24	BDNF							0.690585
	F1	BDNF							0.690585
	F14	BDNF							0.690585
	F15	BDNF							0.690585
	F16	BDNF							0.690585
	F23	BDNF							0.690585
	F24	BDNF							0.690585
	G1	BDNF							0.690585
	G14	BDNF							0.690585
	G15	BDNF							0.690585
	G16	BDNF							0.690585
	G23	BDNF							0.690585
	G24	BDNF							0.690585
	H1	BDNF							0.690585
	SZ4	BDNF	16.7585	0.0341957	-0.324413	1.25216	1.021	1.53565	0.690585
	RV1	BDNF	16.7645	0.0806584	-0.318428	1.24697	0.770536	2.01799	0.690585
	RV2	BDNF	17.2268	0.178756	0.143883	0.90508	0.311428	2.63037	0.690585
	RV3	BDNF	17.5088	0.0439124	0.425808	0.744422	0.572796	0.967472	0.690585
	H14	BDNF							0.690585
	H15	BDNF							0.690585
	H16	BDNF							0.690585
	RZ1	BDNF	16.6567	0.0276941	-0.426281	1.34377	1.13905	1.58528	0.690585
	RZ2	BDNF	15.9873	0.0503313	-1.09567	2.13712	1.5826	2.88593	0.690585
	H23	BDNF							0.690585
	H24	BDNF							0.690585
	I1	BDNF							0.690585
	I14	BDNF							0.690585
	I15	BDNF							0.690585
	I16	BDNF							0.690585
	I23	BDNF							0.690585
	I24	BDNF							0.690585
	J1	BDNF							0.690585
	J14	BDNF							0.690585
	J15	BDNF							0.690585
	J16	BDNF							0.690585
	J23	BDNF							0.690585
	J24	BDNF							0.690585
	K1	BDNF							0.690585
	RZ3	BDNF	16.3254	0.0473564	-0.757513	1.69057	1.27435	2.24275	0.690585
	RZ4	BDNF	15.8024	0.0451203	-1.28056	2.42934	1.85583	3.18008	0.690585
	ABV1	BDNF	16.2374	0.0558956	-0.845575	1.79698	1.28725	2.50855	0.690585
	ABV2	BDNF	16.2491	0.0594373	-0.833816	1.78239	1.2501	2.54134	0.690585
	ABV3	BDNF	15.8501	0.0579638	-1.23287	2.35034	1.66299	3.32177	0.690585
	ABV4	BDNF	15.1966	0.0653232	-1.88635	3.69698	2.50341	5.45961	0.690585
	ABZ1	BDNF	16.9769	0.050425	-0.106066	1.07629	0.79658	1.45421	0.690585
	K23	BDNF							0.690585
	K24	BDNF							0.690585
	L1	BDNF							0.690585
	L23	BDNF							0.690585
	L24	BDNF							0.690585
	M1	BDNF							0.690585
	M23	BDNF							0.690585
	M24	BDNF							0.690585
	N1	BDNF							0.690585
	ABZ2	BDNF	16.0285	0.121031	-1.05441	2.07686	1.00856	4.27676	0.690585
	ABZ3	BDNF	15.8248	0.0747355	-1.25812	2.39184	1.53116	3.73631	0.690585
	ABZ4	BDNF	15.3112	0.0488233	-1.77174	3.41466	2.55153	4.56979	0.690585
	N11	BDNF							0.690585
	N12	BDNF							0.690585
	N13	BDNF							0.690585
	N14	BDNF							0.690585
	N15	BDNF							0.690585
	N16	BDNF							0.690585
	N17	BDNF							0.690585
	N18	BDNF							0.690585
	N19	BDNF							0.690585
	N20	BDNF							0.690585
	N21	BDNF							0.690585
	N22	BDNF							0.690585
	N23	BDNF							0.690585
	N24	BDNF							0.690585
	O1	BDNF							0.690585
	O11	BDNF							0.690585
	O12	BDNF							0.690585
	O13	BDNF							0.690585
	O14	BDNF							0.690585
	O15	BDNF							0.690585
	O16	BDNF							0.690585
	O17	BDNF							0.690585
	O18	BDNF							0.690585
	O19	BDNF							0.690585
	O20	BDNF							0.690585
	O21	BDNF							0.690585
	O22	BDNF							0.690585
	O23	BDNF							0.690585
	O24	BDNF							0.690585
	P1	BDNF							0.690585
	P11	BDNF							0.690585
	P12	BDNF							0.690585
	P13	BDNF							0.690585
	P14	BDNF							0.690585
	P15	BDNF							0.690585
	P16	BDNF							0.690585
	P17	BDNF							0.690585
	P18	BDNF							0.690585
	P19	BDNF							0.690585
	P20	BDNF							0.690585
	P21	BDNF							0.690585
	P22	BDNF							0.690585
	P23	BDNF							0.690585
	P24	BDNF							0.690585
	ALV5	BDNF	15.8779	0.0604703	-1.20501	2.30539	1.60697	3.30736	0.690585
	ALV6	BDNF	16.4414	0.0727618	-0.641586	1.56004	1.01051	2.40842	0.690585
	ALV7	BDNF	16.5828	0.0924207	-0.500118	1.41433	0.814704	2.45528	0.690585
	ALV8	BDNF	17.0813	0.0389471	-0.00160408	1.00111	0.793476	1.26308	0.690585
	ALZ5	BDNF	17.289	0.0715941	0.206022	0.866924	0.565473	1.32908	0.690585
	ALZ6	BDNF	17.0369	0.0978243	-0.0460396	1.03243	0.575841	1.85104	0.690585
	ALZ7	BDNF	17.1063	0.0316112	0.0233498	0.983945	0.814772	1.18824	0.690585
	ALZ8	BDNF	16.8578	0.106439	-0.225142	1.16889	0.619284	2.20627	0.690585
	SV5	BDNF	16.6288	0.0560778	-0.45418	1.37	0.980325	1.91458	0.690585
	SV6	BDNF	17.0756	0.124656	-0.00729942	1.00507	0.477633	2.11495	0.690585
	SV7	BDNF	16.854	0.117349	-0.228987	1.17201	0.581792	2.361	0.690585
	SV8	BDNF	16.671	0.0751203	-0.411928	1.33046	0.849756	2.08311	0.690585
	SZ5	BDNF	18.0933	0.106044	1.01033	0.496431	0.263632	0.934804	0.690585
	SZ6	BDNF	18.7958	0.126449	1.71288	0.305049	0.143423	0.648815	0.690585
	SZ7	BDNF	19.3691	0.0790631	2.28613	0.205024	0.127902	0.32865	0.690585
	SZ8	BDNF	14.7083	0.0782965	-2.37462	5.186	3.25006	8.27511	0.690585
	RV5	BDNF	16.9612	0.0419107	-0.121746	1.08805	0.847263	1.39727	0.690585
	RV6	BDNF	16.9807	0.115253	-0.102285	1.07347	0.539587	2.1356	0.690585
	RV7	BDNF	15.9768	0.13749	-1.10613	2.15268	0.947568	4.89042	0.690585
	RZ5	BDNF	17.5604	0.12156	0.477467	0.718238	0.347689	1.4837	0.690585
	RZ6	BDNF	15.6607	0.110264	-1.42227	2.68007	1.38786	5.17542	0.690585
	RZ7	BDNF	16.4445	0.0662398	-0.638475	1.55668	1.04836	2.31148	0.690585
	RZ8	BDNF	17.1415	0.132589	0.0585194	0.960249	0.43523	2.1186	0.690585
	ABV5	BDNF	17.8237	0.0867111	0.740715	0.598443	0.356674	1.00409	0.690585
	ABV6	BDNF	16.684	0.0767461	-0.398975	1.31857	0.834028	2.08462	0.690585
	ABV7	BDNF	17.0716	0.0501867	-0.0113811	1.00792	0.747041	1.3599	0.690585
	ABZ5	BDNF	17.5038	0.111641	0.420813	0.747004	0.383666	1.45443	0.690585
	ABZ6	BDNF	17.567	0.112304	0.484079	0.714953	0.365756	1.39754	0.690585
	ABZ7	BDNF	16.5368	0.0535778	-0.546141	1.46017	1.06056	2.01037	0.690585
	ABZ8	BDNF	16.5096	0.0869644	-0.573309	1.48793	0.885472	2.5003	0.690585
	N8	BDNF							0.690585
	N9	BDNF							0.690585
	N10	BDNF							0.690585
	O8	BDNF							0.690585
	O9	BDNF							0.690585
	O10	BDNF							0.690585
	P8	BDNF							0.690585
	P9	BDNF							0.690585
	P10	BDNF							0.690585
	SV4	BDNF	5.44233	0.0461932	-11.6406	3192.82	2423.51	4206.35	0.690585
	RV4	BDNF	17.8624	0.0834937	0.779472	0.58258	0.353951	0.958887	0.690585
	B8	BDNF							0.690585
	B9	BDNF							0.690585
	B10	BDNF							0.690585
	B11	BDNF							0.690585
	B12	BDNF							0.690585
	B13	BDNF							0.690585
	B14	BDNF							0.690585
	B15	BDNF							0.690585
	B16	BDNF							0.690585
	B17	BDNF							0.690585
	B18	BDNF							0.690585
	B19	BDNF							0.690585
	B20	BDNF							0.690585
	B21	BDNF							0.690585
	B22	BDNF							0.690585
	C8	BDNF							0.690585
	C9	BDNF							0.690585
	C10	BDNF							0.690585
	C11	BDNF							0.690585
	C12	BDNF							0.690585
	C13	BDNF							0.690585
	C14	BDNF							0.690585
	C15	BDNF							0.690585
	C16	BDNF							0.690585
	C17	BDNF							0.690585
	C18	BDNF							0.690585
	C19	BDNF							0.690585
	C20	BDNF							0.690585
	C21	BDNF							0.690585
	C22	BDNF							0.690585
	D8	BDNF							0.690585
	D9	BDNF							0.690585
	D10	BDNF							0.690585
	D11	BDNF							0.690585
	D12	BDNF							0.690585
	D13	BDNF							0.690585
	D14	BDNF							0.690585
	D15	BDNF							0.690585
	D16	BDNF							0.690585
	D17	BDNF							0.690585
	D18	BDNF							0.690585
	D19	BDNF							0.690585
	D20	BDNF							0.690585
	D21	BDNF							0.690585
	D22	BDNF							0.690585
	E2	BDNF							0.690585
	E3	BDNF							0.690585
	E4	BDNF							0.690585
	E5	BDNF							0.690585
	E6	BDNF							0.690585
	E7	BDNF							0.690585
	E8	BDNF							0.690585
	E9	BDNF							0.690585
	E10	BDNF							0.690585
	E11	BDNF							0.690585
	E12	BDNF							0.690585
	E13	BDNF							0.690585
	E17	BDNF							0.690585
	E18	BDNF							0.690585
	E19	BDNF							0.690585
	E20	BDNF							0.690585
	E21	BDNF							0.690585
	E22	BDNF							0.690585
	F2	BDNF							0.690585
	F3	BDNF							0.690585
	F4	BDNF							0.690585
	F5	BDNF							0.690585
	F6	BDNF							0.690585
	F7	BDNF							0.690585
	F8	BDNF							0.690585
	F9	BDNF							0.690585
	F10	BDNF							0.690585
	F11	BDNF							0.690585
	F12	BDNF							0.690585
	F13	BDNF							0.690585
	F17	BDNF							0.690585
	F18	BDNF							0.690585
	F19	BDNF							0.690585
	F20	BDNF							0.690585
	F21	BDNF							0.690585
	F22	BDNF							0.690585
	G2	BDNF							0.690585
	G3	BDNF							0.690585
	G4	BDNF							0.690585
	G5	BDNF							0.690585
	G6	BDNF							0.690585
	G7	BDNF							0.690585
	G8	BDNF							0.690585
	G9	BDNF							0.690585
	G10	BDNF							0.690585
	G11	BDNF							0.690585
	G12	BDNF							0.690585
	G13	BDNF							0.690585
	G17	BDNF							0.690585
	G18	BDNF							0.690585
	G19	BDNF							0.690585
	G20	BDNF							0.690585
	G21	BDNF							0.690585
	G22	BDNF							0.690585
	H2	BDNF							0.690585
	H3	BDNF							0.690585
	H4	BDNF							0.690585
	H5	BDNF							0.690585
	H6	BDNF							0.690585
	H7	BDNF							0.690585
	H8	BDNF							0.690585
	H9	BDNF							0.690585
	H10	BDNF							0.690585
	H11	BDNF							0.690585
	H12	BDNF							0.690585
	H13	BDNF							0.690585
	H17	BDNF							0.690585
	H18	BDNF							0.690585
	H19	BDNF							0.690585
	H20	BDNF							0.690585
	H21	BDNF							0.690585
	H22	BDNF							0.690585
	I2	BDNF							0.690585
	I3	BDNF							0.690585
	I4	BDNF							0.690585
	I5	BDNF							0.690585
	I6	BDNF							0.690585
	I7	BDNF							0.690585
	I8	BDNF							0.690585
	I9	BDNF							0.690585
	I10	BDNF							0.690585
	I11	BDNF							0.690585
	I12	BDNF							0.690585
	I13	BDNF							0.690585
	I17	BDNF							0.690585
	I18	BDNF							0.690585
	I19	BDNF							0.690585
	I20	BDNF							0.690585
	I21	BDNF							0.690585
	I22	BDNF							0.690585
	J2	BDNF							0.690585
	J3	BDNF							0.690585
	J4	BDNF							0.690585
	J5	BDNF							0.690585
	J6	BDNF							0.690585
	J7	BDNF							0.690585
	J8	BDNF							0.690585
	J9	BDNF							0.690585
	J10	BDNF							0.690585
	J11	BDNF							0.690585
	J12	BDNF							0.690585
	J13	BDNF							0.690585
	J17	BDNF							0.690585
	J18	BDNF							0.690585
	J19	BDNF							0.690585
	J20	BDNF							0.690585
	J21	BDNF							0.690585
	J22	BDNF							0.690585
	K2	BDNF							0.690585
	K3	BDNF							0.690585
	K4	BDNF							0.690585
	K5	BDNF							0.690585
	K6	BDNF							0.690585
	K7	BDNF							0.690585
	K8	BDNF							0.690585
	K9	BDNF							0.690585
	K10	BDNF							0.690585
	K11	BDNF							0.690585
	K12	BDNF							0.690585
	K13	BDNF							0.690585
	K14	BDNF							0.690585
	K15	BDNF							0.690585
	K16	BDNF							0.690585
	K17	BDNF							0.690585
	K18	BDNF							0.690585
	K19	BDNF							0.690585
	K20	BDNF							0.690585
	K21	BDNF							0.690585
	K22	BDNF							0.690585
	L2	BDNF							0.690585
	L3	BDNF							0.690585
	L4	BDNF							0.690585
	L5	BDNF							0.690585
	L6	BDNF							0.690585
	L7	BDNF							0.690585
	L8	BDNF							0.690585
	L9	BDNF							0.690585
	L10	BDNF							0.690585
	L11	BDNF							0.690585
	L12	BDNF							0.690585
	L13	BDNF							0.690585
	L14	BDNF							0.690585
	L15	BDNF							0.690585
	L16	BDNF							0.690585
	L17	BDNF							0.690585
	L18	BDNF							0.690585
	L19	BDNF							0.690585
	L20	BDNF							0.690585
	L21	BDNF							0.690585
	L22	BDNF							0.690585
	M2	BDNF							0.690585
	M3	BDNF							0.690585
	M4	BDNF							0.690585
	M5	BDNF							0.690585
	M6	BDNF							0.690585
	M7	BDNF							0.690585
	M8	BDNF							0.690585
	M9	BDNF							0.690585
	M10	BDNF							0.690585
	M11	BDNF							0.690585
	M12	BDNF							0.690585
	M13	BDNF							0.690585
	M14	BDNF							0.690585
	M15	BDNF							0.690585
	M16	BDNF							0.690585
	M17	BDNF							0.690585
	M18	BDNF							0.690585
	M19	BDNF							0.690585
	M20	BDNF							0.690585
	M21	BDNF							0.690585
	M22	BDNF							0.690585
	N2	BDNF							0.690585
	N3	BDNF							0.690585
	N4	BDNF							0.690585
	N5	BDNF							0.690585
	N6	BDNF							0.690585
	N7	BDNF							0.690585
	O2	BDNF							0.690585
	O3	BDNF							0.690585
	O4	BDNF							0.690585
	O5	BDNF							0.690585
	O6	BDNF							0.690585
	O7	BDNF							0.690585
	P2	BDNF							0.690585
	P3	BDNF							0.690585
	P4	BDNF							0.690585
	P5	BDNF							0.690585
	P6	BDNF							0.690585
	P7	BDNF							0.690585
	A1	NCAm1							0.263265
	A2	NCAm1							0.263265
	A3	NCAm1							0.263265
	A4	NCAm1							0.263265
	A5	NCAm1							0.263265
	A6	NCAm1							0.263265
	A7	NCAm1							0.263265
	A8	NCAm1							0.263265
	A9	NCAm1							0.263265
	A10	NCAm1							0.263265
	A11	NCAm1							0.263265
	A12	NCAm1							0.263265
	A13	NCAm1							0.263265
	A14	NCAm1							0.263265
	A15	NCAm1							0.263265
	A16	NCAm1							0.263265
	A17	NCAm1							0.263265
	A18	NCAm1							0.263265
	A19	NCAm1							0.263265
	A20	NCAm1							0.263265
	A21	NCAm1							0.263265
	A22	NCAm1							0.263265
	A23	NCAm1							0.263265
	A24	NCAm1							0.263265
	B1	NCAm1							0.263265
	ALV1	NCAm1	11.5934	0.0410984	0	1	0.782482	1.27798	0.263265
	ALV2	NCAm1	11.4393	0.0643381	-0.154112	1.11274	0.757933	1.63363	0.263265
	ALV3	NCAm1	11.361	0.0173147	-0.232414	1.1748	1.05946	1.30269	0.263265
	ALV4	NCAm1	11.4307	0.0287205	-0.162777	1.11944	0.943101	1.32875	0.263265
	ALZ1	NCAm1	11.9883	0.0329558	0.394884	0.76055	0.624753	0.925866	0.263265
	ALZ2	NCAm1	11.7811	0.0540652	0.187689	0.878011	0.635865	1.21237	0.263265
	ALZ3	NCAm1	11.6836	0.0261156	0.0901957	0.939395	0.803818	1.09784	0.263265
	B23	NCAm1							0.263265
	B24	NCAm1							0.263265
	C1	NCAm1							0.263265
	C23	NCAm1							0.263265
	C24	NCAm1							0.263265
	D1	NCAm1							0.263265
	D23	NCAm1							0.263265
	D24	NCAm1							0.263265
	E1	NCAm1							0.263265
	ALZ4	NCAm1	12.2435	0.0198048	0.650027	0.637268	0.566225	0.717225	0.263265
	SV1	NCAm1	11.1578	0.0351526	-0.435692	1.35256	1.09658	1.66829	0.263265
	SV2	NCAm1	11.0103	0.049842	-0.583143	1.49811	1.11264	2.01712	0.263265
	SV3	NCAm1	11.2874	0.0436176	-0.306038	1.23631	0.952953	1.60392	0.263265
	E14	NCAm1							0.263265
	E15	NCAm1							0.263265
	E16	NCAm1							0.263265
	SZ2	NCAm1	11.0583	0.033816	-0.535179	1.44912	1.18428	1.77319	0.263265
	SZ3	NCAm1	11.1111	0.0680319	-0.482386	1.39705	0.930844	2.09676	0.263265
	E23	NCAm1							0.263265
	E24	NCAm1							0.263265
	F1	NCAm1							0.263265
	F14	NCAm1							0.263265
	F15	NCAm1							0.263265
	F16	NCAm1							0.263265
	F23	NCAm1							0.263265
	F24	NCAm1							0.263265
	G1	NCAm1							0.263265
	G14	NCAm1							0.263265
	G15	NCAm1							0.263265
	G16	NCAm1							0.263265
	G23	NCAm1							0.263265
	G24	NCAm1							0.263265
	H1	NCAm1							0.263265
	SZ4	NCAm1	11.3999	0.034437	-0.193541	1.14357	0.931113	1.4045	0.263265
	RV1	NCAm1	11.4306	0.0416301	-0.162827	1.11948	0.873197	1.43522	0.263265
	RV2	NCAm1	11.2528	0.0578096	-0.340614	1.2663	0.896799	1.78803	0.263265
	RV3	NCAm1	11.9422	0.0217597	0.348757	0.785261	0.689626	0.894158	0.263265
	H14	NCAm1							0.263265
	H15	NCAm1							0.263265
	H16	NCAm1							0.263265
	RZ1	NCAm1	11.5062	0.0394846	-0.0872097	1.06231	0.839287	1.34461	0.263265
	RZ2	NCAm1	11.5338	0.0291714	-0.0596905	1.04224	0.875704	1.24045	0.263265
	H23	NCAm1							0.263265
	H24	NCAm1							0.263265
	I1	NCAm1							0.263265
	I14	NCAm1							0.263265
	I15	NCAm1							0.263265
	I16	NCAm1							0.263265
	I23	NCAm1							0.263265
	I24	NCAm1							0.263265
	J1	NCAm1							0.263265
	J14	NCAm1							0.263265
	J15	NCAm1							0.263265
	J16	NCAm1							0.263265
	J23	NCAm1							0.263265
	J24	NCAm1							0.263265
	K1	NCAm1							0.263265
	RZ3	NCAm1	11.8026	0.048192	0.209106	0.865073	0.648845	1.15336	0.263265
	RZ4	NCAm1	11.1162	0.050065	-0.477259	1.3921	1.03253	1.87688	0.263265
	ABV1	NCAm1	11.3201	0.0341332	-0.273367	1.20863	0.98587	1.48171	0.263265
	ABV2	NCAm1	11.4598	0.0477784	-0.133696	1.0971	0.82491	1.4591	0.263265
	ABV3	NCAm1	11.1887	0.0330725	-0.404799	1.3239	1.08676	1.61279	0.263265
	ABV4	NCAm1	10.8206	0.0222959	-0.77289	1.70869	1.4958	1.95188	0.263265
	ABZ1	NCAm1	11.8702	0.053333	0.276787	0.825427	0.600402	1.13479	0.263265
	K23	NCAm1							0.263265
	K24	NCAm1							0.263265
	L1	NCAm1							0.263265
	L23	NCAm1							0.263265
	L24	NCAm1							0.263265
	M1	NCAm1							0.263265
	M23	NCAm1							0.263265
	M24	NCAm1							0.263265
	N1	NCAm1							0.263265
	ABZ2	NCAm1	11.5873	0.0468976	-0.00610924	1.00424	0.759071	1.3286	0.263265
	ABZ3	NCAm1	11.1276	0.017042	-0.465879	1.38116	1.24759	1.52903	0.263265
	ABZ4	NCAm1	11.1508	0.090452	-0.442611	1.35906	0.604415	3.05593	0.263265
	N11	NCAm1							0.263265
	N12	NCAm1							0.263265
	N13	NCAm1							0.263265
	N14	NCAm1							0.263265
	N15	NCAm1							0.263265
	N16	NCAm1							0.263265
	N17	NCAm1							0.263265
	N18	NCAm1							0.263265
	N19	NCAm1							0.263265
	N20	NCAm1							0.263265
	N21	NCAm1							0.263265
	N22	NCAm1							0.263265
	N23	NCAm1							0.263265
	N24	NCAm1							0.263265
	O1	NCAm1							0.263265
	O11	NCAm1							0.263265
	O12	NCAm1							0.263265
	O13	NCAm1							0.263265
	O14	NCAm1							0.263265
	O15	NCAm1							0.263265
	O16	NCAm1							0.263265
	O17	NCAm1							0.263265
	O18	NCAm1							0.263265
	O19	NCAm1							0.263265
	O20	NCAm1							0.263265
	O21	NCAm1							0.263265
	O22	NCAm1							0.263265
	O23	NCAm1							0.263265
	O24	NCAm1							0.263265
	P1	NCAm1							0.263265
	P11	NCAm1							0.263265
	P12	NCAm1							0.263265
	P13	NCAm1							0.263265
	P14	NCAm1							0.263265
	P15	NCAm1							0.263265
	P16	NCAm1							0.263265
	P17	NCAm1							0.263265
	P18	NCAm1							0.263265
	P19	NCAm1							0.263265
	P20	NCAm1							0.263265
	P21	NCAm1							0.263265
	P22	NCAm1							0.263265
	P23	NCAm1							0.263265
	P24	NCAm1							0.263265
	ALV5	NCAm1	11.4143	0.0103515	-0.179113	1.13219	1.06436	1.20434	0.263265
	ALV6	NCAm1	12.0001	0.0400374	0.406609	0.754395	0.594051	0.958018	0.263265
	ALV7	NCAm1	11.9854	0.0310942	0.391968	0.762089	0.633011	0.917489	0.263265
	ALV8	NCAm1	12.0994	0.0295683	0.505983	0.70418	0.590261	0.840086	0.263265
	ALZ5	NCAm1	12.4896	0.0199725	0.896127	0.537327	0.476948	0.60535	0.263265
	ALZ6	NCAm1	12.1525	0.02395	0.559097	0.678727	0.588325	0.783019	0.263265
	ALZ7	NCAm1	12.3173	0.0247866	0.723843	0.605483	0.522223	0.702017	0.263265
	ALZ8	NCAm1	12.1092	0.0356407	0.515795	0.699407	0.565394	0.865186	0.263265
	SV5	NCAm1	12.0916	0.0310181	0.498144	0.708017	0.588364	0.852003	0.263265
	SV6	NCAm1	11.9558	0.0467837	0.362377	0.777882	0.588372	1.02843	0.263265
	SV7	NCAm1	11.8624	0.0197021	0.268997	0.829896	0.737831	0.933449	0.263265
	SV8	NCAm1	11.8468	0.0317264	0.253307	0.838971	0.694246	1.01387	0.263265
	SZ5	NCAm1	12.1205	0.0274795	0.527002	0.693995	0.589021	0.817678	0.263265
	SZ6	NCAm1	12.44	0.0604535	0.846569	0.556106	0.387672	0.79772	0.263265
	SZ7	NCAm1	13.0718	0.0472685	1.47838	0.358892	0.270673	0.475863	0.263265
	SZ8	NCAm1	10.7584	0.034296	-0.835037	1.7839	1.45371	2.1891	0.263265
	RV5	NCAm1	11.679	0.0329302	0.0855312	0.942437	0.774281	1.14711	0.263265
	RV6	NCAm1	11.1787	0.0600612	-0.414732	1.33305	0.931474	1.90776	0.263265
	RV7	NCAm1	11.7512	0.0253747	0.157799	0.896392	0.77042	1.04296	0.263265
	RZ5	NCAm1	12.1117	0.0384752	0.518259	0.698214	0.554961	0.878445	0.263265
	RZ6	NCAm1	11.1351	0.0298103	-0.458315	1.37394	1.15	1.64147	0.263265
	RZ7	NCAm1	11.702	0.0447929	0.108555	0.927517	0.709938	1.21178	0.263265
	RZ8	NCAm1	11.9337	0.0272981	0.34022	0.789921	0.671163	0.929692	0.263265
	ABV5	NCAm1	12.0053	0.0699115	0.411852	0.751658	0.495236	1.14085	0.263265
	ABV6	NCAm1	11.4804	0.0334166	-0.113001	1.08148	0.885935	1.32017	0.263265
	ABV7	NCAm1	11.7995	0.0280296	0.206007	0.866933	0.733388	1.0248	0.263265
	ABZ5	NCAm1	11.9529	0.0111393	0.359438	0.779468	0.729333	0.83305	0.263265
	ABZ6	NCAm1	11.409	0.0530541	-0.18446	1.13639	0.827969	1.5597	0.263265
	ABZ7	NCAm1	12.2312	0.0702519	0.637777	0.642702	0.422591	0.977462	0.263265
	ABZ8	NCAm1	11.8497	0.0162511	0.256254	0.837259	0.759867	0.922533	0.263265
	N8	NCAm1							0.263265
	N9	NCAm1							0.263265
	N10	NCAm1							0.263265
	O8	NCAm1							0.263265
	O9	NCAm1							0.263265
	O10	NCAm1							0.263265
	P8	NCAm1							0.263265
	P9	NCAm1							0.263265
	P10	NCAm1							0.263265
	SV4	NCAm1	10.1889	0.173361	-1.40453	2.64732	0.940724	7.44989	0.263265
	RV4	NCAm1	12.5549	0.0807052	0.961449	0.513541	0.317242	0.831303	0.263265
	B8	NCAm1							0.263265
	B9	NCAm1							0.263265
	B10	NCAm1							0.263265
	B11	NCAm1							0.263265
	B12	NCAm1							0.263265
	B13	NCAm1							0.263265
	B14	NCAm1							0.263265
	B15	NCAm1							0.263265
	B16	NCAm1							0.263265
	B17	NCAm1							0.263265
	B18	NCAm1							0.263265
	B19	NCAm1							0.263265
	B20	NCAm1							0.263265
	B21	NCAm1							0.263265
	B22	NCAm1							0.263265
	C8	NCAm1							0.263265
	C9	NCAm1							0.263265
	C10	NCAm1							0.263265
	C11	NCAm1							0.263265
	C12	NCAm1							0.263265
	C13	NCAm1							0.263265
	C14	NCAm1							0.263265
	C15	NCAm1							0.263265
	C16	NCAm1							0.263265
	C17	NCAm1							0.263265
	C18	NCAm1							0.263265
	C19	NCAm1							0.263265
	C20	NCAm1							0.263265
	C21	NCAm1							0.263265
	C22	NCAm1							0.263265
	D8	NCAm1							0.263265
	D9	NCAm1							0.263265
	D10	NCAm1							0.263265
	D11	NCAm1							0.263265
	D12	NCAm1							0.263265
	D13	NCAm1							0.263265
	D14	NCAm1							0.263265
	D15	NCAm1							0.263265
	D16	NCAm1							0.263265
	D17	NCAm1							0.263265
	D18	NCAm1							0.263265
	D19	NCAm1							0.263265
	D20	NCAm1							0.263265
	D21	NCAm1							0.263265
	D22	NCAm1							0.263265
	E2	NCAm1							0.263265
	E3	NCAm1							0.263265
	E4	NCAm1							0.263265
	E5	NCAm1							0.263265
	E6	NCAm1							0.263265
	E7	NCAm1							0.263265
	E8	NCAm1							0.263265
	E9	NCAm1							0.263265
	E10	NCAm1							0.263265
	E11	NCAm1							0.263265
	E12	NCAm1							0.263265
	E13	NCAm1							0.263265
	E17	NCAm1							0.263265
	E18	NCAm1							0.263265
	E19	NCAm1							0.263265
	E20	NCAm1							0.263265
	E21	NCAm1							0.263265
	E22	NCAm1							0.263265
	F2	NCAm1							0.263265
	F3	NCAm1							0.263265
	F4	NCAm1							0.263265
	F5	NCAm1							0.263265
	F6	NCAm1							0.263265
	F7	NCAm1							0.263265
	F8	NCAm1							0.263265
	F9	NCAm1							0.263265
	F10	NCAm1							0.263265
	F11	NCAm1							0.263265
	F12	NCAm1							0.263265
	F13	NCAm1							0.263265
	F17	NCAm1							0.263265
	F18	NCAm1							0.263265
	F19	NCAm1							0.263265
	F20	NCAm1							0.263265
	F21	NCAm1							0.263265
	F22	NCAm1							0.263265
	G2	NCAm1							0.263265
	G3	NCAm1							0.263265
	G4	NCAm1							0.263265
	G5	NCAm1							0.263265
	G6	NCAm1							0.263265
	G7	NCAm1							0.263265
	G8	NCAm1							0.263265
	G9	NCAm1							0.263265
	G10	NCAm1							0.263265
	G11	NCAm1							0.263265
	G12	NCAm1							0.263265
	G13	NCAm1							0.263265
	G17	NCAm1							0.263265
	G18	NCAm1							0.263265
	G19	NCAm1							0.263265
	G20	NCAm1							0.263265
	G21	NCAm1							0.263265
	G22	NCAm1							0.263265
	H2	NCAm1							0.263265
	H3	NCAm1							0.263265
	H4	NCAm1							0.263265
	H5	NCAm1							0.263265
	H6	NCAm1							0.263265
	H7	NCAm1							0.263265
	H8	NCAm1							0.263265
	H9	NCAm1							0.263265
	H10	NCAm1							0.263265
	H11	NCAm1							0.263265
	H12	NCAm1							0.263265
	H13	NCAm1							0.263265
	H17	NCAm1							0.263265
	H18	NCAm1							0.263265
	H19	NCAm1							0.263265
	H20	NCAm1							0.263265
	H21	NCAm1							0.263265
	H22	NCAm1							0.263265
	I2	NCAm1							0.263265
	I3	NCAm1							0.263265
	I4	NCAm1							0.263265
	I5	NCAm1							0.263265
	I6	NCAm1							0.263265
	I7	NCAm1							0.263265
	I8	NCAm1							0.263265
	I9	NCAm1							0.263265
	I10	NCAm1							0.263265
	I11	NCAm1							0.263265
	I12	NCAm1							0.263265
	I13	NCAm1							0.263265
	I17	NCAm1							0.263265
	I18	NCAm1							0.263265
	I19	NCAm1							0.263265
	I20	NCAm1							0.263265
	I21	NCAm1							0.263265
	I22	NCAm1							0.263265
	J2	NCAm1							0.263265
	J3	NCAm1							0.263265
	J4	NCAm1							0.263265
	J5	NCAm1							0.263265
	J6	NCAm1							0.263265
	J7	NCAm1							0.263265
	J8	NCAm1							0.263265
	J9	NCAm1							0.263265
	J10	NCAm1							0.263265
	J11	NCAm1							0.263265
	J12	NCAm1							0.263265
	J13	NCAm1							0.263265
	J17	NCAm1							0.263265
	J18	NCAm1							0.263265
	J19	NCAm1							0.263265
	J20	NCAm1							0.263265
	J21	NCAm1							0.263265
	J22	NCAm1							0.263265
	K2	NCAm1							0.263265
	K3	NCAm1							0.263265
	K4	NCAm1							0.263265
	K5	NCAm1							0.263265
	K6	NCAm1							0.263265
	K7	NCAm1							0.263265
	K8	NCAm1							0.263265
	K9	NCAm1							0.263265
	K10	NCAm1							0.263265
	K11	NCAm1							0.263265
	K12	NCAm1							0.263265
	K13	NCAm1							0.263265
	K14	NCAm1							0.263265
	K15	NCAm1							0.263265
	K16	NCAm1							0.263265
	K17	NCAm1							0.263265
	K18	NCAm1							0.263265
	K19	NCAm1							0.263265
	K20	NCAm1							0.263265
	K21	NCAm1							0.263265
	K22	NCAm1							0.263265
	L2	NCAm1							0.263265
	L3	NCAm1							0.263265
	L4	NCAm1							0.263265
	L5	NCAm1							0.263265
	L6	NCAm1							0.263265
	L7	NCAm1							0.263265
	L8	NCAm1							0.263265
	L9	NCAm1							0.263265
	L10	NCAm1							0.263265
	L11	NCAm1							0.263265
	L12	NCAm1							0.263265
	L13	NCAm1							0.263265
	L14	NCAm1							0.263265
	L15	NCAm1							0.263265
	L16	NCAm1							0.263265
	L17	NCAm1							0.263265
	L18	NCAm1							0.263265
	L19	NCAm1							0.263265
	L20	NCAm1							0.263265
	L21	NCAm1							0.263265
	L22	NCAm1							0.263265
	M2	NCAm1							0.263265
	M3	NCAm1							0.263265
	M4	NCAm1							0.263265
	M5	NCAm1							0.263265
	M6	NCAm1							0.263265
	M7	NCAm1							0.263265
	M8	NCAm1							0.263265
	M9	NCAm1							0.263265
	M10	NCAm1							0.263265
	M11	NCAm1							0.263265
	M12	NCAm1							0.263265
	M13	NCAm1							0.263265
	M14	NCAm1							0.263265
	M15	NCAm1							0.263265
	M16	NCAm1							0.263265
	M17	NCAm1							0.263265
	M18	NCAm1							0.263265
	M19	NCAm1							0.263265
	M20	NCAm1							0.263265
	M21	NCAm1							0.263265
	M22	NCAm1							0.263265
	N2	NCAm1							0.263265
	N3	NCAm1							0.263265
	N4	NCAm1							0.263265
	N5	NCAm1							0.263265
	N6	NCAm1							0.263265
	N7	NCAm1							0.263265
	O2	NCAm1							0.263265
	O3	NCAm1							0.263265
	O4	NCAm1							0.263265
	O5	NCAm1							0.263265
	O6	NCAm1							0.263265
	O7	NCAm1							0.263265
	P2	NCAm1							0.263265
	P3	NCAm1							0.263265
	P4	NCAm1							0.263265
	P5	NCAm1							0.263265
	P6	NCAm1							0.263265
	P7	NCAm1							0.263265

## Sheet: Summary
Sample	Detector	Avg delta Ct	delta Ct SD	delta delta Ct	RQ	log2(RQ)	notes			Sample	Detector	Avg delta Ct	delta Ct SD	delta delta Ct	RQ	log2(RQ)	notes
ABV1	BDNF	16.2374	0.0558956	-0.845575	1.79698	0.845575	censor exclusion			ABV1	NCAm1	11.3201	0.0341332	-0.273367	1.20863	0.273367
ABV2	BDNF	16.2491	0.0594373	-0.833816	1.78239	0.833817				ABV2	NCAm1	11.4598	0.0477784	-0.133696	1.0971	0.133696
ABV3	BDNF	15.8501	0.0579638	-1.23287	2.35034	1.23287				ABV3	NCAm1	11.1887	0.0330725	-0.404799	1.3239	0.404799
ABV4	BDNF	15.1966	0.0653232	-1.88635	3.69698	1.88635				ABV4	NCAm1	10.8206	0.0222959	-0.77289	1.70869	0.77289
ABV5	BDNF	17.8237	0.0867111	0.740715	0.598443	-0.740715				ABV5	NCAm1	12.0053	0.0699115	0.411852	0.751658	-0.411852
ABV6	BDNF	16.684	0.0767461	-0.398975	1.31857	0.398975				ABV6	NCAm1	11.4804	0.0334166	-0.113001	1.08148	0.113001
ABV7	BDNF	17.0716	0.0501867	-0.0113811	1.00792	0.0113811				ABV7	NCAm1	11.7995	0.0280296	0.206007	0.866933	-0.206007
ALV1	BDNF	17.0829	0.0788353	0	1	0				ALV1	NCAm1	11.5934	0.0410984	0	1	0
ALV2	BDNF	16.229	0.118134	-0.853973	1.80747	0.853973				ALV2	NCAm1	11.4393	0.0643381	-0.154112	1.11274	0.154112
ALV3	BDNF	15.151	0.0766652	-1.93193	3.81566	1.93193				ALV3	NCAm1	11.361	0.0173147	-0.232414	1.1748	0.232414
ALV4	BDNF	15.8474	0.0699717	-1.23553	2.35469	1.23553				ALV4	NCAm1	11.4307	0.0287205	-0.162777	1.11944	0.162777
ALV5	BDNF	15.8779	0.0604703	-1.20501	2.30539	1.20501	punch exclusion			ALV5	NCAm1	11.4143	0.0103515	-0.179113	1.13219	0.179113
ALV6	BDNF	16.4414	0.0727618	-0.641586	1.56004	0.641586				ALV6	NCAm1	12.0001	0.0400374	0.406609	0.754395	-0.406609
ALV7	BDNF	16.5828	0.0924207	-0.500118	1.41433	0.500118				ALV7	NCAm1	11.9854	0.0310942	0.391968	0.762089	-0.391968
ALV8	BDNF	17.0813	0.0389471	-0.00160408	1.00111	0.00160411				ALV8	NCAm1	12.0994	0.0295683	0.505983	0.70418	-0.505983
RV1	BDNF	16.7645	0.0806584	-0.318428	1.24697	0.318428				RV1	NCAm1	11.4306	0.0416301	-0.162827	1.11948	0.162826
RV2	BDNF	17.2268	0.178756	0.143883	0.90508	-0.143883	0.5Ct close			RV2	NCAm1	11.2528	0.0578096	-0.340614	1.2663	0.340614
RV3	BDNF	17.5088	0.0439124	0.425808	0.744422	-0.425808				RV3	NCAm1	11.9422	0.0217597	0.348757	0.785261	-0.348757
RV4	BDNF	17.8624	0.0834937	0.779472	0.58258	-0.779472				RV4	NCAm1	12.5549	0.0807052	0.961449	0.513541	-0.961449
RV5	BDNF	16.9612	0.0419107	-0.121746	1.08805	0.121746				RV5	NCAm1	11.679	0.0329302	0.0855312	0.942437	-0.0855312
RV6	BDNF	16.9807	0.115253	-0.102285	1.07347	0.102285				RV6	NCAm1	11.1787	0.0600612	-0.414732	1.33305	0.414732
RV7	BDNF	15.9768	0.13749	-1.10613	2.15268	1.10613				RV7	NCAm1	11.7512	0.0253747	0.157799	0.896392	-0.157799
SV1	BDNF	16.4091	0.106929	-0.673857	1.59533	0.673857				SV1	NCAm1	11.1578	0.0351526	-0.435692	1.35256	0.435692
SV2	BDNF	16.0344	0.0784132	-1.04856	2.06846	1.04856				SV2	NCAm1	11.0103	0.049842	-0.583143	1.49811	0.583143
SV3	BDNF	16.2195	0.0502198	-0.863409	1.81933	0.863409				SV3	NCAm1	11.2874	0.0436176	-0.306038	1.23631	0.306038
SV4	BDNF	5.44233	0.0461932	-11.6406	3192.82	11.6406				SV4	NCAm1	10.1889	0.173361	-1.40453	2.64732	1.40453
SV5	BDNF	16.6288	0.0560778	-0.45418	1.37	0.45418				SV5	NCAm1	12.0916	0.0310181	0.498144	0.708017	-0.498144
SV6	BDNF	17.0756	0.124656	-0.00729942	1.00507	0.00729943				SV6	NCAm1	11.9558	0.0467837	0.362377	0.777882	-0.362377
SV7	BDNF	16.854	0.117349	-0.228987	1.17201	0.228987				SV7	NCAm1	11.8624	0.0197021	0.268997	0.829896	-0.268997
SV8	BDNF	16.671	0.0751203	-0.411928	1.33046	0.411928				SV8	NCAm1	11.8468	0.0317264	0.253307	0.838971	-0.253307
