# Supplementary material for: Activity-Based Anorexia Alters the Expression of BDNF Transcripts in the Mesocorticolimbic Reward Circuit
Source: PLoS One. 2016 Nov 18;11(11):e0166756. doi: 10.1371/journal.pone.0166756 (PMC5115804; doi:10.1371/journal.pone.0166756)
Supplement: S4 File — Excel spreadsheet including raw data output from qPCR plates run with mPFC samples. (XLSX) [file pone.0166756.s004.xlsx]

## Sheet: mPFC qPCR output
SDS 2.2.1RQ Results	1
Filename	Untitled 1
Assay Type	RQ Study
EmbeddedFile	mPFCplate1-4.ABA.Meso3.4.2013
Run DateTime	Mon Mar 04 18:02:11 CST 2013
Operator
ThermalCycleParams
EmbeddedFile	mPFCplate5-8.ABA.Meso3.5.2013
Run DateTime	Tue Mar 05 15:34:22 CST 2013
Operator
ThermalCycleParams
Well	PlateID	Sample	Detector	Task	Ct	delta Rn	delta Ct	Ct Avg	Ct SD	Avg Delta Ct	delta Ct SD	Endo Ct Avg	Endo Ct SD	delta delta Ct	RQ	RQ Min	RQ Max	Baseline Type	Baseline Start	Baseline Stop	Threshold Type	Threshold	Instrument	Well Status	Rejected	Filename
38		ALV1	NCAm1	Target	26.6762	5.42093		26.6511	0.0183963	12.557	0.0230908	14.0941	0.0139557	0	1	0.871264	1.14776	Automatic			Automatic	0.281784	201573			mPFCplate1-4.ABA.Meso3.4.2013
39		ALV1	NCAm1	Target	26.6618	5.25814		26.6511	0.0183963	12.557	0.0230908	14.0941	0.0139557	0	1	0.871264	1.14776	Automatic			Automatic	0.281784	201573			mPFCplate1-4.ABA.Meso3.4.2013
40		ALV1	NCAm1	Target	26.6153	5.81315		26.6511	0.0183963	12.557	0.0230908	14.0941	0.0139557	0	1	0.871264	1.14776	Automatic			Automatic	0.281784	201573			mPFCplate1-4.ABA.Meso3.4.2013
41		ALV2	NCAm1	Target	27.851	5.01507		27.8312	0.0134041	13.017	0.0354616	14.8141	0.0328307	0.460095	0.726938	0.588278	0.898282	Automatic			Automatic	0.281784	201573			mPFCplate1-4.ABA.Meso3.4.2013
42		ALV2	NCAm1	Target	27.8056	5.21342		27.8312	0.0134041	13.017	0.0354616	14.8141	0.0328307	0.460095	0.726938	0.588278	0.898282	Automatic			Automatic	0.281784	201573			mPFCplate1-4.ABA.Meso3.4.2013
43		ALV2	NCAm1	Target	27.8368	5.23875		27.8312	0.0134041	13.017	0.0354616	14.8141	0.0328307	0.460095	0.726938	0.588278	0.898282	Automatic			Automatic	0.281784	201573			mPFCplate1-4.ABA.Meso3.4.2013
44		ALV3	NCAm1	Target	28.3713	5.09496		28.4616	0.0451914	12.9149	0.0488135	15.5467	0.0184524	0.357949	0.780273	0.583075	1.04416	Automatic			Automatic	0.281784	201573			mPFCplate1-4.ABA.Meso3.4.2013
45		ALV3	NCAm1	Target	28.5113	5.04926		28.4616	0.0451914	12.9149	0.0488135	15.5467	0.0184524	0.357949	0.780273	0.583075	1.04416	Automatic			Automatic	0.281784	201573			mPFCplate1-4.ABA.Meso3.4.2013
46		ALV3	NCAm1	Target	28.5021	5.15009		28.4616	0.0451914	12.9149	0.0488135	15.5467	0.0184524	0.357949	0.780273	0.583075	1.04416	Automatic			Automatic	0.281784	201573			mPFCplate1-4.ABA.Meso3.4.2013
62		ALV1	BDNF	Target	27.6509	4.91482		27.6184	0.0583525	13.5243	0.0599982	14.0941	0.0139557	0	1	0.699016	1.43058	Automatic			Automatic	0.0456096	201573			mPFCplate1-4.ABA.Meso3.4.2013
63		ALV1	BDNF	Target	27.6993	5.01359		27.6184	0.0583525	13.5243	0.0599982	14.0941	0.0139557	0	1	0.699016	1.43058	Automatic			Automatic	0.0456096	201573			mPFCplate1-4.ABA.Meso3.4.2013
64		ALV1	BDNF	Target	27.5051	5.12334		27.6184	0.0583525	13.5243	0.0599982	14.0941	0.0139557	0	1	0.699016	1.43058	Automatic			Automatic	0.0456096	201573			mPFCplate1-4.ABA.Meso3.4.2013
65		ALV2	BDNF	Target	27.8306	4.79659		27.8091	0.0239761	12.995	0.0406535	14.8141	0.0328307	-0.529229	1.44316	1.13225	1.83944	Automatic			Automatic	0.0456096	201573			mPFCplate1-4.ABA.Meso3.4.2013
66		ALV2	BDNF	Target	27.8355	5.00339		27.8091	0.0239761	12.995	0.0406535	14.8141	0.0328307	-0.529229	1.44316	1.13225	1.83944	Automatic			Automatic	0.0456096	201573			mPFCplate1-4.ABA.Meso3.4.2013
67		ALV2	BDNF	Target	27.7613	5.11871		27.8091	0.0239761	12.995	0.0406535	14.8141	0.0328307	-0.529229	1.44316	1.13225	1.83944	Automatic			Automatic	0.0456096	201573			mPFCplate1-4.ABA.Meso3.4.2013
68		ALV3	BDNF	Target	28.4873	4.85104		28.4406	0.0727901	12.8939	0.0750925	15.5467	0.0184524	-0.630378	1.54797	0.98884	2.42326	Automatic			Automatic	0.0456096	201573			mPFCplate1-4.ABA.Meso3.4.2013
69		ALV3	BDNF	Target	28.5366	4.8502		28.4406	0.0727901	12.8939	0.0750925	15.5467	0.0184524	-0.630378	1.54797	0.98884	2.42326	Automatic			Automatic	0.0456096	201573			mPFCplate1-4.ABA.Meso3.4.2013
70		ALV3	BDNF	Target	28.2978	5.04919		28.4406	0.0727901	12.8939	0.0750925	15.5467	0.0184524	-0.630378	1.54797	0.98884	2.42326	Automatic			Automatic	0.0456096	201573			mPFCplate1-4.ABA.Meso3.4.2013
86		ALV1	18sFam	Endogenous Control	14.0665	6.85467		14.0941	0.0139557			14.0941	0.0139557					Automatic			Automatic	0.39459	201573			mPFCplate1-4.ABA.Meso3.4.2013
87		ALV1	18sFam	Endogenous Control	14.111	6.77573		14.0941	0.0139557			14.0941	0.0139557					Automatic			Automatic	0.39459	201573			mPFCplate1-4.ABA.Meso3.4.2013
88		ALV1	18sFam	Endogenous Control	14.1049	7.04083		14.0941	0.0139557			14.0941	0.0139557					Automatic			Automatic	0.39459	201573			mPFCplate1-4.ABA.Meso3.4.2013
89		ALV2	18sFam	Endogenous Control	14.8552	6.84068		14.8141	0.0328307			14.8141	0.0328307					Automatic			Automatic	0.39459	201573			mPFCplate1-4.ABA.Meso3.4.2013
90		ALV2	18sFam	Endogenous Control	14.7492	7.88403		14.8141	0.0328307			14.8141	0.0328307					Automatic			Automatic	0.39459	201573			mPFCplate1-4.ABA.Meso3.4.2013
91		ALV2	18sFam	Endogenous Control	14.8379	7.45548		14.8141	0.0328307			14.8141	0.0328307					Automatic			Automatic	0.39459	201573			mPFCplate1-4.ABA.Meso3.4.2013
92		ALV3	18sFam	Endogenous Control	15.5272	6.9839		15.5467	0.0184524			15.5467	0.0184524					Automatic			Automatic	0.39459	201573			mPFCplate1-4.ABA.Meso3.4.2013
93		ALV3	18sFam	Endogenous Control	15.5836	7.07759		15.5467	0.0184524			15.5467	0.0184524					Automatic			Automatic	0.39459	201573			mPFCplate1-4.ABA.Meso3.4.2013
94		ALV3	18sFam	Endogenous Control	15.5293	7.19093		15.5467	0.0184524			15.5467	0.0184524					Automatic			Automatic	0.39459	201573			mPFCplate1-4.ABA.Meso3.4.2013
98		ALV4	NCAm1	Target	27.2337	5.0834		27.307	0.0379438	13.1715	0.0503584	14.1355	0.0331095	0.614545	0.653136	0.483589	0.882126	Automatic			Automatic	0.281784	201573			mPFCplate1-4.ABA.Meso3.4.2013
99		ALV4	NCAm1	Target	27.3606	5.11701		27.307	0.0379438	13.1715	0.0503584	14.1355	0.0331095	0.614545	0.653136	0.483589	0.882126	Automatic			Automatic	0.281784	201573			mPFCplate1-4.ABA.Meso3.4.2013
100		ALV4	NCAm1	Target	27.3268	5.00677		27.307	0.0379438	13.1715	0.0503584	14.1355	0.0331095	0.614545	0.653136	0.483589	0.882126	Automatic			Automatic	0.281784	201573			mPFCplate1-4.ABA.Meso3.4.2013
110		SV1	NCAm1	Target	27.1897	4.95125		27.2288	0.0200338	12.8872	0.0731501	14.3417	0.0703533	0.330208	0.795422	0.514038	1.23083	Automatic			Automatic	0.281784	201573			mPFCplate1-4.ABA.Meso3.4.2013
111		SV1	NCAm1	Target	27.2558	5.00935		27.2288	0.0200338	12.8872	0.0731501	14.3417	0.0703533	0.330208	0.795422	0.514038	1.23083	Automatic			Automatic	0.281784	201573			mPFCplate1-4.ABA.Meso3.4.2013
112		SV1	NCAm1	Target	27.241	5.12185		27.2288	0.0200338	12.8872	0.0731501	14.3417	0.0703533	0.330208	0.795422	0.514038	1.23083	Automatic			Automatic	0.281784	201573			mPFCplate1-4.ABA.Meso3.4.2013
113		SV2	NCAm1	Target	27.4045	4.85372		27.3625	0.0356871	12.621	0.0453604	14.7415	0.0279999	0.0640106	0.956601	0.729724	1.25402	Automatic			Automatic	0.281784	201573			mPFCplate1-4.ABA.Meso3.4.2013
114		SV2	NCAm1	Target	27.2915	4.84942		27.3625	0.0356871	12.621	0.0453604	14.7415	0.0279999	0.0640106	0.956601	0.729724	1.25402	Automatic			Automatic	0.281784	201573			mPFCplate1-4.ABA.Meso3.4.2013
115		SV2	NCAm1	Target	27.3914	5.46681		27.3625	0.0356871	12.621	0.0453604	14.7415	0.0279999	0.0640106	0.956601	0.729724	1.25402	Automatic			Automatic	0.281784	201573			mPFCplate1-4.ABA.Meso3.4.2013
122		ALV4	BDNF	Target	27.3135	5.04371		27.3878	0.0373512	13.2523	0.0499134	14.1355	0.0331095	-0.271955	1.20744	0.896382	1.62645	Automatic			Automatic	0.0456096	201573			mPFCplate1-4.ABA.Meso3.4.2013
123		ALV4	BDNF	Target	27.4314	4.93348		27.3878	0.0373512	13.2523	0.0499134	14.1355	0.0331095	-0.271955	1.20744	0.896382	1.62645	Automatic			Automatic	0.0456096	201573			mPFCplate1-4.ABA.Meso3.4.2013
124		ALV4	BDNF	Target	27.4186	5.21169		27.3878	0.0373512	13.2523	0.0499134	14.1355	0.0331095	-0.271955	1.20744	0.896382	1.62645	Automatic			Automatic	0.0456096	201573			mPFCplate1-4.ABA.Meso3.4.2013
134		SV1	BDNF	Target	28.6605	4.38347		28.4993	0.081017	14.1576	0.1073	14.3417	0.0703533	0.633356	0.644675	0.3398	1.22309	Automatic			Automatic	0.0456096	201573			mPFCplate1-4.ABA.Meso3.4.2013
135		SV1	BDNF	Target	28.4049	4.50435		28.4993	0.081017	14.1576	0.1073	14.3417	0.0703533	0.633356	0.644675	0.3398	1.22309	Automatic			Automatic	0.0456096	201573			mPFCplate1-4.ABA.Meso3.4.2013
136		SV1	BDNF	Target	28.4324	4.41724		28.4993	0.081017	14.1576	0.1073	14.3417	0.0703533	0.633356	0.644675	0.3398	1.22309	Automatic			Automatic	0.0456096	201573			mPFCplate1-4.ABA.Meso3.4.2013
137		SV2	BDNF	Target	28.2928	4.60936		28.3559	0.0649972	13.6144	0.0707717	14.7415	0.0279999	0.0901222	0.939443	0.615791	1.4332	Automatic			Automatic	0.0456096	201573			mPFCplate1-4.ABA.Meso3.4.2013
138		SV2	BDNF	Target	28.4858	4.55787		28.3559	0.0649972	13.6144	0.0707717	14.7415	0.0279999	0.0901222	0.939443	0.615791	1.4332	Automatic			Automatic	0.0456096	201573			mPFCplate1-4.ABA.Meso3.4.2013
139		SV2	BDNF	Target	28.2889	4.61807		28.3559	0.0649972	13.6144	0.0707717	14.7415	0.0279999	0.0901222	0.939443	0.615791	1.4332	Automatic			Automatic	0.0456096	201573			mPFCplate1-4.ABA.Meso3.4.2013
146		ALV4	18sFam	Endogenous Control	14.1976	6.80553		14.1355	0.0331095			14.1355	0.0331095					Automatic			Automatic	0.39459	201573			mPFCplate1-4.ABA.Meso3.4.2013
147		ALV4	18sFam	Endogenous Control	14.1246	7.10655		14.1355	0.0331095			14.1355	0.0331095					Automatic			Automatic	0.39459	201573			mPFCplate1-4.ABA.Meso3.4.2013
148		ALV4	18sFam	Endogenous Control	14.0844	7.1164		14.1355	0.0331095			14.1355	0.0331095					Automatic			Automatic	0.39459	201573			mPFCplate1-4.ABA.Meso3.4.2013
158		SV1	18sFam	Endogenous Control	14.344	6.88804		14.3417	0.0703533			14.3417	0.0703533					Automatic			Automatic	0.39459	201573			mPFCplate1-4.ABA.Meso3.4.2013
159		SV1	18sFam	Endogenous Control	14.2187	7.27839		14.3417	0.0703533			14.3417	0.0703533					Automatic			Automatic	0.39459	201573			mPFCplate1-4.ABA.Meso3.4.2013
160		SV1	18sFam	Endogenous Control	14.4623	6.92762		14.3417	0.0703533			14.3417	0.0703533					Automatic			Automatic	0.39459	201573			mPFCplate1-4.ABA.Meso3.4.2013
161		SV2	18sFam	Endogenous Control	14.6899	7.01626		14.7415	0.0279999			14.7415	0.0279999					Automatic			Automatic	0.39459	201573			mPFCplate1-4.ABA.Meso3.4.2013
162		SV2	18sFam	Endogenous Control	14.7485	7.17883		14.7415	0.0279999			14.7415	0.0279999					Automatic			Automatic	0.39459	201573			mPFCplate1-4.ABA.Meso3.4.2013
163		SV2	18sFam	Endogenous Control	14.7861	7.14463		14.7415	0.0279999			14.7415	0.0279999					Automatic			Automatic	0.39459	201573			mPFCplate1-4.ABA.Meso3.4.2013
179		RV1	NCAm1	Target	27.3881	4.59304		27.3947	0.00906599	12.9137	0.0377144	14.481	0.0366086	0.356771	0.78091	0.623515	0.978037	Automatic			Automatic	0.281784	201573			mPFCplate1-4.ABA.Meso3.4.2013
180		RV1	NCAm1	Target	27.4126	4.64911		27.3947	0.00906599	12.9137	0.0377144	14.481	0.0366086	0.356771	0.78091	0.623515	0.978037	Automatic			Automatic	0.281784	201573			mPFCplate1-4.ABA.Meso3.4.2013
181		RV1	NCAm1	Target	27.3834	4.61258		27.3947	0.00906599	12.9137	0.0377144	14.481	0.0366086	0.356771	0.78091	0.623515	0.978037	Automatic			Automatic	0.281784	201573			mPFCplate1-4.ABA.Meso3.4.2013
182		RV2	NCAm1	Target	28.5392	4.34384		28.4206	0.0630252	12.6692	0.0647316	15.7514	0.014765	0.112206	0.925172	0.628696	1.36146	Automatic			Automatic	0.281784	201573			mPFCplate1-4.ABA.Meso3.4.2013
183		RV2	NCAm1	Target	28.3981	4.34219		28.4206	0.0630252	12.6692	0.0647316	15.7514	0.014765	0.112206	0.925172	0.628696	1.36146	Automatic			Automatic	0.281784	201573			mPFCplate1-4.ABA.Meso3.4.2013
184		RV2	NCAm1	Target	28.3244	4.69851		28.4206	0.0630252	12.6692	0.0647316	15.7514	0.014765	0.112206	0.925172	0.628696	1.36146	Automatic			Automatic	0.281784	201573			mPFCplate1-4.ABA.Meso3.4.2013
185		RV3	NCAm1	Target	27.1628	5.06225		27.1055	0.0286883	12.8547	0.032265	14.2508	0.0147651	0.297725	0.813534	0.671037	0.986292	Automatic			Automatic	0.281784	201573			mPFCplate1-4.ABA.Meso3.4.2013
186		RV3	NCAm1	Target	27.0788	5.20253		27.1055	0.0286883	12.8547	0.032265	14.2508	0.0147651	0.297725	0.813534	0.671037	0.986292	Automatic			Automatic	0.281784	201573			mPFCplate1-4.ABA.Meso3.4.2013
187		RV3	NCAm1	Target	27.0748	5.55866		27.1055	0.0286883	12.8547	0.032265	14.2508	0.0147651	0.297725	0.813534	0.671037	0.986292	Automatic			Automatic	0.281784	201573			mPFCplate1-4.ABA.Meso3.4.2013
188		RV4	NCAm1	Target	27.3057	5.37832		27.2858	0.0113461	12.7233	0.0368711	14.5625	0.0350819	0.166333	0.891105	0.71509	1.11044	Automatic			Automatic	0.281784	201573			mPFCplate1-4.ABA.Meso3.4.2013
189		RV4	NCAm1	Target	27.2852	5.48112		27.2858	0.0113461	12.7233	0.0368711	14.5625	0.0350819	0.166333	0.891105	0.71509	1.11044	Automatic			Automatic	0.281784	201573			mPFCplate1-4.ABA.Meso3.4.2013
190		RV4	NCAm1	Target	27.2664	5.31901		27.2858	0.0113461	12.7233	0.0368711	14.5625	0.0350819	0.166333	0.891105	0.71509	1.11044	Automatic			Automatic	0.281784	201573			mPFCplate1-4.ABA.Meso3.4.2013
203		RV1	BDNF	Target	27.298	4.96817		27.231	0.0897731	12.75	0.0969504	14.481	0.0366086	-0.774284	1.71034	0.958939	3.05052	Automatic			Automatic	0.0456096	201573			mPFCplate1-4.ABA.Meso3.4.2013
204		RV1	BDNF	Target	27.0532	4.85243		27.231	0.0897731	12.75	0.0969504	14.481	0.0366086	-0.774284	1.71034	0.958939	3.05052	Automatic			Automatic	0.0456096	201573			mPFCplate1-4.ABA.Meso3.4.2013
205		RV1	BDNF	Target	27.3417	4.81825		27.231	0.0897731	12.75	0.0969504	14.481	0.0366086	-0.774284	1.71034	0.958939	3.05052	Automatic			Automatic	0.0456096	201573			mPFCplate1-4.ABA.Meso3.4.2013
206		RV2	BDNF	Target	27.8756	4.6213		27.8816	0.0083231	12.1301	0.0169493	15.7514	0.014765	-1.39411	2.62827	2.37541	2.90805	Automatic			Automatic	0.0456096	201573			mPFCplate1-4.ABA.Meso3.4.2013
207		RV2	BDNF	Target	27.8711	4.91253		27.8816	0.0083231	12.1301	0.0169493	15.7514	0.014765	-1.39411	2.62827	2.37541	2.90805	Automatic			Automatic	0.0456096	201573			mPFCplate1-4.ABA.Meso3.4.2013
208		RV2	BDNF	Target	27.898	4.81811		27.8816	0.0083231	12.1301	0.0169493	15.7514	0.014765	-1.39411	2.62827	2.37541	2.90805	Automatic			Automatic	0.0456096	201573			mPFCplate1-4.ABA.Meso3.4.2013
209		RV3	BDNF	Target	27.3345	5.09412		27.3967	0.0337784	13.1459	0.0368644	14.2508	0.0147651	-0.378369	1.29987	1.04316	1.61976	Automatic			Automatic	0.0456096	201573			mPFCplate1-4.ABA.Meso3.4.2013
210		RV3	BDNF	Target	27.4049	5.03296		27.3967	0.0337784	13.1459	0.0368644	14.2508	0.0147651	-0.378369	1.29987	1.04316	1.61976	Automatic			Automatic	0.0456096	201573			mPFCplate1-4.ABA.Meso3.4.2013
211		RV3	BDNF	Target	27.4506	5.32442		27.3967	0.0337784	13.1459	0.0368644	14.2508	0.0147651	-0.378369	1.29987	1.04316	1.61976	Automatic			Automatic	0.0456096	201573			mPFCplate1-4.ABA.Meso3.4.2013
212		RV4	BDNF	Target	27.7766	5.10004		27.6981	0.0458808	13.1357	0.0577563	14.5625	0.0350819	-0.388602	1.30912	0.927425	1.84792	Automatic			Automatic	0.0456096	201573			mPFCplate1-4.ABA.Meso3.4.2013
213		RV4	BDNF	Target	27.6177	5.36993		27.6981	0.0458808	13.1357	0.0577563	14.5625	0.0350819	-0.388602	1.30912	0.927425	1.84792	Automatic			Automatic	0.0456096	201573			mPFCplate1-4.ABA.Meso3.4.2013
214		RV4	BDNF	Target	27.7002	5.31027		27.6981	0.0458808	13.1357	0.0577563	14.5625	0.0350819	-0.388602	1.30912	0.927425	1.84792	Automatic			Automatic	0.0456096	201573			mPFCplate1-4.ABA.Meso3.4.2013
227		RV1	18sFam	Endogenous Control	14.417	6.8409		14.481	0.0366086			14.481	0.0366086					Automatic			Automatic	0.39459	201573			mPFCplate1-4.ABA.Meso3.4.2013
228		RV1	18sFam	Endogenous Control	14.4821	6.71992		14.481	0.0366086			14.481	0.0366086					Automatic			Automatic	0.39459	201573			mPFCplate1-4.ABA.Meso3.4.2013
229		RV1	18sFam	Endogenous Control	14.5438	6.54541		14.481	0.0366086			14.481	0.0366086					Automatic			Automatic	0.39459	201573			mPFCplate1-4.ABA.Meso3.4.2013
230		RV2	18sFam	Endogenous Control	15.722	6.73359		15.7514	0.014765			15.7514	0.014765					Automatic			Automatic	0.39459	201573			mPFCplate1-4.ABA.Meso3.4.2013
231		RV2	18sFam	Endogenous Control	15.7687	6.61501		15.7514	0.014765			15.7514	0.014765					Automatic			Automatic	0.39459	201573			mPFCplate1-4.ABA.Meso3.4.2013
232		RV2	18sFam	Endogenous Control	15.7635	6.93175		15.7514	0.014765			15.7514	0.014765					Automatic			Automatic	0.39459	201573			mPFCplate1-4.ABA.Meso3.4.2013
233		RV3	18sFam	Endogenous Control	14.2239	6.80487		14.2508	0.0147651			14.2508	0.0147651					Automatic			Automatic	0.39459	201573			mPFCplate1-4.ABA.Meso3.4.2013
234		RV3	18sFam	Endogenous Control	14.2537	7.05876		14.2508	0.0147651			14.2508	0.0147651					Automatic			Automatic	0.39459	201573			mPFCplate1-4.ABA.Meso3.4.2013
235		RV3	18sFam	Endogenous Control	14.2748	6.91441		14.2508	0.0147651			14.2508	0.0147651					Automatic			Automatic	0.39459	201573			mPFCplate1-4.ABA.Meso3.4.2013
236		RV4	18sFam	Endogenous Control	14.5946	6.55231		14.5625	0.0350819			14.5625	0.0350819					Automatic			Automatic	0.39459	201573			mPFCplate1-4.ABA.Meso3.4.2013
237		RV4	18sFam	Endogenous Control	14.6004	6.98969		14.5625	0.0350819			14.5625	0.0350819					Automatic			Automatic	0.39459	201573			mPFCplate1-4.ABA.Meso3.4.2013
238		RV4	18sFam	Endogenous Control	14.4924	7.10927		14.5625	0.0350819			14.5625	0.0350819					Automatic			Automatic	0.39459	201573			mPFCplate1-4.ABA.Meso3.4.2013
254		ABV1	NCAm1	Target	26.975	4.92604		26.9764	0.00141269	12.6233	0.0160342	14.353	0.0159718	0.06637	0.955038	0.867882	1.05095	Automatic			Automatic	0.281784	201573			mPFCplate1-4.ABA.Meso3.4.2013
255		ABV1	NCAm1	Target	26.9792	4.99666		26.9764	0.00141269	12.6233	0.0160342	14.353	0.0159718	0.06637	0.955038	0.867882	1.05095	Automatic			Automatic	0.281784	201573			mPFCplate1-4.ABA.Meso3.4.2013
256		ABV1	NCAm1	Target	26.9749	5.16978		26.9764	0.00141269	12.6233	0.0160342	14.353	0.0159718	0.06637	0.955038	0.867882	1.05095	Automatic			Automatic	0.281784	201573			mPFCplate1-4.ABA.Meso3.4.2013
257		ABV2	NCAm1	Target	32.8943	3.13335		32.8866	0.128636	12.8644	0.129027	20.0222	0.0100323	0.307421	0.808085	0.374133	1.74537	Automatic			Automatic	0.281784	201573			mPFCplate1-4.ABA.Meso3.4.2013
258		ABV2	NCAm1	Target	32.6601	3.38766		32.8866	0.128636	12.8644	0.129027	20.0222	0.0100323	0.307421	0.808085	0.374133	1.74537	Automatic			Automatic	0.281784	201573			mPFCplate1-4.ABA.Meso3.4.2013
259		ABV2	NCAm1	Target	33.1055	3.39213		32.8866	0.128636	12.8644	0.129027	20.0222	0.0100323	0.307421	0.808085	0.374133	1.74537	Automatic			Automatic	0.281784	201573			mPFCplate1-4.ABA.Meso3.4.2013
260		ABV3	NCAm1	Target	27.5856	5.58573		27.5781	0.024532	13.0875	0.0322394	14.4905	0.0209179	0.530596	0.692269	0.571099	0.839147	Automatic			Automatic	0.281784	201573			mPFCplate1-4.ABA.Meso3.4.2013
261		ABV3	NCAm1	Target	27.5323	5.38601		27.5781	0.024532	13.0875	0.0322394	14.4905	0.0209179	0.530596	0.692269	0.571099	0.839147	Automatic			Automatic	0.281784	201573			mPFCplate1-4.ABA.Meso3.4.2013
262		ABV3	NCAm1	Target	27.6163	5.58245		27.5781	0.024532	13.0875	0.0322394	14.4905	0.0209179	0.530596	0.692269	0.571099	0.839147	Automatic			Automatic	0.281784	201573			mPFCplate1-4.ABA.Meso3.4.2013
278		ABV1	BDNF	Target	27.5897	4.76326		27.7547	0.0960432	13.4017	0.0973622	14.353	0.0159718	-0.122566	1.08867	0.608888	1.9465	Automatic			Automatic	0.0456096	201573			mPFCplate1-4.ABA.Meso3.4.2013
279		ABV1	BDNF	Target	27.9224	4.76077		27.7547	0.0960432	13.4017	0.0973622	14.353	0.0159718	-0.122566	1.08867	0.608888	1.9465	Automatic			Automatic	0.0456096	201573			mPFCplate1-4.ABA.Meso3.4.2013
280		ABV1	BDNF	Target	27.752	5.04082		27.7547	0.0960432	13.4017	0.0973622	14.353	0.0159718	-0.122566	1.08867	0.608888	1.9465	Automatic			Automatic	0.0456096	201573			mPFCplate1-4.ABA.Meso3.4.2013
281	0.5 Ct	ABV2	BDNF	Target	37.1196	0.287844		35.7278	1.39184	15.7055	1.39188	20.0222	0.0100323	2.18128	0.220479	8.47732e-07	57342.5	Automatic			Automatic	0.0456096	201573			mPFCplate1-4.ABA.Meso3.4.2013
282	>0.25 Delta Ct SD	ABV2	BDNF	Target	Undetermined	0.00436115		35.7278	1.39184	15.7055	1.39188	20.0222	0.0100323	2.18128	0.220479	8.47732e-07	57342.5	Automatic			Automatic	0.0456096	201573	Baseline failed	Rejected	mPFCplate1-4.ABA.Meso3.4.2013
283		ABV2	BDNF	Target	34.3359	1.63375		35.7278	1.39184	15.7055	1.39188	20.0222	0.0100323	2.18128	0.220479	8.47732e-07	57342.5	Automatic			Automatic	0.0456096	201573			mPFCplate1-4.ABA.Meso3.4.2013
284		ABV3	BDNF	Target	28.4761	4.90192		28.4272	0.0265155	13.9366	0.0337732	14.4905	0.0209179	0.41238	0.751383	0.614218	0.919179	Automatic			Automatic	0.0456096	201573			mPFCplate1-4.ABA.Meso3.4.2013
285		ABV3	BDNF	Target	28.4203	4.97533		28.4272	0.0265155	13.9366	0.0337732	14.4905	0.0209179	0.41238	0.751383	0.614218	0.919179	Automatic			Automatic	0.0456096	201573			mPFCplate1-4.ABA.Meso3.4.2013
286		ABV3	BDNF	Target	28.385	5.19131		28.4272	0.0265155	13.9366	0.0337732	14.4905	0.0209179	0.41238	0.751383	0.614218	0.919179	Automatic			Automatic	0.0456096	201573			mPFCplate1-4.ABA.Meso3.4.2013
302		ABV1	18sFam	Endogenous Control	14.3682	7.25286		14.353	0.0159718			14.353	0.0159718					Automatic			Automatic	0.39459	201573			mPFCplate1-4.ABA.Meso3.4.2013
303		ABV1	18sFam	Endogenous Control	14.3211	7.49015		14.353	0.0159718			14.353	0.0159718					Automatic			Automatic	0.39459	201573			mPFCplate1-4.ABA.Meso3.4.2013
304		ABV1	18sFam	Endogenous Control	14.3698	7.27517		14.353	0.0159718			14.353	0.0159718					Automatic			Automatic	0.39459	201573			mPFCplate1-4.ABA.Meso3.4.2013
305		ABV2	18sFam	Endogenous Control	20.042	6.37583		20.0222	0.0100323			20.0222	0.0100323					Automatic			Automatic	0.39459	201573			mPFCplate1-4.ABA.Meso3.4.2013
306		ABV2	18sFam	Endogenous Control	20.0092	6.83257		20.0222	0.0100323			20.0222	0.0100323					Automatic			Automatic	0.39459	201573			mPFCplate1-4.ABA.Meso3.4.2013
307		ABV2	18sFam	Endogenous Control	20.0155	6.82647		20.0222	0.0100323			20.0222	0.0100323					Automatic			Automatic	0.39459	201573			mPFCplate1-4.ABA.Meso3.4.2013
308		ABV3	18sFam	Endogenous Control	14.5269	7.41695		14.4905	0.0209179			14.4905	0.0209179					Automatic			Automatic	0.39459	201573			mPFCplate1-4.ABA.Meso3.4.2013
309		ABV3	18sFam	Endogenous Control	14.4902	7.59243		14.4905	0.0209179			14.4905	0.0209179					Automatic			Automatic	0.39459	201573			mPFCplate1-4.ABA.Meso3.4.2013
310		ABV3	18sFam	Endogenous Control	14.4545	7.58219		14.4905	0.0209179			14.4905	0.0209179					Automatic			Automatic	0.39459	201573			mPFCplate1-4.ABA.Meso3.4.2013
314		ABV4	NCAm1	Target	27.3847	5.21072		27.4009	0.0207516	12.7573	0.0310969	14.6436	0.0231601	0.200352	0.870338	0.722913	1.04783	Automatic			Automatic	0.281784	201573			mPFCplate1-4.ABA.Meso3.4.2013
315		ABV4	NCAm1	Target	27.3759	4.87597		27.4009	0.0207516	12.7573	0.0310969	14.6436	0.0231601	0.200352	0.870338	0.722913	1.04783	Automatic			Automatic	0.281784	201573			mPFCplate1-4.ABA.Meso3.4.2013
316		ABV4	NCAm1	Target	27.4421	5.14792		27.4009	0.0207516	12.7573	0.0310969	14.6436	0.0231601	0.200352	0.870338	0.722913	1.04783	Automatic			Automatic	0.281784	201573			mPFCplate1-4.ABA.Meso3.4.2013
338		ABV4	BDNF	Target	28.0445	4.92378		28.065	0.0896377	13.4214	0.0925814	14.6436	0.0231601	-0.102894	1.07393	0.618026	1.86613	Automatic			Automatic	0.0456096	201573			mPFCplate1-4.ABA.Meso3.4.2013
339		ABV4	BDNF	Target	27.9209	4.70007		28.065	0.0896377	13.4214	0.0925814	14.6436	0.0231601	-0.102894	1.07393	0.618026	1.86613	Automatic			Automatic	0.0456096	201573			mPFCplate1-4.ABA.Meso3.4.2013
340		ABV4	BDNF	Target	28.2294	4.88061		28.065	0.0896377	13.4214	0.0925814	14.6436	0.0231601	-0.102894	1.07393	0.618026	1.86613	Automatic			Automatic	0.0456096	201573			mPFCplate1-4.ABA.Meso3.4.2013
362		ABV4	18sFam	Endogenous Control	14.6899	6.32725		14.6436	0.0231601			14.6436	0.0231601					Automatic			Automatic	0.39459	201573			mPFCplate1-4.ABA.Meso3.4.2013
363		ABV4	18sFam	Endogenous Control	14.6222	7.10198		14.6436	0.0231601			14.6436	0.0231601					Automatic			Automatic	0.39459	201573			mPFCplate1-4.ABA.Meso3.4.2013
364		ABV4	18sFam	Endogenous Control	14.6188	7.08845		14.6436	0.0231601			14.6436	0.0231601					Automatic			Automatic	0.39459	201573			mPFCplate1-4.ABA.Meso3.4.2013
38		ALV5	NCAm1	Target	29.9303	2.4893		29.9187	0.0177498	13.0946	0.0187791	16.8241	0.00613193	0.537622	0.688905	0.615864	0.770609	Automatic			Automatic	0.281784	201573			mPFCplate5-8.ABA.Meso3.5.2013
39		ALV5	NCAm1	Target	29.8838	2.54665		29.9187	0.0177498	13.0946	0.0187791	16.8241	0.00613193	0.537622	0.688905	0.615864	0.770609	Automatic			Automatic	0.281784	201573			mPFCplate5-8.ABA.Meso3.5.2013
40		ALV5	NCAm1	Target	29.9419	2.54028		29.9187	0.0177498	13.0946	0.0187791	16.8241	0.00613193	0.537622	0.688905	0.615864	0.770609	Automatic			Automatic	0.281784	201573			mPFCplate5-8.ABA.Meso3.5.2013
41		ALV6	NCAm1	Target	30.2592	2.51713		30.2356	0.0171511	13.3667	0.0355	16.8688	0.031082	0.809786	0.570466	0.461547	0.70509	Automatic			Automatic	0.281784	201573			mPFCplate5-8.ABA.Meso3.5.2013
42		ALV6	NCAm1	Target	30.2022	2.58582		30.2356	0.0171511	13.3667	0.0355	16.8688	0.031082	0.809786	0.570466	0.461547	0.70509	Automatic			Automatic	0.281784	201573			mPFCplate5-8.ABA.Meso3.5.2013
43		ALV6	NCAm1	Target	30.2453	2.57452		30.2356	0.0171511	13.3667	0.0355	16.8688	0.031082	0.809786	0.570466	0.461547	0.70509	Automatic			Automatic	0.281784	201573			mPFCplate5-8.ABA.Meso3.5.2013
44		ALV7	NCAm1	Target	29.7488	2.69322		29.6951	0.0288047	13.4758	0.028843	16.2193	0.00148647	0.918831	0.528937	0.445291	0.628296	Automatic			Automatic	0.281784	201573			mPFCplate5-8.ABA.Meso3.5.2013
45		ALV7	NCAm1	Target	29.6502	2.69925		29.6951	0.0288047	13.4758	0.028843	16.2193	0.00148647	0.918831	0.528937	0.445291	0.628296	Automatic			Automatic	0.281784	201573			mPFCplate5-8.ABA.Meso3.5.2013
46		ALV7	NCAm1	Target	29.6863	2.73026		29.6951	0.0288047	13.4758	0.028843	16.2193	0.00148647	0.918831	0.528937	0.445291	0.628296	Automatic			Automatic	0.281784	201573			mPFCplate5-8.ABA.Meso3.5.2013
62		ALV5	BDNF	Target	29.4709	3.87277		29.4044	0.0573602	12.5803	0.057687	16.8241	0.00613193	-0.943949	1.92379	1.36344	2.71443	Automatic			Automatic	0.0456096	201573			mPFCplate5-8.ABA.Meso3.5.2013
63		ALV5	BDNF	Target	29.2902	4.05643		29.4044	0.0573602	12.5803	0.057687	16.8241	0.00613193	-0.943949	1.92379	1.36344	2.71443	Automatic			Automatic	0.0456096	201573			mPFCplate5-8.ABA.Meso3.5.2013
64		ALV5	BDNF	Target	29.4522	4.01796		29.4044	0.0573602	12.5803	0.057687	16.8241	0.00613193	-0.943949	1.92379	1.36344	2.71443	Automatic			Automatic	0.0456096	201573			mPFCplate5-8.ABA.Meso3.5.2013
65		ALV6	BDNF	Target	28.952	3.92831		28.9822	0.115387	12.1134	0.1195	16.8688	0.031082	-1.4109	2.65903	1.30312	5.42578	Automatic			Automatic	0.0456096	201573			mPFCplate5-8.ABA.Meso3.5.2013
66		ALV6	BDNF	Target	28.7991	4.05964		28.9822	0.115387	12.1134	0.1195	16.8688	0.031082	-1.4109	2.65903	1.30312	5.42578	Automatic			Automatic	0.0456096	201573			mPFCplate5-8.ABA.Meso3.5.2013
67		ALV6	BDNF	Target	29.1954	4.20451		28.9822	0.115387	12.1134	0.1195	16.8688	0.031082	-1.4109	2.65903	1.30312	5.42578	Automatic			Automatic	0.0456096	201573			mPFCplate5-8.ABA.Meso3.5.2013
68		ALV7	BDNF	Target	29.2677	4.12897		29.1788	0.0788054	12.9595	0.0788194	16.2193	0.00148647	-0.564791	1.47917	0.924107	2.36764	Automatic			Automatic	0.0456096	201573			mPFCplate5-8.ABA.Meso3.5.2013
69		ALV7	BDNF	Target	29.0216	4.37128		29.1788	0.0788054	12.9595	0.0788194	16.2193	0.00148647	-0.564791	1.47917	0.924107	2.36764	Automatic			Automatic	0.0456096	201573			mPFCplate5-8.ABA.Meso3.5.2013
70		ALV7	BDNF	Target	29.247	4.16709		29.1788	0.0788054	12.9595	0.0788194	16.2193	0.00148647	-0.564791	1.47917	0.924107	2.36764	Automatic			Automatic	0.0456096	201573			mPFCplate5-8.ABA.Meso3.5.2013
86		ALV5	18sFam	Endogenous Control	16.8311	5.13405		16.8241	0.00613193			16.8241	0.00613193					Automatic			Automatic	0.39459	201573			mPFCplate5-8.ABA.Meso3.5.2013
87		ALV5	18sFam	Endogenous Control	16.8119	5.2873		16.8241	0.00613193			16.8241	0.00613193					Automatic			Automatic	0.39459	201573			mPFCplate5-8.ABA.Meso3.5.2013
88		ALV5	18sFam	Endogenous Control	16.8294	5.34633		16.8241	0.00613193			16.8241	0.00613193					Automatic			Automatic	0.39459	201573			mPFCplate5-8.ABA.Meso3.5.2013
89		ALV6	18sFam	Endogenous Control	16.9289	5.14448		16.8688	0.031082			16.8688	0.031082					Automatic			Automatic	0.39459	201573			mPFCplate5-8.ABA.Meso3.5.2013
90		ALV6	18sFam	Endogenous Control	16.8525	5.53777		16.8688	0.031082			16.8688	0.031082					Automatic			Automatic	0.39459	201573			mPFCplate5-8.ABA.Meso3.5.2013
91		ALV6	18sFam	Endogenous Control	16.825	5.50244		16.8688	0.031082			16.8688	0.031082					Automatic			Automatic	0.39459	201573			mPFCplate5-8.ABA.Meso3.5.2013
92		ALV7	18sFam	Endogenous Control	16.2221	5.41022		16.2193	0.00148647			16.2193	0.00148647					Automatic			Automatic	0.39459	201573			mPFCplate5-8.ABA.Meso3.5.2013
93		ALV7	18sFam	Endogenous Control	16.2171	5.48976		16.2193	0.00148647			16.2193	0.00148647					Automatic			Automatic	0.39459	201573			mPFCplate5-8.ABA.Meso3.5.2013
94		ALV7	18sFam	Endogenous Control	16.2187	5.48429		16.2193	0.00148647			16.2193	0.00148647					Automatic			Automatic	0.39459	201573			mPFCplate5-8.ABA.Meso3.5.2013
110		SV5	NCAm1	Target	30.3035	2.35595		30.263	0.0256355	13.2553	0.0340389	17.0078	0.0223935	0.698305	0.616296	0.502993	0.755121	Automatic			Automatic	0.281784	201573			mPFCplate5-8.ABA.Meso3.5.2013
111		SV5	NCAm1	Target	30.2155	2.38618		30.263	0.0256355	13.2553	0.0340389	17.0078	0.0223935	0.698305	0.616296	0.502993	0.755121	Automatic			Automatic	0.281784	201573			mPFCplate5-8.ABA.Meso3.5.2013
112		SV5	NCAm1	Target	30.2701	2.30948		30.263	0.0256355	13.2553	0.0340389	17.0078	0.0223935	0.698305	0.616296	0.502993	0.755121	Automatic			Automatic	0.281784	201573			mPFCplate5-8.ABA.Meso3.5.2013
113		SV6	NCAm1	Target	28.7362	2.63416		28.6852	0.0359712	13.3164	0.0360001	15.3688	0.00144185	0.759425	0.590732	0.476518	0.73232	Automatic			Automatic	0.281784	201573			mPFCplate5-8.ABA.Meso3.5.2013
114		SV6	NCAm1	Target	28.7036	2.67672		28.6852	0.0359712	13.3164	0.0360001	15.3688	0.00144185	0.759425	0.590732	0.476518	0.73232	Automatic			Automatic	0.281784	201573			mPFCplate5-8.ABA.Meso3.5.2013
115		SV6	NCAm1	Target	28.6158	2.79984		28.6852	0.0359712	13.3164	0.0360001	15.3688	0.00144185	0.759425	0.590732	0.476518	0.73232	Automatic			Automatic	0.281784	201573			mPFCplate5-8.ABA.Meso3.5.2013
116		SV7	NCAm1	Target	28.9168	2.65047		28.94	0.0127758	12.9713	0.0175637	15.9688	0.0120524	0.414308	0.75038	0.675704	0.833308	Automatic			Automatic	0.281784	201573			mPFCplate5-8.ABA.Meso3.5.2013
117		SV7	NCAm1	Target	28.9609	2.79026		28.94	0.0127758	12.9713	0.0175637	15.9688	0.0120524	0.414308	0.75038	0.675704	0.833308	Automatic			Automatic	0.281784	201573			mPFCplate5-8.ABA.Meso3.5.2013
118		SV7	NCAm1	Target	28.9424	2.84599		28.94	0.0127758	12.9713	0.0175637	15.9688	0.0120524	0.414308	0.75038	0.675704	0.833308	Automatic			Automatic	0.281784	201573			mPFCplate5-8.ABA.Meso3.5.2013
134		SV5	BDNF	Target	29.9695	3.38265		30.0143	0.0300488	13.0065	0.0374753	17.0078	0.0223935	-0.517708	1.43168	1.14475	1.79052	Automatic			Automatic	0.0456096	201573			mPFCplate5-8.ABA.Meso3.5.2013
135		SV5	BDNF	Target	30.0714	3.39845		30.0143	0.0300488	13.0065	0.0374753	17.0078	0.0223935	-0.517708	1.43168	1.14475	1.79052	Automatic			Automatic	0.0456096	201573			mPFCplate5-8.ABA.Meso3.5.2013
136		SV5	BDNF	Target	30.0021	3.36863		30.0143	0.0300488	13.0065	0.0374753	17.0078	0.0223935	-0.517708	1.43168	1.14475	1.79052	Automatic			Automatic	0.0456096	201573			mPFCplate5-8.ABA.Meso3.5.2013
137		SV6	BDNF	Target	29.3141	3.69617		29.314	0.0238208	13.9452	0.0238644	15.3688	0.00144185	0.420936	0.74694	0.647784	0.861274	Automatic			Automatic	0.0456096	201573			mPFCplate5-8.ABA.Meso3.5.2013
138		SV6	BDNF	Target	29.3553	3.72331		29.314	0.0238208	13.9452	0.0238644	15.3688	0.00144185	0.420936	0.74694	0.647784	0.861274	Automatic			Automatic	0.0456096	201573			mPFCplate5-8.ABA.Meso3.5.2013
139		SV6	BDNF	Target	29.2727	3.90989		29.314	0.0238208	13.9452	0.0238644	15.3688	0.00144185	0.420936	0.74694	0.647784	0.861274	Automatic			Automatic	0.0456096	201573			mPFCplate5-8.ABA.Meso3.5.2013
140		SV7	BDNF	Target	28.9218	4.12207		28.8942	0.0442247	12.9254	0.0458376	15.9688	0.0120524	-0.598817	1.51447	1.152	1.991	Automatic			Automatic	0.0456096	201573			mPFCplate5-8.ABA.Meso3.5.2013
141		SV7	BDNF	Target	28.9532	4.08811		28.8942	0.0442247	12.9254	0.0458376	15.9688	0.0120524	-0.598817	1.51447	1.152	1.991	Automatic			Automatic	0.0456096	201573			mPFCplate5-8.ABA.Meso3.5.2013
142		SV7	BDNF	Target	28.8076	4.07024		28.8942	0.0442247	12.9254	0.0458376	15.9688	0.0120524	-0.598817	1.51447	1.152	1.991	Automatic			Automatic	0.0456096	201573			mPFCplate5-8.ABA.Meso3.5.2013
158		SV5	18sFam	Endogenous Control	17.018	5.28655		17.0078	0.0223935			17.0078	0.0223935					Automatic			Automatic	0.39459	201573			mPFCplate5-8.ABA.Meso3.5.2013
159		SV5	18sFam	Endogenous Control	16.9649	5.43085		17.0078	0.0223935			17.0078	0.0223935					Automatic			Automatic	0.39459	201573			mPFCplate5-8.ABA.Meso3.5.2013
160		SV5	18sFam	Endogenous Control	17.0404	5.26059		17.0078	0.0223935			17.0078	0.0223935					Automatic			Automatic	0.39459	201573			mPFCplate5-8.ABA.Meso3.5.2013
161		SV6	18sFam	Endogenous Control	15.3687	5.34042		15.3688	0.00144185			15.3688	0.00144185					Automatic			Automatic	0.39459	201573			mPFCplate5-8.ABA.Meso3.5.2013
162		SV6	18sFam	Endogenous Control	15.3664	5.54087		15.3688	0.00144185			15.3688	0.00144185					Automatic			Automatic	0.39459	201573			mPFCplate5-8.ABA.Meso3.5.2013
163		SV6	18sFam	Endogenous Control	15.3714	5.57756		15.3688	0.00144185			15.3688	0.00144185					Automatic			Automatic	0.39459	201573			mPFCplate5-8.ABA.Meso3.5.2013
164		SV7	18sFam	Endogenous Control	15.9831	5.4915		15.9688	0.0120524			15.9688	0.0120524					Automatic			Automatic	0.39459	201573			mPFCplate5-8.ABA.Meso3.5.2013
165		SV7	18sFam	Endogenous Control	15.9784	5.41734		15.9688	0.0120524			15.9688	0.0120524					Automatic			Automatic	0.39459	201573			mPFCplate5-8.ABA.Meso3.5.2013
166		SV7	18sFam	Endogenous Control	15.9448	5.38043		15.9688	0.0120524			15.9688	0.0120524					Automatic			Automatic	0.39459	201573			mPFCplate5-8.ABA.Meso3.5.2013
182		RV5	NCAm1	Target	29.5003	2.33711		29.4785	0.0110675	13.603	0.0574739	15.8755	0.0563983	1.04606	0.48429	0.343665	0.682457	Automatic			Automatic	0.281784	201573			mPFCplate5-8.ABA.Meso3.5.2013
183		RV5	NCAm1	Target	29.4646	2.4601		29.4785	0.0110675	13.603	0.0574739	15.8755	0.0563983	1.04606	0.48429	0.343665	0.682457	Automatic			Automatic	0.281784	201573			mPFCplate5-8.ABA.Meso3.5.2013
184		RV5	NCAm1	Target	29.4704	2.51571		29.4785	0.0110675	13.603	0.0574739	15.8755	0.0563983	1.04606	0.48429	0.343665	0.682457	Automatic			Automatic	0.281784	201573			mPFCplate5-8.ABA.Meso3.5.2013
185		RV6	NCAm1	Target	29.0308	2.62689		29.0285	0.0109513	13.0769	0.026357	15.9516	0.0239742	0.519905	0.697418	0.595904	0.816224	Automatic			Automatic	0.281784	201573			mPFCplate5-8.ABA.Meso3.5.2013
186		RV6	NCAm1	Target	29.0085	2.63298		29.0285	0.0109513	13.0769	0.026357	15.9516	0.0239742	0.519905	0.697418	0.595904	0.816224	Automatic			Automatic	0.281784	201573			mPFCplate5-8.ABA.Meso3.5.2013
187		RV6	NCAm1	Target	29.0462	2.72893		29.0285	0.0109513	13.0769	0.026357	15.9516	0.0239742	0.519905	0.697418	0.595904	0.816224	Automatic			Automatic	0.281784	201573			mPFCplate5-8.ABA.Meso3.5.2013
188		RV7	NCAm1	Target	30.6504	2.49034		30.6646	0.00896701	12.8586	0.0138176	17.8059	0.0105128	0.301687	0.811303	0.747082	0.881044	Automatic			Automatic	0.281784	201573			mPFCplate5-8.ABA.Meso3.5.2013
189		RV7	NCAm1	Target	30.6812	2.50561		30.6646	0.00896701	12.8586	0.0138176	17.8059	0.0105128	0.301687	0.811303	0.747082	0.881044	Automatic			Automatic	0.281784	201573			mPFCplate5-8.ABA.Meso3.5.2013
190		RV7	NCAm1	Target	30.6621	2.53824		30.6646	0.00896701	12.8586	0.0138176	17.8059	0.0105128	0.301687	0.811303	0.747082	0.881044	Automatic			Automatic	0.281784	201573			mPFCplate5-8.ABA.Meso3.5.2013
206		RV5	BDNF	Target	28.8084	3.761		28.9963	0.102648	13.1208	0.117121	15.8755	0.0563983	-0.403457	1.32267	0.657477	2.66088	Automatic			Automatic	0.0456096	201573			mPFCplate5-8.ABA.Meso3.5.2013
207		RV5	BDNF	Target	29.1619	3.82209		28.9963	0.102648	13.1208	0.117121	15.8755	0.0563983	-0.403457	1.32267	0.657477	2.66088	Automatic			Automatic	0.0456096	201573			mPFCplate5-8.ABA.Meso3.5.2013
208		RV5	BDNF	Target	29.0184	3.93403		28.9963	0.102648	13.1208	0.117121	15.8755	0.0563983	-0.403457	1.32267	0.657477	2.66088	Automatic			Automatic	0.0456096	201573			mPFCplate5-8.ABA.Meso3.5.2013
209		RV6	BDNF	Target	28.5346	4.23927		28.5312	0.0220927	12.5796	0.0326014	15.9516	0.0239742	-0.944674	1.92475	1.58443	2.33817	Automatic			Automatic	0.0456096	201573			mPFCplate5-8.ABA.Meso3.5.2013
210		RV6	BDNF	Target	28.5677	4.24488		28.5312	0.0220927	12.5796	0.0326014	15.9516	0.0239742	-0.944674	1.92475	1.58443	2.33817	Automatic			Automatic	0.0456096	201573			mPFCplate5-8.ABA.Meso3.5.2013
211		RV6	BDNF	Target	28.4914	4.33043		28.5312	0.0220927	12.5796	0.0326014	15.9516	0.0239742	-0.944674	1.92475	1.58443	2.33817	Automatic			Automatic	0.0456096	201573			mPFCplate5-8.ABA.Meso3.5.2013
212		RV7	BDNF	Target	29.6377	4.05521		29.5461	0.0509019	11.7402	0.0519761	17.8059	0.0105128	-1.78403	3.44386	2.52537	4.6964	Automatic			Automatic	0.0456096	201573			mPFCplate5-8.ABA.Meso3.5.2013
213		RV7	BDNF	Target	29.5389	4.16343		29.5461	0.0509019	11.7402	0.0519761	17.8059	0.0105128	-1.78403	3.44386	2.52537	4.6964	Automatic			Automatic	0.0456096	201573			mPFCplate5-8.ABA.Meso3.5.2013
214		RV7	BDNF	Target	29.4618	4.2014		29.5461	0.0509019	11.7402	0.0519761	17.8059	0.0105128	-1.78403	3.44386	2.52537	4.6964	Automatic			Automatic	0.0456096	201573			mPFCplate5-8.ABA.Meso3.5.2013
230		RV5	18sFam	Endogenous Control	15.9678	5.11272		15.8755	0.0563983			15.8755	0.0563983					Automatic			Automatic	0.39459	201573			mPFCplate5-8.ABA.Meso3.5.2013
231		RV5	18sFam	Endogenous Control	15.8853	5.22013		15.8755	0.0563983			15.8755	0.0563983					Automatic			Automatic	0.39459	201573			mPFCplate5-8.ABA.Meso3.5.2013
232		RV5	18sFam	Endogenous Control	15.7732	5.36606		15.8755	0.0563983			15.8755	0.0563983					Automatic			Automatic	0.39459	201573			mPFCplate5-8.ABA.Meso3.5.2013
233		RV6	18sFam	Endogenous Control	15.9454	5.19011		15.9516	0.0239742			15.9516	0.0239742					Automatic			Automatic	0.39459	201573			mPFCplate5-8.ABA.Meso3.5.2013
234		RV6	18sFam	Endogenous Control	15.9136	5.26409		15.9516	0.0239742			15.9516	0.0239742					Automatic			Automatic	0.39459	201573			mPFCplate5-8.ABA.Meso3.5.2013
235		RV6	18sFam	Endogenous Control	15.9959	5.22449		15.9516	0.0239742			15.9516	0.0239742					Automatic			Automatic	0.39459	201573			mPFCplate5-8.ABA.Meso3.5.2013
236		RV7	18sFam	Endogenous Control	17.8263	5.12525		17.8059	0.0105128			17.8059	0.0105128					Automatic			Automatic	0.39459	201573			mPFCplate5-8.ABA.Meso3.5.2013
237		RV7	18sFam	Endogenous Control	17.7913	5.47392		17.8059	0.0105128			17.8059	0.0105128					Automatic			Automatic	0.39459	201573			mPFCplate5-8.ABA.Meso3.5.2013
238		RV7	18sFam	Endogenous Control	17.8001	5.36479		17.8059	0.0105128			17.8059	0.0105128					Automatic			Automatic	0.39459	201573			mPFCplate5-8.ABA.Meso3.5.2013
251		ABV5	NCAm1	Target	29.8584	2.33478		29.7575	0.0858032	13.397	0.0877993	16.3605	0.018615	0.840065	0.558618	0.330783	0.943382	Automatic			Automatic	0.281784	201573			mPFCplate5-8.ABA.Meso3.5.2013
252		ABV5	NCAm1	Target	29.5868	2.38074		29.7575	0.0858032	13.397	0.0877993	16.3605	0.018615	0.840065	0.558618	0.330783	0.943382	Automatic			Automatic	0.281784	201573			mPFCplate5-8.ABA.Meso3.5.2013
253		ABV5	NCAm1	Target	29.8273	2.34115		29.7575	0.0858032	13.397	0.0877993	16.3605	0.018615	0.840065	0.558618	0.330783	0.943382	Automatic			Automatic	0.281784	201573			mPFCplate5-8.ABA.Meso3.5.2013
254		ABV6	NCAm1	Target	29.9505	2.34075		29.9013	0.0554893	13.4769	0.057297	16.4244	0.0142788	0.919979	0.528517	0.375446	0.743995	Automatic			Automatic	0.281784	201573			mPFCplate5-8.ABA.Meso3.5.2013
255		ABV6	NCAm1	Target	29.7906	2.26609		29.9013	0.0554893	13.4769	0.057297	16.4244	0.0142788	0.919979	0.528517	0.375446	0.743995	Automatic			Automatic	0.281784	201573			mPFCplate5-8.ABA.Meso3.5.2013
256		ABV6	NCAm1	Target	29.9629	2.20617		29.9013	0.0554893	13.4769	0.057297	16.4244	0.0142788	0.919979	0.528517	0.375446	0.743995	Automatic			Automatic	0.281784	201573			mPFCplate5-8.ABA.Meso3.5.2013
257		ABV7	NCAm1	Target	29.4632	2.52916		29.422	0.0288776	13.2382	0.0351233	16.1839	0.0199933	0.681215	0.62364	0.505703	0.769081	Automatic			Automatic	0.281784	201573			mPFCplate5-8.ABA.Meso3.5.2013
258		ABV7	NCAm1	Target	29.3664	2.67217		29.422	0.0288776	13.2382	0.0351233	16.1839	0.0199933	0.681215	0.62364	0.505703	0.769081	Automatic			Automatic	0.281784	201573			mPFCplate5-8.ABA.Meso3.5.2013
259		ABV7	NCAm1	Target	29.4365	2.71524		29.422	0.0288776	13.2382	0.0351233	16.1839	0.0199933	0.681215	0.62364	0.505703	0.769081	Automatic			Automatic	0.281784	201573			mPFCplate5-8.ABA.Meso3.5.2013
260		ALV8	NCAm1	Target	29.1774	2.70808		29.1398	0.0243248	13.5845	0.0288753	15.5553	0.0155592	1.0275	0.490559	0.412902	0.58282	Automatic			Automatic	0.281784	201573			mPFCplate5-8.ABA.Meso3.5.2013
261		ALV8	NCAm1	Target	29.1477	2.5645		29.1398	0.0243248	13.5845	0.0288753	15.5553	0.0155592	1.0275	0.490559	0.412902	0.58282	Automatic			Automatic	0.281784	201573			mPFCplate5-8.ABA.Meso3.5.2013
262		ALV8	NCAm1	Target	29.0943	2.82603		29.1398	0.0243248	13.5845	0.0288753	15.5553	0.0155592	1.0275	0.490559	0.412902	0.58282	Automatic			Automatic	0.281784	201573			mPFCplate5-8.ABA.Meso3.5.2013
275		ABV5	BDNF	Target	29.3292	3.74629		29.3496	0.0570989	12.9891	0.0600567	16.3605	0.018615	-0.535124	1.44907	1.01257	2.07373	Automatic			Automatic	0.0456096	201573			mPFCplate5-8.ABA.Meso3.5.2013
276		ABV5	BDNF	Target	29.4571	3.817		29.3496	0.0570989	12.9891	0.0600567	16.3605	0.018615	-0.535124	1.44907	1.01257	2.07373	Automatic			Automatic	0.0456096	201573			mPFCplate5-8.ABA.Meso3.5.2013
277		ABV5	BDNF	Target	29.2625	3.82485		29.3496	0.0570989	12.9891	0.0600567	16.3605	0.018615	-0.535124	1.44907	1.01257	2.07373	Automatic			Automatic	0.0456096	201573			mPFCplate5-8.ABA.Meso3.5.2013
278	0.5Ct	ABV6	BDNF	Target	29.7128	3.60462		29.9474	0.153299	13.523	0.153962	16.4244	0.0142788	-0.00123978	1.00086	0.399309	2.50863	Automatic			Automatic	0.0456096	201573			mPFCplate5-8.ABA.Meso3.5.2013
279	close	ABV6	BDNF	Target	29.8938	3.57154		29.9474	0.153299	13.523	0.153962	16.4244	0.0142788	-0.00123978	1.00086	0.399309	2.50863	Automatic			Automatic	0.0456096	201573			mPFCplate5-8.ABA.Meso3.5.2013
280	0.522852	ABV6	BDNF	Target	30.2356	3.6038		29.9474	0.153299	13.523	0.153962	16.4244	0.0142788	-0.00123978	1.00086	0.399309	2.50863	Automatic			Automatic	0.0456096	201573			mPFCplate5-8.ABA.Meso3.5.2013
281		ABV7	BDNF	Target	29.665	3.93957		29.919	0.149442	13.7352	0.150773	16.1839	0.0199933	0.210903	0.863996	0.351329	2.12476	Automatic			Automatic	0.0456096	201573			mPFCplate5-8.ABA.Meso3.5.2013
282		ABV7	BDNF	Target	30.1825	3.72538		29.919	0.149442	13.7352	0.150773	16.1839	0.0199933	0.210903	0.863996	0.351329	2.12476	Automatic			Automatic	0.0456096	201573			mPFCplate5-8.ABA.Meso3.5.2013
283		ABV7	BDNF	Target	29.9096	3.93199		29.919	0.149442	13.7352	0.150773	16.1839	0.0199933	0.210903	0.863996	0.351329	2.12476	Automatic			Automatic	0.0456096	201573			mPFCplate5-8.ABA.Meso3.5.2013
284		ALV8	BDNF	Target	28.409	4.37214		28.3149	0.0492992	12.7596	0.0516962	15.5553	0.0155592	-0.76465	1.69896	1.24792	2.31301	Automatic			Automatic	0.0456096	201573			mPFCplate5-8.ABA.Meso3.5.2013
285		ALV8	BDNF	Target	28.2422	4.50334		28.3149	0.0492992	12.7596	0.0516962	15.5553	0.0155592	-0.76465	1.69896	1.24792	2.31301	Automatic			Automatic	0.0456096	201573			mPFCplate5-8.ABA.Meso3.5.2013
286		ALV8	BDNF	Target	28.2936	4.42237		28.3149	0.0492992	12.7596	0.0516962	15.5553	0.0155592	-0.76465	1.69896	1.24792	2.31301	Automatic			Automatic	0.0456096	201573			mPFCplate5-8.ABA.Meso3.5.2013
299		ABV5	18sFam	Endogenous Control	16.3874	5.26154		16.3605	0.018615			16.3605	0.018615					Automatic			Automatic	0.39459	201573			mPFCplate5-8.ABA.Meso3.5.2013
300		ABV5	18sFam	Endogenous Control	16.3248	5.59792		16.3605	0.018615			16.3605	0.018615					Automatic			Automatic	0.39459	201573			mPFCplate5-8.ABA.Meso3.5.2013
301		ABV5	18sFam	Endogenous Control	16.3693	5.50979		16.3605	0.018615			16.3605	0.018615					Automatic			Automatic	0.39459	201573			mPFCplate5-8.ABA.Meso3.5.2013
302		ABV6	18sFam	Endogenous Control	16.4525	5.34933		16.4244	0.0142788			16.4244	0.0142788					Automatic			Automatic	0.39459	201573			mPFCplate5-8.ABA.Meso3.5.2013
303		ABV6	18sFam	Endogenous Control	16.4145	5.72019		16.4244	0.0142788			16.4244	0.0142788					Automatic			Automatic	0.39459	201573			mPFCplate5-8.ABA.Meso3.5.2013
304		ABV6	18sFam	Endogenous Control	16.4061	5.71077		16.4244	0.0142788			16.4244	0.0142788					Automatic			Automatic	0.39459	201573			mPFCplate5-8.ABA.Meso3.5.2013
305		ABV7	18sFam	Endogenous Control	16.1553	5.49505		16.1839	0.0199933			16.1839	0.0199933					Automatic			Automatic	0.39459	201573			mPFCplate5-8.ABA.Meso3.5.2013
306		ABV7	18sFam	Endogenous Control	16.174	5.45401		16.1839	0.0199933			16.1839	0.0199933					Automatic			Automatic	0.39459	201573			mPFCplate5-8.ABA.Meso3.5.2013
307		ABV7	18sFam	Endogenous Control	16.2224	5.47665		16.1839	0.0199933			16.1839	0.0199933					Automatic			Automatic	0.39459	201573			mPFCplate5-8.ABA.Meso3.5.2013
308		ALV8	18sFam	Endogenous Control	15.5802	5.59971		15.5553	0.0155592			15.5553	0.0155592					Automatic			Automatic	0.39459	201573			mPFCplate5-8.ABA.Meso3.5.2013
309		ALV8	18sFam	Endogenous Control	15.559	5.72665		15.5553	0.0155592			15.5553	0.0155592					Automatic			Automatic	0.39459	201573			mPFCplate5-8.ABA.Meso3.5.2013
310		ALV8	18sFam	Endogenous Control	15.5267	5.60219		15.5553	0.0155592			15.5553	0.0155592					Automatic			Automatic	0.39459	201573			mPFCplate5-8.ABA.Meso3.5.2013
314		SV8	NCAm1	Target	30.3981	2.34401		30.3527	0.0555528	14.0734	0.0557676	16.2793	0.00488998	1.51645	0.349546	0.250586	0.487587	Automatic			Automatic	0.281784	201573			mPFCplate5-8.ABA.Meso3.5.2013
315		SV8	NCAm1	Target	30.2421	2.35226		30.3527	0.0555528	14.0734	0.0557676	16.2793	0.00488998	1.51645	0.349546	0.250586	0.487587	Automatic			Automatic	0.281784	201573			mPFCplate5-8.ABA.Meso3.5.2013
316		SV8	NCAm1	Target	30.4178	2.28229		30.3527	0.0555528	14.0734	0.0557676	16.2793	0.00488998	1.51645	0.349546	0.250586	0.487587	Automatic			Automatic	0.281784	201573			mPFCplate5-8.ABA.Meso3.5.2013
338		SV8	BDNF	Target	30.1321	3.78829		30.0517	0.115445	13.7724	0.115549	16.2793	0.00488998	0.248159	0.84197	0.422474	1.67801	Automatic			Automatic	0.0456096	201573			mPFCplate5-8.ABA.Meso3.5.2013
339		SV8	BDNF	Target	29.824	3.64908		30.0517	0.115445	13.7724	0.115549	16.2793	0.00488998	0.248159	0.84197	0.422474	1.67801	Automatic			Automatic	0.0456096	201573			mPFCplate5-8.ABA.Meso3.5.2013
340		SV8	BDNF	Target	30.1989	3.67635		30.0517	0.115445	13.7724	0.115549	16.2793	0.00488998	0.248159	0.84197	0.422474	1.67801	Automatic			Automatic	0.0456096	201573			mPFCplate5-8.ABA.Meso3.5.2013
362		SV8	18sFam	Endogenous Control	16.2885	5.30261		16.2793	0.00488998			16.2793	0.00488998					Automatic			Automatic	0.39459	201573			mPFCplate5-8.ABA.Meso3.5.2013
363		SV8	18sFam	Endogenous Control	16.2719	5.41001		16.2793	0.00488998			16.2793	0.00488998					Automatic			Automatic	0.39459	201573			mPFCplate5-8.ABA.Meso3.5.2013
364		SV8	18sFam	Endogenous Control	16.2775	5.3536		16.2793	0.00488998			16.2793	0.00488998					Automatic			Automatic	0.39459	201573			mPFCplate5-8.ABA.Meso3.5.2013
Summary Data for Study Untitled 1
Endogenous Control	18sFam
Calibrator	ALV1
Multiplicity	Non-Multiplex
PlateID	Sample	Detector	Avg delta Ct	delta Ct SD	delta delta Ct	RQ	RQ Min	RQ Max	Threshold	Sample Status
	A1	18sFam							0.39459
	A2	18sFam							0.39459
	A3	18sFam							0.39459
	A4	18sFam							0.39459
	A5	18sFam							0.39459
	A6	18sFam							0.39459
	A7	18sFam							0.39459
	A8	18sFam							0.39459
	A9	18sFam							0.39459
	A10	18sFam							0.39459
	A11	18sFam							0.39459
	A12	18sFam							0.39459
	A13	18sFam							0.39459
	A14	18sFam							0.39459
	A15	18sFam							0.39459
	A16	18sFam							0.39459
	A17	18sFam							0.39459
	A18	18sFam							0.39459
	A19	18sFam							0.39459
	A20	18sFam							0.39459
	A21	18sFam							0.39459
	A22	18sFam							0.39459
	A23	18sFam							0.39459
	A24	18sFam							0.39459
	B1	18sFam							0.39459
	ALZ1	18sFam							0.39459
	ALZ2	18sFam							0.39459
	ALZ3	18sFam							0.39459
	ALZ4	18sFam							0.39459
	ALV1	18sFam							0.39459
	ALV2	18sFam							0.39459
	ALV3	18sFam							0.39459
	B23	18sFam							0.39459
	B24	18sFam							0.39459
	C1	18sFam							0.39459
	C23	18sFam							0.39459
	C24	18sFam							0.39459
	D1	18sFam							0.39459
	D23	18sFam							0.39459
	D24	18sFam							0.39459
	E1	18sFam							0.39459
	ALV4	18sFam							0.39459
	SZ2	18sFam							0.39459
	SZ3	18sFam							0.39459
	SZ4	18sFam							0.39459
	SV1	18sFam							0.39459
	SV2	18sFam							0.39459
	RZ1	18sFam							0.39459
	E23	18sFam							0.39459
	E24	18sFam							0.39459
	F1	18sFam							0.39459
	F23	18sFam							0.39459
	F24	18sFam							0.39459
	G1	18sFam							0.39459
	G23	18sFam							0.39459
	G24	18sFam							0.39459
	H1	18sFam							0.39459
	RZ2	18sFam							0.39459
	RZ3	18sFam							0.39459
	RZ4	18sFam							0.39459
	RV1	18sFam							0.39459
	RV2	18sFam							0.39459
	RV3	18sFam							0.39459
	RV4	18sFam							0.39459
	H23	18sFam							0.39459
	H24	18sFam							0.39459
	I1	18sFam							0.39459
	I23	18sFam							0.39459
	I24	18sFam							0.39459
	J1	18sFam							0.39459
	J23	18sFam							0.39459
	J24	18sFam							0.39459
	K1	18sFam							0.39459
	ABZ1	18sFam							0.39459
	ABZ2	18sFam							0.39459
	ABZ3	18sFam							0.39459
	ABZ4	18sFam							0.39459
	ABV1	18sFam							0.39459
	ABV2	18sFam							0.39459
	ABV3	18sFam							0.39459
	K23	18sFam							0.39459
	K24	18sFam							0.39459
	L1	18sFam							0.39459
	L23	18sFam							0.39459
	L24	18sFam							0.39459
	M1	18sFam							0.39459
	M23	18sFam							0.39459
	M24	18sFam							0.39459
	N1	18sFam							0.39459
	ABV4	18sFam							0.39459
	N5	18sFam							0.39459
	N6	18sFam							0.39459
	N7	18sFam							0.39459
	N8	18sFam							0.39459
	N9	18sFam							0.39459
	N10	18sFam							0.39459
	N11	18sFam							0.39459
	N12	18sFam							0.39459
	N13	18sFam							0.39459
	N14	18sFam							0.39459
	N15	18sFam							0.39459
	N16	18sFam							0.39459
	N17	18sFam							0.39459
	N18	18sFam							0.39459
	N19	18sFam							0.39459
	N20	18sFam							0.39459
	N21	18sFam							0.39459
	N22	18sFam							0.39459
	N23	18sFam							0.39459
	N24	18sFam							0.39459
	O1	18sFam							0.39459
	O5	18sFam							0.39459
	O6	18sFam							0.39459
	O7	18sFam							0.39459
	O8	18sFam							0.39459
	O9	18sFam							0.39459
	O10	18sFam							0.39459
	O11	18sFam							0.39459
	O12	18sFam							0.39459
	O13	18sFam							0.39459
	O14	18sFam							0.39459
	O15	18sFam							0.39459
	O16	18sFam							0.39459
	O17	18sFam							0.39459
	O18	18sFam							0.39459
	O19	18sFam							0.39459
	O20	18sFam							0.39459
	O21	18sFam							0.39459
	O22	18sFam							0.39459
	O23	18sFam							0.39459
	O24	18sFam							0.39459
	P1	18sFam							0.39459
	P5	18sFam							0.39459
	P6	18sFam							0.39459
	P7	18sFam							0.39459
	P8	18sFam							0.39459
	P9	18sFam							0.39459
	P10	18sFam							0.39459
	P11	18sFam							0.39459
	P12	18sFam							0.39459
	P13	18sFam							0.39459
	P14	18sFam							0.39459
	P15	18sFam							0.39459
	P16	18sFam							0.39459
	P17	18sFam							0.39459
	P18	18sFam							0.39459
	P19	18sFam							0.39459
	P20	18sFam							0.39459
	P21	18sFam							0.39459
	P22	18sFam							0.39459
	P23	18sFam							0.39459
	P24	18sFam							0.39459
	ALZ5	18sFam							0.39459
	ALZ6	18sFam							0.39459
	ALZ7	18sFam							0.39459
	ALZ8	18sFam							0.39459
	ALV5	18sFam							0.39459
	ALV6	18sFam							0.39459
	ALV7	18sFam							0.39459
	SZ5	18sFam							0.39459
	SZ6	18sFam							0.39459
	SZ7	18sFam							0.39459
	SZ8	18sFam							0.39459
	SV5	18sFam							0.39459
	SV6	18sFam							0.39459
	SV7	18sFam							0.39459
	RZ5	18sFam							0.39459
	RZ6	18sFam							0.39459
	RZ7	18sFam							0.39459
	RZ8	18sFam							0.39459
	RV5	18sFam							0.39459
	RV6	18sFam							0.39459
	RV7	18sFam							0.39459
	ABZ5	18sFam							0.39459
	ABZ6	18sFam							0.39459
	ABZ8	18sFam							0.39459
	ABV5	18sFam							0.39459
	ABV6	18sFam							0.39459
	ABV7	18sFam							0.39459
	ALV8	18sFam							0.39459
	SV8	18sFam							0.39459
	A1	BDNF							0.0456096
	A2	BDNF							0.0456096
	A3	BDNF							0.0456096
	A4	BDNF							0.0456096
	A5	BDNF							0.0456096
	A6	BDNF							0.0456096
	A7	BDNF							0.0456096
	A8	BDNF							0.0456096
	A9	BDNF							0.0456096
	A10	BDNF							0.0456096
	A11	BDNF							0.0456096
	A12	BDNF							0.0456096
	A13	BDNF							0.0456096
	A14	BDNF							0.0456096
	A15	BDNF							0.0456096
	A16	BDNF							0.0456096
	A17	BDNF							0.0456096
	A18	BDNF							0.0456096
	A19	BDNF							0.0456096
	A20	BDNF							0.0456096
	A21	BDNF							0.0456096
	A22	BDNF							0.0456096
	A23	BDNF							0.0456096
	A24	BDNF							0.0456096
	B1	BDNF							0.0456096
	ALZ1	BDNF	12.9492	0.042094	-0.575089	1.48977	1.15881	1.91525	0.0456096
	ALZ2	BDNF	12.8988	0.04554	-0.625471	1.54271	1.17557	2.02453	0.0456096
	ALZ3	BDNF	12.9406	0.106913	-0.583655	1.49864	0.791741	2.83669	0.0456096
	ALZ4	BDNF	12.2998	0.0564306	-1.22446	2.33668	1.66853	3.27239	0.0456096
	ALV1	BDNF	13.5243	0.0599982	0	1	0.699016	1.43058	0.0456096
	ALV2	BDNF	12.995	0.0406535	-0.529229	1.44316	1.13225	1.83944	0.0456096
	ALV3	BDNF	12.8939	0.0750925	-0.630378	1.54797	0.98884	2.42326	0.0456096
	B23	BDNF							0.0456096
	B24	BDNF							0.0456096
	C1	BDNF							0.0456096
	C23	BDNF							0.0456096
	C24	BDNF							0.0456096
	D1	BDNF							0.0456096
	D23	BDNF							0.0456096
	D24	BDNF							0.0456096
	E1	BDNF							0.0456096
	ALV4	BDNF	13.2523	0.0499134	-0.271955	1.20744	0.896382	1.62645	0.0456096
	SZ2	BDNF	12.8081	0.160273	-0.716129	1.64277	0.631182	4.27561	0.0456096
	SZ3	BDNF	13.0911	0.0389839	-0.433162	1.35019	1.06992	1.70388	0.0456096
	SZ4	BDNF	13.3391	0.0102178	-0.185132	1.13692	1.03748	1.2459	0.0456096
	SV1	BDNF	14.1576	0.1073	0.633356	0.644675	0.3398	1.22309	0.0456096
	SV2	BDNF	13.6144	0.0707717	0.0901222	0.939443	0.615791	1.4332	0.0456096
	RZ1	BDNF	13.196	0.0740591	-0.328281	1.25552	0.806983	1.95335	0.0456096
	E23	BDNF							0.0456096
	E24	BDNF							0.0456096
	F1	BDNF							0.0456096
	F23	BDNF							0.0456096
	F24	BDNF							0.0456096
	G1	BDNF							0.0456096
	G23	BDNF							0.0456096
	G24	BDNF							0.0456096
	H1	BDNF							0.0456096
	RZ2	BDNF	12.6994	0.0425066	-0.824833	1.77133	1.37443	2.28284	0.0456096
	RZ3	BDNF	12.6702	0.10935	-0.854041	1.80756	0.941156	3.47154	0.0456096
	RZ4	BDNF	13.3882	0.148098	-0.136081	1.09892	0.454046	2.65968	0.0456096
	RV1	BDNF	12.75	0.0969504	-0.774284	1.71034	0.958939	3.05052	0.0456096
	RV2	BDNF	12.1301	0.0169493	-1.39411	2.62827	2.37541	2.90805	0.0456096
	RV3	BDNF	13.1459	0.0368644	-0.378369	1.29987	1.04316	1.61976	0.0456096
	RV4	BDNF	13.1357	0.0577563	-0.388602	1.30912	0.927425	1.84792	0.0456096
	H23	BDNF							0.0456096
	H24	BDNF							0.0456096
	I1	BDNF							0.0456096
	I23	BDNF							0.0456096
	I24	BDNF							0.0456096
	J1	BDNF							0.0456096
	J23	BDNF							0.0456096
	J24	BDNF							0.0456096
	K1	BDNF							0.0456096
	ABZ1	BDNF	13.4181	0.0919251	-0.106173	1.07637	0.621864	1.86306	0.0456096
	ABZ2	BDNF	13.3905	0.0223916	-0.133799	1.09718	0.959929	1.25405	0.0456096
	ABZ3	BDNF	13.4889	0.115086	-0.0353718	1.02482	0.515642	2.0368	0.0456096
	ABZ4	BDNF	12.9053	0.027656	-0.618913	1.53572	1.30205	1.81132	0.0456096
	ABV1	BDNF	13.4017	0.0973622	-0.122566	1.08867	0.608888	1.9465	0.0456096
	ABV2	BDNF	15.7055	1.39188	2.18128	0.220479	8.47732e-07	57342.5	0.0456096
	ABV3	BDNF	13.9366	0.0337732	0.41238	0.751383	0.614218	0.919179	0.0456096
	K23	BDNF							0.0456096
	K24	BDNF							0.0456096
	L1	BDNF							0.0456096
	L23	BDNF							0.0456096
	L24	BDNF							0.0456096
	M1	BDNF							0.0456096
	M23	BDNF							0.0456096
	M24	BDNF							0.0456096
	N1	BDNF							0.0456096
	ABV4	BDNF	13.4214	0.0925814	-0.102894	1.07393	0.618026	1.86613	0.0456096
	N5	BDNF							0.0456096
	N6	BDNF							0.0456096
	N7	BDNF							0.0456096
	N8	BDNF							0.0456096
	N9	BDNF							0.0456096
	N10	BDNF							0.0456096
	N11	BDNF							0.0456096
	N12	BDNF							0.0456096
	N13	BDNF							0.0456096
	N14	BDNF							0.0456096
	N15	BDNF							0.0456096
	N16	BDNF							0.0456096
	N17	BDNF							0.0456096
	N18	BDNF							0.0456096
	N19	BDNF							0.0456096
	N20	BDNF							0.0456096
	N21	BDNF							0.0456096
	N22	BDNF							0.0456096
	N23	BDNF							0.0456096
	N24	BDNF							0.0456096
	O1	BDNF							0.0456096
	O5	BDNF							0.0456096
	O6	BDNF							0.0456096
	O7	BDNF							0.0456096
	O8	BDNF							0.0456096
	O9	BDNF							0.0456096
	O10	BDNF							0.0456096
	O11	BDNF							0.0456096
	O12	BDNF							0.0456096
	O13	BDNF							0.0456096
	O14	BDNF							0.0456096
	O15	BDNF							0.0456096
	O16	BDNF							0.0456096
	O17	BDNF							0.0456096
	O18	BDNF							0.0456096
	O19	BDNF							0.0456096
	O20	BDNF							0.0456096
	O21	BDNF							0.0456096
	O22	BDNF							0.0456096
	O23	BDNF							0.0456096
	O24	BDNF							0.0456096
	P1	BDNF							0.0456096
	P5	BDNF							0.0456096
	P6	BDNF							0.0456096
	P7	BDNF							0.0456096
	P8	BDNF							0.0456096
	P9	BDNF							0.0456096
	P10	BDNF							0.0456096
	P11	BDNF							0.0456096
	P12	BDNF							0.0456096
	P13	BDNF							0.0456096
	P14	BDNF							0.0456096
	P15	BDNF							0.0456096
	P16	BDNF							0.0456096
	P17	BDNF							0.0456096
	P18	BDNF							0.0456096
	P19	BDNF							0.0456096
	P20	BDNF							0.0456096
	P21	BDNF							0.0456096
	P22	BDNF							0.0456096
	P23	BDNF							0.0456096
	P24	BDNF							0.0456096
	ALZ5	BDNF	12.8787	0.0693387	-0.64559	1.56438	0.84058	2.91142	0.0456096
	ALZ6	BDNF	12.7952	0.115153	-0.729044	1.65754	0.833664	3.29562	0.0456096
	ALZ7	BDNF	12.9783	0.0476582	-0.545938	1.45997	1.09854	1.94031	0.0456096
	ALZ8	BDNF	12.594	0.0560539	-0.930265	1.90563	1.36379	2.66273	0.0456096
	ALV5	BDNF	12.5803	0.057687	-0.943949	1.92379	1.36344	2.71443	0.0456096
	ALV6	BDNF	12.1134	0.1195	-1.4109	2.65903	1.30312	5.42578	0.0456096
	ALV7	BDNF	12.9595	0.0788194	-0.564791	1.47917	0.924107	2.36764	0.0456096
	SZ5	BDNF	13.9017	0.0133404	0.377409	0.769819	0.710904	0.833617	0.0456096
	SZ6	BDNF	13.2747	0.0883932	-0.249527	1.18882	0.701461	2.01478	0.0456096
	SZ7	BDNF	13.1798	0.0947075	-0.344438	1.26966	0.721453	2.23442	0.0456096
	SZ8	BDNF	12.5391	0.0431671	-0.985121	1.97948	1.5299	2.56117	0.0456096
	SV5	BDNF	13.0065	0.0374753	-0.517708	1.43168	1.14475	1.79052	0.0456096
	SV6	BDNF	13.9452	0.0238644	0.420936	0.74694	0.647784	0.861274	0.0456096
	SV7	BDNF	12.9254	0.0458376	-0.598817	1.51447	1.152	1.991	0.0456096
	RZ5	BDNF	13.3876	0.0901	-0.136639	1.09934	0.642091	1.88221	0.0456096
	RZ6	BDNF	13.205	0.0239717	-0.319247	1.24768	1.08136	1.43958	0.0456096
	RZ7	BDNF	13.1358	0.253901	-0.388409	1.30895	0.287622	5.95695	0.0456096
	RZ8	BDNF	13.5715	0.0622029	0.0472774	0.967761	0.667638	1.4028	0.0456096
	RV5	BDNF	13.1208	0.117121	-0.403457	1.32267	0.657477	2.66088	0.0456096
	RV6	BDNF	12.5796	0.0326014	-0.944674	1.92475	1.58443	2.33817	0.0456096
	RV7	BDNF	11.7402	0.0519761	-1.78403	3.44386	2.52537	4.6964	0.0456096
	ABZ5	BDNF	13.0922	0.0952093	-0.432087	1.34918	0.764351	2.38149	0.0456096
	ABZ6	BDNF	13.3171	0.109939	-0.207186	1.15443	0.598979	2.22498	0.0456096
	ABZ8	BDNF	13.37	0.0644036	-0.154298	1.11288	0.757734	1.63448	0.0456096
	ABV5	BDNF	12.9891	0.0600567	-0.535124	1.44907	1.01257	2.07373	0.0456096
	ABV6	BDNF	13.523	0.153962	-0.00123978	1.00086	0.399309	2.50863	0.0456096
	ABV7	BDNF	13.7352	0.150773	0.210903	0.863996	0.351329	2.12476	0.0456096
	ALV8	BDNF	12.7596	0.0516962	-0.76465	1.69896	1.24792	2.31301	0.0456096
	SV8	BDNF	13.7724	0.115549	0.248159	0.84197	0.422474	1.67801	0.0456096
	A1	NCAm1							0.281784
	A2	NCAm1							0.281784
	A3	NCAm1							0.281784
	A4	NCAm1							0.281784
	A5	NCAm1							0.281784
	A6	NCAm1							0.281784
	A7	NCAm1							0.281784
	A8	NCAm1							0.281784
	A9	NCAm1							0.281784
	A10	NCAm1							0.281784
	A11	NCAm1							0.281784
	A12	NCAm1							0.281784
	A13	NCAm1							0.281784
	A14	NCAm1							0.281784
	A15	NCAm1							0.281784
	A16	NCAm1							0.281784
	A17	NCAm1							0.281784
	A18	NCAm1							0.281784
	A19	NCAm1							0.281784
	A20	NCAm1							0.281784
	A21	NCAm1							0.281784
	A22	NCAm1							0.281784
	A23	NCAm1							0.281784
	A24	NCAm1							0.281784
	B1	NCAm1							0.281784
	ALZ1	NCAm1	13.0878	0.0167778	0.530804	0.692169	0.626217	0.765067	0.281784
	ALZ2	NCAm1	12.6985	0.0237047	0.141563	0.906536	0.786944	1.0443	0.281784
	ALZ3	NCAm1	12.4361	0.0331544	-0.12082	1.08735	0.892145	1.32527	0.281784
	ALZ4	NCAm1	12.802	0.0481757	0.245089	0.843764	0.632924	1.12484	0.281784
	ALV1	NCAm1	12.557	0.0230908	0	1	0.871264	1.14776	0.281784
	ALV2	NCAm1	13.017	0.0354616	0.460095	0.726938	0.588278	0.898282	0.281784
	ALV3	NCAm1	12.9149	0.0488135	0.357949	0.780273	0.583075	1.04416	0.281784
	B23	NCAm1							0.281784
	B24	NCAm1							0.281784
	C1	NCAm1							0.281784
	C23	NCAm1							0.281784
	C24	NCAm1							0.281784
	D1	NCAm1							0.281784
	D23	NCAm1							0.281784
	D24	NCAm1							0.281784
	E1	NCAm1							0.281784
	ALV4	NCAm1	13.1715	0.0503584	0.614545	0.653136	0.483589	0.882126	0.281784
	SZ2	NCAm1	12.3907	0.0527077	-0.166206	1.1221	0.819251	1.53691	0.281784
	SZ3	NCAm1	12.1413	0.0730163	-0.41565	1.3339	0.862716	2.06243	0.281784
	SZ4	NCAm1	13.1423	0.143553	0.585376	0.666476	0.184201	2.41144	0.281784
	SV1	NCAm1	12.8872	0.0731501	0.330208	0.795422	0.514038	1.23083	0.281784
	SV2	NCAm1	12.621	0.0453604	0.0640106	0.956601	0.729724	1.25402	0.281784
	RZ1	NCAm1	12.9002	0.0357974	0.343218	0.788281	0.636643	0.976038	0.281784
	E23	NCAm1							0.281784
	E24	NCAm1							0.281784
	F1	NCAm1							0.281784
	F23	NCAm1							0.281784
	F24	NCAm1							0.281784
	G1	NCAm1							0.281784
	G23	NCAm1							0.281784
	G24	NCAm1							0.281784
	H1	NCAm1							0.281784
	RZ2	NCAm1	12.7834	0.0434336	0.226452	0.854734	0.659558	1.10767	0.281784
	RZ3	NCAm1	12.8652	0.0345366	0.308272	0.807608	0.657179	0.992472	0.281784
	RZ4	NCAm1	12.8332	0.00943453	0.276225	0.825749	0.780538	0.873578	0.281784
	RV1	NCAm1	12.9137	0.0377144	0.356771	0.78091	0.623515	0.978037	0.281784
	RV2	NCAm1	12.6692	0.0647316	0.112206	0.925172	0.628696	1.36146	0.281784
	RV3	NCAm1	12.8547	0.032265	0.297725	0.813534	0.671037	0.986292	0.281784
	RV4	NCAm1	12.7233	0.0368711	0.166333	0.891105	0.71509	1.11044	0.281784
	H23	NCAm1							0.281784
	H24	NCAm1							0.281784
	I1	NCAm1							0.281784
	I23	NCAm1							0.281784
	I24	NCAm1							0.281784
	J1	NCAm1							0.281784
	J23	NCAm1							0.281784
	J24	NCAm1							0.281784
	K1	NCAm1							0.281784
	ABZ1	NCAm1	12.7178	0.0325698	0.160879	0.89448	0.736463	1.0864	0.281784
	ABZ2	NCAm1	12.6149	0.0386522	0.0579643	0.960619	0.762722	1.20986	0.281784
	ABZ3	NCAm1	12.4351	0.0311783	-0.121878	1.08815	0.903391	1.3107	0.281784
	ABZ4	NCAm1	12.7697	0.0709709	0.212764	0.862883	0.564935	1.31797	0.281784
	ABV1	NCAm1	12.6233	0.0160342	0.06637	0.955038	0.867882	1.05095	0.281784
	ABV2	NCAm1	12.8644	0.129027	0.307421	0.808085	0.374133	1.74537	0.281784
	ABV3	NCAm1	13.0875	0.0322394	0.530596	0.692269	0.571099	0.839147	0.281784
	K23	NCAm1							0.281784
	K24	NCAm1							0.281784
	L1	NCAm1							0.281784
	L23	NCAm1							0.281784
	L24	NCAm1							0.281784
	M1	NCAm1							0.281784
	M23	NCAm1							0.281784
	M24	NCAm1							0.281784
	N1	NCAm1							0.281784
	ABV4	NCAm1	12.7573	0.0310969	0.200352	0.870338	0.722913	1.04783	0.281784
	N5	NCAm1							0.281784
	N6	NCAm1							0.281784
	N7	NCAm1							0.281784
	N8	NCAm1							0.281784
	N9	NCAm1							0.281784
	N10	NCAm1							0.281784
	N11	NCAm1							0.281784
	N12	NCAm1							0.281784
	N13	NCAm1							0.281784
	N14	NCAm1							0.281784
	N15	NCAm1							0.281784
	N16	NCAm1							0.281784
	N17	NCAm1							0.281784
	N18	NCAm1							0.281784
	N19	NCAm1							0.281784
	N20	NCAm1							0.281784
	N21	NCAm1							0.281784
	N22	NCAm1							0.281784
	N23	NCAm1							0.281784
	N24	NCAm1							0.281784
	O1	NCAm1							0.281784
	O5	NCAm1							0.281784
	O6	NCAm1							0.281784
	O7	NCAm1							0.281784
	O8	NCAm1							0.281784
	O9	NCAm1							0.281784
	O10	NCAm1							0.281784
	O11	NCAm1							0.281784
	O12	NCAm1							0.281784
	O13	NCAm1							0.281784
	O14	NCAm1							0.281784
	O15	NCAm1							0.281784
	O16	NCAm1							0.281784
	O17	NCAm1							0.281784
	O18	NCAm1							0.281784
	O19	NCAm1							0.281784
	O20	NCAm1							0.281784
	O21	NCAm1							0.281784
	O22	NCAm1							0.281784
	O23	NCAm1							0.281784
	O24	NCAm1							0.281784
	P1	NCAm1							0.281784
	P5	NCAm1							0.281784
	P6	NCAm1							0.281784
	P7	NCAm1							0.281784
	P8	NCAm1							0.281784
	P9	NCAm1							0.281784
	P10	NCAm1							0.281784
	P11	NCAm1							0.281784
	P12	NCAm1							0.281784
	P13	NCAm1							0.281784
	P14	NCAm1							0.281784
	P15	NCAm1							0.281784
	P16	NCAm1							0.281784
	P17	NCAm1							0.281784
	P18	NCAm1							0.281784
	P19	NCAm1							0.281784
	P20	NCAm1							0.281784
	P21	NCAm1							0.281784
	P22	NCAm1							0.281784
	P23	NCAm1							0.281784
	P24	NCAm1							0.281784
	ALZ5	NCAm1	13.7645	0.111137	1.20751	0.433016	0.160002	1.17188	0.281784
	ALZ6	NCAm1	13.5034	0.0736356	0.946465	0.518903	0.334368	0.805279	0.281784
	ALZ7	NCAm1	13.5973	0.0387912	1.0403	0.486225	0.385738	0.61289	0.281784
	ALZ8	NCAm1	13.5247	0.0505253	0.967735	0.511308	0.378201	0.691261	0.281784
	ALV5	NCAm1	13.0946	0.0187791	0.537622	0.688905	0.615864	0.770609	0.281784
	ALV6	NCAm1	13.3667	0.0355	0.809786	0.570466	0.461547	0.70509	0.281784
	ALV7	NCAm1	13.4758	0.028843	0.918831	0.528937	0.445291	0.628296	0.281784
	SZ5	NCAm1	14.2779	0.015203	1.72098	0.303343	0.277031	0.332154	0.281784
	SZ6	NCAm1	13.2532	0.0446671	0.696262	0.617169	0.472747	0.805711	0.281784
	SZ7	NCAm1	13.4423	0.0441539	0.885299	0.541375	0.415962	0.704602	0.281784
	SZ8	NCAm1	12.9739	0.0351877	0.416914	0.749025	0.607143	0.924063	0.281784
	SV5	NCAm1	13.2553	0.0340389	0.698305	0.616296	0.502993	0.755121	0.281784
	SV6	NCAm1	13.3164	0.0360001	0.759425	0.590732	0.476518	0.73232	0.281784
	SV7	NCAm1	12.9713	0.0175637	0.414308	0.75038	0.675704	0.833308	0.281784
	RZ5	NCAm1	13.5742	0.0675876	1.01728	0.494047	0.330053	0.739524	0.281784
	RZ6	NCAm1	13.5063	0.0208365	0.9493	0.517884	0.457325	0.586462	0.281784
	RZ7	NCAm1	13.7327	0.0300919	1.17578	0.442646	0.369879	0.529728	0.281784
	RZ8	NCAm1	13.4771	0.054129	0.920113	0.528468	0.382577	0.729993	0.281784
	RV5	NCAm1	13.603	0.0574739	1.04606	0.48429	0.343665	0.682457	0.281784
	RV6	NCAm1	13.0769	0.026357	0.519905	0.697418	0.595904	0.816224	0.281784
	RV7	NCAm1	12.8586	0.0138176	0.301687	0.811303	0.747082	0.881044	0.281784
	ABZ5	NCAm1	13.1963	0.0375211	0.639347	0.642003	0.513197	0.803139	0.281784
	ABZ6	NCAm1	12.974	0.0391447	0.417004	0.748979	0.592936	0.946087	0.281784
	ABZ8	NCAm1	13.882	0.0354518	1.32503	0.399142	0.323026	0.493193	0.281784
	ABV5	NCAm1	13.397	0.0877993	0.840065	0.558618	0.330783	0.943382	0.281784
	ABV6	NCAm1	13.4769	0.057297	0.919979	0.528517	0.375446	0.743995	0.281784
	ABV7	NCAm1	13.2382	0.0351233	0.681215	0.62364	0.505703	0.769081	0.281784
	ALV8	NCAm1	13.5845	0.0288753	1.0275	0.490559	0.412902	0.58282	0.281784
	SV8	NCAm1	14.0734	0.0557676	1.51645	0.349546	0.250586	0.487587	0.281784

## Sheet: Summary
Sample	Detector	RQ	log2(RQ)		notes			Sample	Detector	RQ	log2(RQ)		notes
ABV1	BDNF	1.08867	0.122566		censor			ABV1	NCAm1	0.955038	-0.06637
ABV2	BDNF	0.220479	-2.18128		0.5 Ct	>0.25 Delta Ct SD		ABV2	NCAm1	0.808085	-0.307421
ABV3	BDNF	0.751383	-0.41238					ABV3	NCAm1	0.692269	-0.530596
ABV4	BDNF	1.07393	0.102894					ABV4	NCAm1	0.870338	-0.200352
ABV5	BDNF	1.44907	0.535124					ABV5	NCAm1	0.558618	-0.840065
ABV6	BDNF	1.00086	0.00123975		leave in/out			ABV6	NCAm1	0.528517	-0.919979
ABV7	BDNF	0.863996	-0.210903					ABV7	NCAm1	0.62364	-0.681215
ALV1	BDNF	1	0					ALV1	NCAm1	1	0
ALV2	BDNF	1.44316	0.529229					ALV2	NCAm1	0.726938	-0.460095
ALV3	BDNF	1.54797	0.630378					ALV3	NCAm1	0.780273	-0.357949
ALV4	BDNF	1.20744	0.271954					ALV4	NCAm1	0.653136	-0.614545
ALV5	BDNF	1.92379	0.943949		bad punch			ALV5	NCAm1	0.688905	-0.537622
ALV6	BDNF	2.65903	1.4109					ALV6	NCAm1	0.570466	-0.809786
ALV7	BDNF	1.47917	0.564791					ALV7	NCAm1	0.528937	-0.918831
ALV8	BDNF	1.69896	0.76465					ALV8	NCAm1	0.490559	-1.0275
RV1	BDNF	1.71034	0.774284					RV1	NCAm1	0.78091	-0.356771
RV2	BDNF	2.62827	1.39411					RV2	NCAm1	0.925172	-0.112206
RV3	BDNF	1.29987	0.378369					RV3	NCAm1	0.813534	-0.297725
RV4	BDNF	1.30912	0.388602					RV4	NCAm1	0.891105	-0.166333
RV5	BDNF	1.32267	0.403457					RV5	NCAm1	0.48429	-1.04606
RV6	BDNF	1.92475	0.944674					RV6	NCAm1	0.697418	-0.519905
RV7	BDNF	3.44386	1.78403					RV7	NCAm1	0.811303	-0.301687
SV1	BDNF	0.644675	-0.633356					SV1	NCAm1	0.795422	-0.330208
SV2	BDNF	0.939443	-0.0901222					SV2	NCAm1	0.956601	-0.0640106
SV5	BDNF	1.43168	0.517708					SV5	NCAm1	0.616296	-0.698305
SV6	BDNF	0.74694	-0.420936					SV6	NCAm1	0.590732	-0.759425
SV7	BDNF	1.51447	0.598817					SV7	NCAm1	0.75038	-0.414308
SV8	BDNF	0.84197	-0.248159					SV8	NCAm1	0.349546	-1.51645
