# Supplementary material for: Activity-Based Anorexia Alters the Expression of BDNF Transcripts in the Mesocorticolimbic Reward Circuit
Source: PLoS One. 2016 Nov 18;11(11):e0166756. doi: 10.1371/journal.pone.0166756 (PMC5115804; doi:10.1371/journal.pone.0166756)
Supplement: S5 File — Excel spreadsheet including raw data output from qPCR plates run with HPC samples. (XLSX) [file pone.0166756.s005.xlsx]

## Sheet: HPC qPCR output
SDS 2.2.1RQ Results	1
Filename	HPCplateRedosIncl.sdm
Assay Type	RQ Study
EmbeddedFile	HPCplate5-8.ABA.Meso3.7.2013
Run DateTime	Thu Mar 07 12:39:34 CST 2013
Operator
ThermalCycleParams
EmbeddedFile	HPCplate1-4.ABA.Meso3.6.2013
Run DateTime	Wed Mar 06 12:22:18 CST 2013
Operator
ThermalCycleParams
EmbeddedFile	HPCplateRedo.ABA.Meso3.27.2013
Run DateTime	Wed Mar 27 09:30:03 CST 2013
Operator
ThermalCycleParams
Well	PlateID	Sample	Detector	Task	Ct	delta Rn	delta Ct	Ct Avg	Ct SD	Avg Delta Ct	delta Ct SD	Endo Ct Avg	Endo Ct SD	delta delta Ct	RQ	RQ Min	RQ Max	Baseline Type	Baseline Start	Baseline Stop	Threshold Type	Threshold	Instrument	Well Status	Rejected	Filename
26		ALV5	NCAm1	Target	27.9691	4.77205		27.9632	0.00298568	11.7072	0.0281902	16.256	0.0280316	-0.858156	1.81272	1.53201	2.14486	Automatic			Automatic	0.286828	201573			HPCplate5-8.ABA.Meso3.7.2013
27		ALV5	NCAm1	Target	27.9604	5.13455		27.9632	0.00298568	11.7072	0.0281902	16.256	0.0280316	-0.858156	1.81272	1.53201	2.14486	Automatic			Automatic	0.286828	201573			HPCplate5-8.ABA.Meso3.7.2013
28		ALV5	NCAm1	Target	27.96	5.31166		27.9632	0.00298568	11.7072	0.0281902	16.256	0.0280316	-0.858156	1.81272	1.53201	2.14486	Automatic			Automatic	0.286828	201573			HPCplate5-8.ABA.Meso3.7.2013
29		ALV6	NCAm1	Target	28.1102	5.34329		28.1111	0.0224816	12.3272	0.0209458	15.582	0.0115727	-0.238153	1.17948	1.09042	1.27582	Automatic			Automatic	0.286828	201573			HPCplate5-8.ABA.Meso3.7.2013
30		ALV6	NCAm1	Target	28.1505	5.2031		28.1111	0.0224816	12.3272	0.0209458	15.582	0.0115727	-0.238153	1.17948	1.09042	1.27582	Automatic			Automatic	0.286828	201573			HPCplate5-8.ABA.Meso3.7.2013
31		ALV7	NCAm1	Target	28.4134	5.17793		28.3858	0.0159474	11.3815	0.0339212	17.0044	0.0299387	-1.18387	2.27185	1.85549	2.78165	Automatic			Automatic	0.286828	201573			HPCplate5-8.ABA.Meso3.7.2013
32		ALV7	NCAm1	Target	28.3581	5.22228		28.3858	0.0159474	11.3815	0.0339212	17.0044	0.0299387	-1.18387	2.27185	1.85549	2.78165	Automatic			Automatic	0.286828	201573			HPCplate5-8.ABA.Meso3.7.2013
33		ALV7	NCAm1	Target	28.386	5.12212		28.3858	0.0159474	11.3815	0.0339212	17.0044	0.0299387	-1.18387	2.27185	1.85549	2.78165	Automatic			Automatic	0.286828	201573			HPCplate5-8.ABA.Meso3.7.2013
34		ALV6	NCAm1	Target	28.0727	5.18219		28.1111	0.0224816	12.3272	0.0209458	15.582	0.0115727	-0.238153	1.17948	1.09042	1.27582	Automatic			Automatic	0.286828	201573			HPCplate5-8.ABA.Meso3.7.2013
35		ALV8	NCAm1	Target	28.2221	5.08664		28.2104	0.0158549	11.6571	0.0182841	16.5533	0.00910664	-0.908285	1.87681	1.59326	2.21083	Automatic			Automatic	0.286828	201573			HPCplate5-8.ABA.Meso3.7.2013
36		ALV8	NCAm1	Target	28.23	5.21137		28.2104	0.0158549	11.6571	0.0182841	16.5533	0.00910664	-0.908285	1.87681	1.59326	2.21083	Automatic			Automatic	0.286828	201573			HPCplate5-8.ABA.Meso3.7.2013
37		ALV8	NCAm1	Target	28.179	5.0338		28.2104	0.0158549	11.6571	0.0182841	16.5533	0.00910664	-0.908285	1.87681	1.59326	2.21083	Automatic			Automatic	0.286828	201573			HPCplate5-8.ABA.Meso3.7.2013
50		ALV5	BDNF	Target	30.9881	7.30541		31.0913	0.0576135	14.8354	0.064071	16.256	0.0280316	-0.659689	1.57974	1.07775	2.31556	Automatic			Automatic	0.581944	201573			HPCplate5-8.ABA.Meso3.7.2013
51		ALV5	BDNF	Target	31.0985	7.47041		31.0913	0.0576135	14.8354	0.064071	16.256	0.0280316	-0.659689	1.57974	1.07775	2.31556	Automatic			Automatic	0.581944	201573			HPCplate5-8.ABA.Meso3.7.2013
52		ALV5	BDNF	Target	31.1873	7.77444		31.0913	0.0576135	14.8354	0.064071	16.256	0.0280316	-0.659689	1.57974	1.07775	2.31556	Automatic			Automatic	0.581944	201573			HPCplate5-8.ABA.Meso3.7.2013
53		ALV6	BDNF	Target	31.157	7.61008		31.0599	0.0499124	15.6626	0.0284071	15.582	0.0115727	0.167524	0.890369	0.800434	0.99041	Automatic			Automatic	0.581944	201573			HPCplate5-8.ABA.Meso3.7.2013
54		ALV6	BDNF	Target	31.0311	7.3122		31.0599	0.0499124	15.6626	0.0284071	15.582	0.0115727	0.167524	0.890369	0.800434	0.99041	Automatic			Automatic	0.581944	201573			HPCplate5-8.ABA.Meso3.7.2013
55		ALV6	BDNF	Target	30.9915	7.57108		31.0599	0.0499124	15.6626	0.0284071	15.582	0.0115727	0.167524	0.890369	0.800434	0.99041	Automatic			Automatic	0.581944	201573			HPCplate5-8.ABA.Meso3.7.2013
56		ALV7	BDNF	Target	31.9317	6.61692		32.0331	0.0821222	15.0288	0.0874092	17.0044	0.0299387	-0.466301	1.38156	0.819992	2.32773	Automatic			Automatic	0.581944	201573			HPCplate5-8.ABA.Meso3.7.2013
57		ALV7	BDNF	Target	31.9719	6.93626		32.0331	0.0821222	15.0288	0.0874092	17.0044	0.0299387	-0.466301	1.38156	0.819992	2.32773	Automatic			Automatic	0.581944	201573			HPCplate5-8.ABA.Meso3.7.2013
58		ALV7	BDNF	Target	32.1957	6.74362		32.0331	0.0821222	15.0288	0.0874092	17.0044	0.0299387	-0.466301	1.38156	0.819992	2.32773	Automatic			Automatic	0.581944	201573			HPCplate5-8.ABA.Meso3.7.2013
59		ALV8	BDNF	Target	32.273	6.45476		32.1881	0.0571319	15.6349	0.0578531	16.5533	0.00910664	0.139809	0.90764	0.54055	1.52402	Automatic			Automatic	0.581944	201573			HPCplate5-8.ABA.Meso3.7.2013
60		ALV8	BDNF	Target	32.212	6.75703		32.1881	0.0571319	15.6349	0.0578531	16.5533	0.00910664	0.139809	0.90764	0.54055	1.52402	Automatic			Automatic	0.581944	201573			HPCplate5-8.ABA.Meso3.7.2013
61		ALV8	BDNF	Target	32.0795	6.88269		32.1881	0.0571319	15.6349	0.0578531	16.5533	0.00910664	0.139809	0.90764	0.54055	1.52402	Automatic			Automatic	0.581944	201573			HPCplate5-8.ABA.Meso3.7.2013
74		ALV5	18sFam	Endogenous Control	16.3115	9.5217		16.256	0.0280316			16.256	0.0280316					Automatic			Automatic	0.497461	201573			HPCplate5-8.ABA.Meso3.7.2013
75		ALV5	18sFam	Endogenous Control	16.2349	14.1175		16.256	0.0280316			16.256	0.0280316					Automatic			Automatic	0.497461	201573			HPCplate5-8.ABA.Meso3.7.2013
76		ALV5	18sFam	Endogenous Control	16.2215	10.6524		16.256	0.0280316			16.256	0.0280316					Automatic			Automatic	0.497461	201573			HPCplate5-8.ABA.Meso3.7.2013
77		ALV6	18sFam	Endogenous Control	15.6045	9.45146		15.582	0.0115727			15.582	0.0115727					Automatic			Automatic	0.497461	201573			HPCplate5-8.ABA.Meso3.7.2013
78		ALV6	18sFam	Endogenous Control	15.5661	8.91578		15.582	0.0115727			15.582	0.0115727					Automatic			Automatic	0.497461	201573			HPCplate5-8.ABA.Meso3.7.2013
79		ALV6	18sFam	Endogenous Control	15.5752	9.75565		15.582	0.0115727			15.582	0.0115727					Automatic			Automatic	0.497461	201573			HPCplate5-8.ABA.Meso3.7.2013
80		ALV7	18sFam	Endogenous Control	17.0376	8.69579		17.0044	0.0299387			17.0044	0.0299387					Automatic			Automatic	0.497461	201573			HPCplate5-8.ABA.Meso3.7.2013
81		ALV7	18sFam	Endogenous Control	17.0309	8.73143		17.0044	0.0299387			17.0044	0.0299387					Automatic			Automatic	0.497461	201573			HPCplate5-8.ABA.Meso3.7.2013
82		ALV7	18sFam	Endogenous Control	16.9446	8.97677		17.0044	0.0299387			17.0044	0.0299387					Automatic			Automatic	0.497461	201573			HPCplate5-8.ABA.Meso3.7.2013
83	error 0.5Ct	ALV8	18sFam	Endogenous Control	16.5442	9.18681		16.5533	0.00910664			16.5533	0.00910664					Automatic			Automatic	0.497461	201573			HPCplate5-8.ABA.Meso3.7.2013
84		ALV8	18sFam	Endogenous Control	16.5624	9.58175		16.5533	0.00910664			16.5533	0.00910664					Automatic			Automatic	0.497461	201573			HPCplate5-8.ABA.Meso3.7.2013
85		ALV8	18sFam	Endogenous Control	17.9702	7.64387		16.5533	0.00910664			16.5533	0.00910664					Automatic			Automatic	0.497461	201573		Outlier	HPCplate5-8.ABA.Meso3.7.2013
101		SV5	NCAm1	Target	29.4319	4.99865		29.3928	0.069502	10.5732	0.0743768	18.8196	0.0264836	-1.99218	3.97838	2.55226	6.20138	Automatic			Automatic	0.286828	201573			HPCplate5-8.ABA.Meso3.7.2013
102		SV5	NCAm1	Target	29.2578	5.06121		29.3928	0.069502	10.5732	0.0743768	18.8196	0.0264836	-1.99218	3.97838	2.55226	6.20138	Automatic			Automatic	0.286828	201573			HPCplate5-8.ABA.Meso3.7.2013
103		SV5	NCAm1	Target	29.4888	4.76832		29.3928	0.069502	10.5732	0.0743768	18.8196	0.0264836	-1.99218	3.97838	2.55226	6.20138	Automatic			Automatic	0.286828	201573			HPCplate5-8.ABA.Meso3.7.2013
104		SV6	NCAm1	Target	28.2816	4.79729		28.1901	0.0559908	10.7867	0.0611931	17.4034	0.0246905	-1.77867	3.43109	2.38135	4.94359	Automatic			Automatic	0.286828	201573			HPCplate5-8.ABA.Meso3.7.2013
105		SV6	NCAm1	Target	28.2	4.83789		28.1901	0.0559908	10.7867	0.0611931	17.4034	0.0246905	-1.77867	3.43109	2.38135	4.94359	Automatic			Automatic	0.286828	201573			HPCplate5-8.ABA.Meso3.7.2013
106		SV6	NCAm1	Target	28.0885	4.75091		28.1901	0.0559908	10.7867	0.0611931	17.4034	0.0246905	-1.77867	3.43109	2.38135	4.94359	Automatic			Automatic	0.286828	201573			HPCplate5-8.ABA.Meso3.7.2013
107		SV7	NCAm1	Target	27.5348	5.1739		27.5363	0.009996	11.7941	0.0401606	15.7423	0.0388967	-0.771287	1.70679	1.34303	2.16908	Automatic			Automatic	0.286828	201573			HPCplate5-8.ABA.Meso3.7.2013
108		SV7	NCAm1	Target	27.5198	4.92679		27.5363	0.009996	11.7941	0.0401606	15.7423	0.0388967	-0.771287	1.70679	1.34303	2.16908	Automatic			Automatic	0.286828	201573			HPCplate5-8.ABA.Meso3.7.2013
109		SV7	NCAm1	Target	27.5544	5.03254		27.5363	0.009996	11.7941	0.0401606	15.7423	0.0388967	-0.771287	1.70679	1.34303	2.16908	Automatic			Automatic	0.286828	201573			HPCplate5-8.ABA.Meso3.7.2013
110		SV8	NCAm1	Target	28.6398	4.79524		28.6989	0.029516	10.9723	0.0434121	17.7266	0.0318342	-1.59306	3.01688	2.32828	3.90913	Automatic			Automatic	0.286828	201573			HPCplate5-8.ABA.Meso3.7.2013
111		SV8	NCAm1	Target	28.7289	4.8134		28.6989	0.029516	10.9723	0.0434121	17.7266	0.0318342	-1.59306	3.01688	2.32828	3.90913	Automatic			Automatic	0.286828	201573			HPCplate5-8.ABA.Meso3.7.2013
112		SV8	NCAm1	Target	28.7278	5.02732		28.6989	0.029516	10.9723	0.0434121	17.7266	0.0318342	-1.59306	3.01688	2.32828	3.90913	Automatic			Automatic	0.286828	201573			HPCplate5-8.ABA.Meso3.7.2013
125		SV5	BDNF	Target	31.8904	6.80411		32.0607	0.102587	13.241	0.10595	18.8196	0.0264836	-2.25402	4.7701	2.53459	8.97732	Automatic			Automatic	0.581944	201573			HPCplate5-8.ABA.Meso3.7.2013
126		SV5	BDNF	Target	32.0466	6.47151		32.0607	0.102587	13.241	0.10595	18.8196	0.0264836	-2.25402	4.7701	2.53459	8.97732	Automatic			Automatic	0.581944	201573			HPCplate5-8.ABA.Meso3.7.2013
127		SV5	BDNF	Target	32.245	6.44492		32.0607	0.102587	13.241	0.10595	18.8196	0.0264836	-2.25402	4.7701	2.53459	8.97732	Automatic			Automatic	0.581944	201573			HPCplate5-8.ABA.Meso3.7.2013
128		SV6	BDNF	Target	31.0321	6.94379		31.0067	0.012965	13.6033	0.0278875	17.4034	0.0246905	-1.89174	3.71082	3.14186	4.38281	Automatic			Automatic	0.581944	201573			HPCplate5-8.ABA.Meso3.7.2013
129		SV6	BDNF	Target	30.9897	6.77615		31.0067	0.012965	13.6033	0.0278875	17.4034	0.0246905	-1.89174	3.71082	3.14186	4.38281	Automatic			Automatic	0.581944	201573			HPCplate5-8.ABA.Meso3.7.2013
130		SV6	BDNF	Target	30.9982	6.5287		31.0067	0.012965	13.6033	0.0278875	17.4034	0.0246905	-1.89174	3.71082	3.14186	4.38281	Automatic			Automatic	0.581944	201573			HPCplate5-8.ABA.Meso3.7.2013
131		SV7	BDNF	Target	31.966	6.25834		31.9646	0.00247723	16.2223	0.0389755	15.7423	0.0388967	0.727283	0.60404	0.478677	0.762235	Automatic			Automatic	0.581944	201573			HPCplate5-8.ABA.Meso3.7.2013
132		SV7	BDNF	Target	31.9681	6.35858		31.9646	0.00247723	16.2223	0.0389755	15.7423	0.0388967	0.727283	0.60404	0.478677	0.762235	Automatic			Automatic	0.581944	201573			HPCplate5-8.ABA.Meso3.7.2013
133		SV7	BDNF	Target	31.9598	6.57523		31.9646	0.00247723	16.2223	0.0389755	15.7423	0.0388967	0.727283	0.60404	0.478677	0.762235	Automatic			Automatic	0.581944	201573			HPCplate5-8.ABA.Meso3.7.2013
134		SV8	BDNF	Target	32.4339	6.2195		32.3402	0.0502877	14.6136	0.0595169	17.7266	0.0318342	-0.881441	1.84221	1.29144	2.62788	Automatic			Automatic	0.581944	201573			HPCplate5-8.ABA.Meso3.7.2013
135		SV8	BDNF	Target	32.3249	6.35886		32.3402	0.0502877	14.6136	0.0595169	17.7266	0.0318342	-0.881441	1.84221	1.29144	2.62788	Automatic			Automatic	0.581944	201573			HPCplate5-8.ABA.Meso3.7.2013
136		SV8	BDNF	Target	32.2617	6.46232		32.3402	0.0502877	14.6136	0.0595169	17.7266	0.0318342	-0.881441	1.84221	1.29144	2.62788	Automatic			Automatic	0.581944	201573			HPCplate5-8.ABA.Meso3.7.2013
149		SV5	18sFam	Endogenous Control	18.8223	8.72705		18.8196	0.0264836			18.8196	0.0264836					Automatic			Automatic	0.497461	201573			HPCplate5-8.ABA.Meso3.7.2013
150		SV5	18sFam	Endogenous Control	18.7725	9.02399		18.8196	0.0264836			18.8196	0.0264836					Automatic			Automatic	0.497461	201573			HPCplate5-8.ABA.Meso3.7.2013
151		SV5	18sFam	Endogenous Control	18.8641	9.06459		18.8196	0.0264836			18.8196	0.0264836					Automatic			Automatic	0.497461	201573			HPCplate5-8.ABA.Meso3.7.2013
152		SV6	18sFam	Endogenous Control	17.3545	9.19058		17.4034	0.0246905			17.4034	0.0246905					Automatic			Automatic	0.497461	201573			HPCplate5-8.ABA.Meso3.7.2013
153		SV6	18sFam	Endogenous Control	17.434	8.91063		17.4034	0.0246905			17.4034	0.0246905					Automatic			Automatic	0.497461	201573			HPCplate5-8.ABA.Meso3.7.2013
154		SV6	18sFam	Endogenous Control	17.4216	9.04158		17.4034	0.0246905			17.4034	0.0246905					Automatic			Automatic	0.497461	201573			HPCplate5-8.ABA.Meso3.7.2013
155		SV7	18sFam	Endogenous Control	15.8194	8.86821		15.7423	0.0388967			15.7423	0.0388967					Automatic			Automatic	0.497461	201573			HPCplate5-8.ABA.Meso3.7.2013
156		SV7	18sFam	Endogenous Control	15.6952	9.52105		15.7423	0.0388967			15.7423	0.0388967					Automatic			Automatic	0.497461	201573			HPCplate5-8.ABA.Meso3.7.2013
157		SV7	18sFam	Endogenous Control	15.7122	9.16969		15.7423	0.0388967			15.7423	0.0388967					Automatic			Automatic	0.497461	201573			HPCplate5-8.ABA.Meso3.7.2013
158		SV8	18sFam	Endogenous Control	17.7169	9.01582		17.7266	0.0318342			17.7266	0.0318342					Automatic			Automatic	0.497461	201573			HPCplate5-8.ABA.Meso3.7.2013
159		SV8	18sFam	Endogenous Control	17.6769	9.09634		17.7266	0.0318342			17.7266	0.0318342					Automatic			Automatic	0.497461	201573			HPCplate5-8.ABA.Meso3.7.2013
160		SV8	18sFam	Endogenous Control	17.7859	9.11414		17.7266	0.0318342			17.7266	0.0318342					Automatic			Automatic	0.497461	201573			HPCplate5-8.ABA.Meso3.7.2013
176		RV5	NCAm1	Target	28.1036	4.53114		28.1762	0.0612118	11.8	0.0619814	16.3762	0.00973706	-0.765324	1.69975	1.17417	2.46059	Automatic			Automatic	0.286828	201573			HPCplate5-8.ABA.Meso3.7.2013
177		RV5	NCAm1	Target	28.1271	4.49147		28.1762	0.0612118	11.8	0.0619814	16.3762	0.00973706	-0.765324	1.69975	1.17417	2.46059	Automatic			Automatic	0.286828	201573			HPCplate5-8.ABA.Meso3.7.2013
178		RV5	NCAm1	Target	28.2979	4.11947		28.1762	0.0612118	11.8	0.0619814	16.3762	0.00973706	-0.765324	1.69975	1.17417	2.46059	Automatic			Automatic	0.286828	201573			HPCplate5-8.ABA.Meso3.7.2013
179		RV6	NCAm1	Target	28.4734	4.47663		28.5086	0.0221737	10.9656	0.080586	17.543	0.0774754	-1.59977	3.03095	1.87371	4.90291	Automatic			Automatic	0.286828	201573			HPCplate5-8.ABA.Meso3.7.2013
180		RV6	NCAm1	Target	28.5028	4.55138		28.5086	0.0221737	10.9656	0.080586	17.543	0.0774754	-1.59977	3.03095	1.87371	4.90291	Automatic			Automatic	0.286828	201573			HPCplate5-8.ABA.Meso3.7.2013
181		RV6	NCAm1	Target	28.5496	4.65698		28.5086	0.0221737	10.9656	0.080586	17.543	0.0774754	-1.59977	3.03095	1.87371	4.90291	Automatic			Automatic	0.286828	201573			HPCplate5-8.ABA.Meso3.7.2013
182		RV7	NCAm1	Target	28.5283	4.78294		28.5127	0.00878772	11.8167	0.0287725	16.696	0.0273977	-0.748644	1.68021	1.4151	1.99499	Automatic			Automatic	0.286828	201573			HPCplate5-8.ABA.Meso3.7.2013
183		RV7	NCAm1	Target	28.5121	4.67368		28.5127	0.00878772	11.8167	0.0287725	16.696	0.0273977	-0.748644	1.68021	1.4151	1.99499	Automatic			Automatic	0.286828	201573			HPCplate5-8.ABA.Meso3.7.2013
184		RV7	NCAm1	Target	28.4979	4.89194		28.5127	0.00878772	11.8167	0.0287725	16.696	0.0273977	-0.748644	1.68021	1.4151	1.99499	Automatic			Automatic	0.286828	201573			HPCplate5-8.ABA.Meso3.7.2013
200		RV5	BDNF	Target	31.2692	6.95565		31.205	0.0332089	14.8288	0.0346069	16.3762	0.00973706	-0.666237	1.58693	1.2908	1.951	Automatic			Automatic	0.581944	201573			HPCplate5-8.ABA.Meso3.7.2013
201		RV5	BDNF	Target	31.1876	7.05046		31.205	0.0332089	14.8288	0.0346069	16.3762	0.00973706	-0.666237	1.58693	1.2908	1.951	Automatic			Automatic	0.581944	201573			HPCplate5-8.ABA.Meso3.7.2013
202		RV5	BDNF	Target	31.1582	7.19578		31.205	0.0332089	14.8288	0.0346069	16.3762	0.00973706	-0.666237	1.58693	1.2908	1.951	Automatic			Automatic	0.581944	201573			HPCplate5-8.ABA.Meso3.7.2013
203		RV6	BDNF	Target	30.8582	7.28552		30.7741	0.0464925	13.2311	0.0903548	17.543	0.0774754	-2.26392	4.80294	2.80099	8.23575	Automatic			Automatic	0.581944	201573			HPCplate5-8.ABA.Meso3.7.2013
204		RV6	BDNF	Target	30.6976	7.6041		30.7741	0.0464925	13.2311	0.0903548	17.543	0.0774754	-2.26392	4.80294	2.80099	8.23575	Automatic			Automatic	0.581944	201573			HPCplate5-8.ABA.Meso3.7.2013
205		RV6	BDNF	Target	30.7666	7.04508		30.7741	0.0464925	13.2311	0.0903548	17.543	0.0774754	-2.26392	4.80294	2.80099	8.23575	Automatic			Automatic	0.581944	201573			HPCplate5-8.ABA.Meso3.7.2013
206		RV7	BDNF	Target	31.2677	7.14363		31.4313	0.0818621	14.7352	0.0863252	16.696	0.0273977	-0.759813	1.69327	1.01152	2.83451	Automatic			Automatic	0.581944	201573			HPCplate5-8.ABA.Meso3.7.2013
207		RV7	BDNF	Target	31.5071	7.15433		31.4313	0.0818621	14.7352	0.0863252	16.696	0.0273977	-0.759813	1.69327	1.01152	2.83451	Automatic			Automatic	0.581944	201573			HPCplate5-8.ABA.Meso3.7.2013
208		RV7	BDNF	Target	31.519	7.04737		31.4313	0.0818621	14.7352	0.0863252	16.696	0.0273977	-0.759813	1.69327	1.01152	2.83451	Automatic			Automatic	0.581944	201573			HPCplate5-8.ABA.Meso3.7.2013
224		RV5	18sFam	Endogenous Control	16.3915	8.68047		16.3762	0.00973706			16.3762	0.00973706					Automatic			Automatic	0.497461	201573			HPCplate5-8.ABA.Meso3.7.2013
225		RV5	18sFam	Endogenous Control	16.3581	8.9282		16.3762	0.00973706			16.3762	0.00973706					Automatic			Automatic	0.497461	201573			HPCplate5-8.ABA.Meso3.7.2013
226		RV5	18sFam	Endogenous Control	16.3788	8.87332		16.3762	0.00973706			16.3762	0.00973706					Automatic			Automatic	0.497461	201573			HPCplate5-8.ABA.Meso3.7.2013
227		RV6	18sFam	Endogenous Control	17.6302	8.44605		17.543	0.0774754			17.543	0.0774754					Automatic			Automatic	0.497461	201573			HPCplate5-8.ABA.Meso3.7.2013
228		RV6	18sFam	Endogenous Control	17.6103	8.46563		17.543	0.0774754			17.543	0.0774754					Automatic			Automatic	0.497461	201573			HPCplate5-8.ABA.Meso3.7.2013
229		RV6	18sFam	Endogenous Control	17.3885	8.89171		17.543	0.0774754			17.543	0.0774754					Automatic			Automatic	0.497461	201573			HPCplate5-8.ABA.Meso3.7.2013
230		RV7	18sFam	Endogenous Control	16.7379	8.35269		16.696	0.0273977			16.696	0.0273977					Automatic			Automatic	0.497461	201573			HPCplate5-8.ABA.Meso3.7.2013
231		RV7	18sFam	Endogenous Control	16.6445	8.70073		16.696	0.0273977			16.696	0.0273977					Automatic			Automatic	0.497461	201573			HPCplate5-8.ABA.Meso3.7.2013
232		RV7	18sFam	Endogenous Control	16.7056	8.70074		16.696	0.0273977			16.696	0.0273977					Automatic			Automatic	0.497461	201573			HPCplate5-8.ABA.Meso3.7.2013
248		ABV5	NCAm1	Target	27.6627	5.0499		27.6293	0.0168695	11.2169	0.0237775	16.4124	0.0167568	-1.34849	2.54646	2.20956	2.93472	Automatic			Automatic	0.286828	201573			HPCplate5-8.ABA.Meso3.7.2013
249		ABV5	NCAm1	Target	27.6085	5.04673		27.6293	0.0168695	11.2169	0.0237775	16.4124	0.0167568	-1.34849	2.54646	2.20956	2.93472	Automatic			Automatic	0.286828	201573			HPCplate5-8.ABA.Meso3.7.2013
250		ABV5	NCAm1	Target	27.6166	5.04097		27.6293	0.0168695	11.2169	0.0237775	16.4124	0.0167568	-1.34849	2.54646	2.20956	2.93472	Automatic			Automatic	0.286828	201573			HPCplate5-8.ABA.Meso3.7.2013
251		ABV6	NCAm1	Target	28.3891	4.77822		28.2646	0.0722802	10.9161	0.072411	17.3485	0.00435132	-1.64924	3.13669	2.03603	4.83235	Automatic			Automatic	0.286828	201573			HPCplate5-8.ABA.Meso3.7.2013
252		ABV6	NCAm1	Target	28.1388	4.65818		28.2646	0.0722802	10.9161	0.072411	17.3485	0.00435132	-1.64924	3.13669	2.03603	4.83235	Automatic			Automatic	0.286828	201573			HPCplate5-8.ABA.Meso3.7.2013
253		ABV6	NCAm1	Target	28.2659	4.84142		28.2646	0.0722802	10.9161	0.072411	17.3485	0.00435132	-1.64924	3.13669	2.03603	4.83235	Automatic			Automatic	0.286828	201573			HPCplate5-8.ABA.Meso3.7.2013
254		ABV7	NCAm1	Target	29.4163	4.50667		29.3374	0.0658549	10.4689	0.0702388	18.8685	0.0244256	-2.09644	4.27654	2.81214	6.50352	Automatic			Automatic	0.286828	201573			HPCplate5-8.ABA.Meso3.7.2013
255		ABV7	NCAm1	Target	29.2066	4.49949		29.3374	0.0658549	10.4689	0.0702388	18.8685	0.0244256	-2.09644	4.27654	2.81214	6.50352	Automatic			Automatic	0.286828	201573			HPCplate5-8.ABA.Meso3.7.2013
256		ABV7	NCAm1	Target	29.3892	4.72192		29.3374	0.0658549	10.4689	0.0702388	18.8685	0.0244256	-2.09644	4.27654	2.81214	6.50352	Automatic			Automatic	0.286828	201573			HPCplate5-8.ABA.Meso3.7.2013
272		ABV5	BDNF	Target	30.8143	7.52781		30.7919	0.0248907	14.3795	0.0300057	16.4124	0.0167568	-1.11557	2.16681	1.81153	2.59175	Automatic			Automatic	0.581944	201573			HPCplate5-8.ABA.Meso3.7.2013
273		ABV5	BDNF	Target	30.7422	7.70319		30.7919	0.0248907	14.3795	0.0300057	16.4124	0.0167568	-1.11557	2.16681	1.81153	2.59175	Automatic			Automatic	0.581944	201573			HPCplate5-8.ABA.Meso3.7.2013
274		ABV5	BDNF	Target	30.8192	7.56007		30.7919	0.0248907	14.3795	0.0300057	16.4124	0.0167568	-1.11557	2.16681	1.81153	2.59175	Automatic			Automatic	0.581944	201573			HPCplate5-8.ABA.Meso3.7.2013
275		ABV6	BDNF	Target	31.4909	6.67123		31.5273	0.0322786	14.1788	0.0325706	17.3485	0.00435132	-1.31625	2.49019	2.05027	3.0245	Automatic			Automatic	0.581944	201573			HPCplate5-8.ABA.Meso3.7.2013
276		ABV6	BDNF	Target	31.5917	7.10043		31.5273	0.0322786	14.1788	0.0325706	17.3485	0.00435132	-1.31625	2.49019	2.05027	3.0245	Automatic			Automatic	0.581944	201573			HPCplate5-8.ABA.Meso3.7.2013
277		ABV6	BDNF	Target	31.4993	7.71192		31.5273	0.0322786	14.1788	0.0325706	17.3485	0.00435132	-1.31625	2.49019	2.05027	3.0245	Automatic			Automatic	0.581944	201573			HPCplate5-8.ABA.Meso3.7.2013
278		ABV7	BDNF	Target	31.6607	6.91057		31.7069	0.0379324	12.8384	0.0451162	18.8685	0.0244256	-2.65669	6.30584	4.8173	8.25434	Automatic			Automatic	0.581944	201573			HPCplate5-8.ABA.Meso3.7.2013
279		ABV7	BDNF	Target	31.7821	7.03691		31.7069	0.0379324	12.8384	0.0451162	18.8685	0.0244256	-2.65669	6.30584	4.8173	8.25434	Automatic			Automatic	0.581944	201573			HPCplate5-8.ABA.Meso3.7.2013
280		ABV7	BDNF	Target	31.6778	7.19218		31.7069	0.0379324	12.8384	0.0451162	18.8685	0.0244256	-2.65669	6.30584	4.8173	8.25434	Automatic			Automatic	0.581944	201573			HPCplate5-8.ABA.Meso3.7.2013
296		ABV5	18sFam	Endogenous Control	16.4458	9.01691		16.4124	0.0167568			16.4124	0.0167568					Automatic			Automatic	0.497461	201573			HPCplate5-8.ABA.Meso3.7.2013
297		ABV5	18sFam	Endogenous Control	16.3932	9.30373		16.4124	0.0167568			16.4124	0.0167568					Automatic			Automatic	0.497461	201573			HPCplate5-8.ABA.Meso3.7.2013
298		ABV5	18sFam	Endogenous Control	16.3982	9.54545		16.4124	0.0167568			16.4124	0.0167568					Automatic			Automatic	0.497461	201573			HPCplate5-8.ABA.Meso3.7.2013
299		ABV6	18sFam	Endogenous Control	17.3436	8.68988		17.3485	0.00435132			17.3485	0.00435132					Automatic			Automatic	0.497461	201573			HPCplate5-8.ABA.Meso3.7.2013
300		ABV6	18sFam	Endogenous Control	17.3447	9.04556		17.3485	0.00435132			17.3485	0.00435132					Automatic			Automatic	0.497461	201573			HPCplate5-8.ABA.Meso3.7.2013
301		ABV6	18sFam	Endogenous Control	17.3572	8.81054		17.3485	0.00435132			17.3485	0.00435132					Automatic			Automatic	0.497461	201573			HPCplate5-8.ABA.Meso3.7.2013
302		ABV7	18sFam	Endogenous Control	18.9024	8.94749		18.8685	0.0244256			18.8685	0.0244256					Automatic			Automatic	0.497461	201573			HPCplate5-8.ABA.Meso3.7.2013
303		ABV7	18sFam	Endogenous Control	18.8211	8.84018		18.8685	0.0244256			18.8685	0.0244256					Automatic			Automatic	0.497461	201573			HPCplate5-8.ABA.Meso3.7.2013
304		ABV7	18sFam	Endogenous Control	18.882	9.38817		18.8685	0.0244256			18.8685	0.0244256					Automatic			Automatic	0.497461	201573			HPCplate5-8.ABA.Meso3.7.2013
26		ALV1	NCAm1	Target	30.7541	2.35461		30.7846	0.0465229	12.5654	0.047561	18.2192	0.00988239	0	1	0.752877	1.32824	Automatic			Automatic	0.286828	201573			HPCplate1-4.ABA.Meso3.6.2013
27		ALV1	NCAm1	Target	30.8759	2.45828		30.7846	0.0465229	12.5654	0.047561	18.2192	0.00988239	0	1	0.752877	1.32824	Automatic			Automatic	0.286828	201573			HPCplate1-4.ABA.Meso3.6.2013
28		ALV1	NCAm1	Target	30.7237	2.5094		30.7846	0.0465229	12.5654	0.047561	18.2192	0.00988239	0	1	0.752877	1.32824	Automatic			Automatic	0.286828	201573			HPCplate1-4.ABA.Meso3.6.2013
29		ALV2	NCAm1	Target	28.4084	2.88085		28.5191	0.0707905	12.3664	0.0731279	16.1528	0.0183408	-0.199001	1.1479	0.741927	1.77603	Automatic			Automatic	0.286828	201573			HPCplate1-4.ABA.Meso3.6.2013
30		ALV2	NCAm1	Target	28.6509	2.34199		28.5191	0.0707905	12.3664	0.0731279	16.1528	0.0183408	-0.199001	1.1479	0.741927	1.77603	Automatic			Automatic	0.286828	201573			HPCplate1-4.ABA.Meso3.6.2013
31		ALV2	NCAm1	Target	28.4981	2.83416		28.5191	0.0707905	12.3664	0.0731279	16.1528	0.0183408	-0.199001	1.1479	0.741927	1.77603	Automatic			Automatic	0.286828	201573			HPCplate1-4.ABA.Meso3.6.2013
32		ALV3	NCAm1	Target	28.8038	2.75557		28.8258	0.0276212	12.7901	0.0286576	16.0357	0.0076371	0.224768	0.855733	0.721205	1.01535	Automatic			Automatic	0.286828	201573			HPCplate1-4.ABA.Meso3.6.2013
33		ALV3	NCAm1	Target	28.8807	2.71767		28.8258	0.0276212	12.7901	0.0286576	16.0357	0.0076371	0.224768	0.855733	0.721205	1.01535	Automatic			Automatic	0.286828	201573			HPCplate1-4.ABA.Meso3.6.2013
34		ALV3	NCAm1	Target	28.793	2.76767		28.8258	0.0276212	12.7901	0.0286576	16.0357	0.0076371	0.224768	0.855733	0.721205	1.01535	Automatic			Automatic	0.286828	201573			HPCplate1-4.ABA.Meso3.6.2013
35		ALV4	NCAm1	Target	30.5067	2.45993		30.5174	0.0381423	12.0196	0.0236075	18.6697	0.00519955	-0.545746	1.45977	1.33615	1.59484	Automatic			Automatic	0.286828	201573			HPCplate1-4.ABA.Meso3.6.2013
36		ALV4	NCAm1	Target	30.5881	2.39242		30.5174	0.0381423	12.0196	0.0236075	18.6697	0.00519955	-0.545746	1.45977	1.33615	1.59484	Automatic			Automatic	0.286828	201573			HPCplate1-4.ABA.Meso3.6.2013
37		ALV4	NCAm1	Target	30.4573	2.44971		30.5174	0.0381423	12.0196	0.0236075	18.6697	0.00519955	-0.545746	1.45977	1.33615	1.59484	Automatic			Automatic	0.286828	201573			HPCplate1-4.ABA.Meso3.6.2013
50		ALV1	BDNF	Target	33.7658	3.79054		33.7142	0.0451078	15.4951	0.0461777	18.2192	0.00988239	0	1	0.759118	1.31732	Automatic			Automatic	0.581944	201573			HPCplate1-4.ABA.Meso3.6.2013
51		ALV1	BDNF	Target	33.6243	3.85608		33.7142	0.0451078	15.4951	0.0461777	18.2192	0.00988239	0	1	0.759118	1.31732	Automatic			Automatic	0.581944	201573			HPCplate1-4.ABA.Meso3.6.2013
52		ALV1	BDNF	Target	33.7526	3.82612		33.7142	0.0451078	15.4951	0.0461777	18.2192	0.00988239	0	1	0.759118	1.31732	Automatic			Automatic	0.581944	201573			HPCplate1-4.ABA.Meso3.6.2013
53		ALV2	BDNF	Target	31.5337	4.56305		31.578	0.0419756	15.4252	0.0458076	16.1528	0.0183408	-0.069807	1.04958	0.798514	1.37958	Automatic			Automatic	0.581944	201573			HPCplate1-4.ABA.Meso3.6.2013
54		ALV2	BDNF	Target	31.6619	4.42055		31.578	0.0419756	15.4252	0.0458076	16.1528	0.0183408	-0.069807	1.04958	0.798514	1.37958	Automatic			Automatic	0.581944	201573			HPCplate1-4.ABA.Meso3.6.2013
55		ALV2	BDNF	Target	31.5385	4.42106		31.578	0.0419756	15.4252	0.0458076	16.1528	0.0183408	-0.069807	1.04958	0.798514	1.37958	Automatic			Automatic	0.581944	201573			HPCplate1-4.ABA.Meso3.6.2013
56		ALV3	BDNF	Target	31.902	4.21035		31.9413	0.0196079	15.9056	0.0210427	16.0357	0.0076371	0.410507	0.752359	0.663565	0.853035	Automatic			Automatic	0.581944	201573			HPCplate1-4.ABA.Meso3.6.2013
57		ALV3	BDNF	Target	31.9614	4.20494		31.9413	0.0196079	15.9056	0.0210427	16.0357	0.0076371	0.410507	0.752359	0.663565	0.853035	Automatic			Automatic	0.581944	201573			HPCplate1-4.ABA.Meso3.6.2013
58		ALV3	BDNF	Target	31.9603	4.22542		31.9413	0.0196079	15.9056	0.0210427	16.0357	0.0076371	0.410507	0.752359	0.663565	0.853035	Automatic			Automatic	0.581944	201573			HPCplate1-4.ABA.Meso3.6.2013
59		ALV4	BDNF	Target	32.6851	3.91712		32.6713	0.0403954	15.0622	0.0246566	18.6697	0.00519955	-0.432878	1.34992	1.23075	1.48064	Automatic			Automatic	0.581944	201573			HPCplate1-4.ABA.Meso3.6.2013
60		ALV4	BDNF	Target	32.7334	4.01209		32.6713	0.0403954	15.0622	0.0246566	18.6697	0.00519955	-0.432878	1.34992	1.23075	1.48064	Automatic			Automatic	0.581944	201573			HPCplate1-4.ABA.Meso3.6.2013
61		ALV4	BDNF	Target	32.5955	4.18437		32.6713	0.0403954	15.0622	0.0246566	18.6697	0.00519955	-0.432878	1.34992	1.23075	1.48064	Automatic			Automatic	0.581944	201573			HPCplate1-4.ABA.Meso3.6.2013
74		ALV1	18sFam	Endogenous Control	18.2283	6.35464		18.2192	0.00988239			18.2192	0.00988239					Automatic			Automatic	0.497461	201573			HPCplate1-4.ABA.Meso3.6.2013
75		ALV1	18sFam	Endogenous Control	18.2299	6.51233		18.2192	0.00988239			18.2192	0.00988239					Automatic			Automatic	0.497461	201573			HPCplate1-4.ABA.Meso3.6.2013
76		ALV1	18sFam	Endogenous Control	18.1994	6.75012		18.2192	0.00988239			18.2192	0.00988239					Automatic			Automatic	0.497461	201573			HPCplate1-4.ABA.Meso3.6.2013
77		ALV2	18sFam	Endogenous Control	16.1166	6.59824		16.1528	0.0183408			16.1528	0.0183408					Automatic			Automatic	0.497461	201573			HPCplate1-4.ABA.Meso3.6.2013
78		ALV2	18sFam	Endogenous Control	16.176	6.68166		16.1528	0.0183408			16.1528	0.0183408					Automatic			Automatic	0.497461	201573			HPCplate1-4.ABA.Meso3.6.2013
79		ALV2	18sFam	Endogenous Control	16.1658	6.66543		16.1528	0.0183408			16.1528	0.0183408					Automatic			Automatic	0.497461	201573			HPCplate1-4.ABA.Meso3.6.2013
80		ALV3	18sFam	Endogenous Control	16.0506	6.48914		16.0357	0.0076371			16.0357	0.0076371					Automatic			Automatic	0.497461	201573			HPCplate1-4.ABA.Meso3.6.2013
81		ALV3	18sFam	Endogenous Control	16.0311	6.6966		16.0357	0.0076371			16.0357	0.0076371					Automatic			Automatic	0.497461	201573			HPCplate1-4.ABA.Meso3.6.2013
82		ALV3	18sFam	Endogenous Control	16.0254	6.84715		16.0357	0.0076371			16.0357	0.0076371					Automatic			Automatic	0.497461	201573			HPCplate1-4.ABA.Meso3.6.2013
83		ALV4	18sFam	Endogenous Control	18.6675	6.48675		18.6697	0.00519955			18.6697	0.00519955					Automatic			Automatic	0.497461	201573			HPCplate1-4.ABA.Meso3.6.2013
84		ALV4	18sFam	Endogenous Control	18.6796	6.45441		18.6697	0.00519955			18.6697	0.00519955					Automatic			Automatic	0.497461	201573			HPCplate1-4.ABA.Meso3.6.2013
85		ALV4	18sFam	Endogenous Control	18.6621	6.4234		18.6697	0.00519955			18.6697	0.00519955					Automatic			Automatic	0.497461	201573			HPCplate1-4.ABA.Meso3.6.2013
101		SV1	NCAm1	Target	28.7422	2.87634		28.7128	0.0217031	11.3155	0.014414	17.3724	0.00822678	-1.2499	2.37825	2.25316	2.51028	Automatic			Automatic	0.286828	201573			HPCplate1-4.ABA.Meso3.6.2013
102		SV1	NCAm1	Target	28.6704	2.86378		28.7128	0.0217031	11.3155	0.014414	17.3724	0.00822678	-1.2499	2.37825	2.25316	2.51028	Automatic			Automatic	0.286828	201573			HPCplate1-4.ABA.Meso3.6.2013
103		SV1	NCAm1	Target	28.7258	2.76383		28.7128	0.0217031	11.3155	0.014414	17.3724	0.00822678	-1.2499	2.37825	2.25316	2.51028	Automatic			Automatic	0.286828	201573			HPCplate1-4.ABA.Meso3.6.2013
104		SV2	NCAm1	Target	29.9165	1.97565		29.904	0.0419894	11.8066	0.0538159	18.0974	0.0336606	-0.758789	1.69207	1.22724	2.33296	Automatic			Automatic	0.286828	201573			HPCplate1-4.ABA.Meso3.6.2013
105		SV2	NCAm1	Target	29.9697	1.95946		29.904	0.0419894	11.8066	0.0538159	18.0974	0.0336606	-0.758789	1.69207	1.22724	2.33296	Automatic			Automatic	0.286828	201573			HPCplate1-4.ABA.Meso3.6.2013
106		SV2	NCAm1	Target	29.8259	1.99013		29.904	0.0419894	11.8066	0.0538159	18.0974	0.0336606	-0.758789	1.69207	1.22724	2.33296	Automatic			Automatic	0.286828	201573			HPCplate1-4.ABA.Meso3.6.2013
107		SV3	NCAm1	Target	28.6473	2.61078		28.5862	0.0388102	11.9448	0.0499594	16.6414	0.0314597	-0.620575	1.53749	1.14109	2.07159	Automatic			Automatic	0.286828	201573			HPCplate1-4.ABA.Meso3.6.2013
108		SV3	NCAm1	Target	28.5142	2.75231		28.5862	0.0388102	11.9448	0.0499594	16.6414	0.0314597	-0.620575	1.53749	1.14109	2.07159	Automatic			Automatic	0.286828	201573			HPCplate1-4.ABA.Meso3.6.2013
109		SV3	NCAm1	Target	28.5972	2.71085		28.5862	0.0388102	11.9448	0.0499594	16.6414	0.0314597	-0.620575	1.53749	1.14109	2.07159	Automatic			Automatic	0.286828	201573			HPCplate1-4.ABA.Meso3.6.2013
110		SV4	NCAm1	Target	28.9431	2.67758		28.9069	0.0182668	11.279	0.0736694	17.6279	0.0713688	-1.28633	2.43907	1.57136	3.78593	Automatic			Automatic	0.286828	201573			HPCplate1-4.ABA.Meso3.6.2013
111		SV4	NCAm1	Target	28.8845	2.68209		28.9069	0.0182668	11.279	0.0736694	17.6279	0.0713688	-1.28633	2.43907	1.57136	3.78593	Automatic			Automatic	0.286828	201573			HPCplate1-4.ABA.Meso3.6.2013
112		SV4	NCAm1	Target	28.8932	2.7601		28.9069	0.0182668	11.279	0.0736694	17.6279	0.0713688	-1.28633	2.43907	1.57136	3.78593	Automatic			Automatic	0.286828	201573			HPCplate1-4.ABA.Meso3.6.2013
125		SV1	BDNF	Target	32.0179	4.31572		31.9883	0.0157426	14.8915	0.0125802	17.3724	0.00822678	-0.603582	1.51948	1.44949	1.59285	Automatic			Automatic	0.581944	201573			HPCplate1-4.ABA.Meso3.6.2013
126		SV1	BDNF	Target	31.9641	4.24355		31.9883	0.0157426	14.8915	0.0125802	17.3724	0.00822678	-0.603582	1.51948	1.44949	1.59285	Automatic			Automatic	0.581944	201573			HPCplate1-4.ABA.Meso3.6.2013
127		SV1	BDNF	Target	31.9829	4.12657		31.9883	0.0157426	14.8915	0.0125802	17.3724	0.00822678	-0.603582	1.51948	1.44949	1.59285	Automatic			Automatic	0.581944	201573			HPCplate1-4.ABA.Meso3.6.2013
128		SV2	BDNF	Target	32.9629	3.11717		32.9397	0.0382427	14.8422	0.0509464	18.0974	0.0336606	-0.652842	1.57226	1.16004	2.13096	Automatic			Automatic	0.581944	201573			HPCplate1-4.ABA.Meso3.6.2013
129		SV2	BDNF	Target	32.8649	3.18357		32.9397	0.0382427	14.8422	0.0509464	18.0974	0.0336606	-0.652842	1.57226	1.16004	2.13096	Automatic			Automatic	0.581944	201573			HPCplate1-4.ABA.Meso3.6.2013
130		SV2	BDNF	Target	32.9912	3.17165		32.9397	0.0382427	14.8422	0.0509464	18.0974	0.0336606	-0.652842	1.57226	1.16004	2.13096	Automatic			Automatic	0.581944	201573			HPCplate1-4.ABA.Meso3.6.2013
131		SV3	BDNF	Target	31.6552	3.9922		31.6897	0.0210692	15.0482	0.0378632	16.6414	0.0314597	-0.446806	1.36302	1.08733	1.70861	Automatic			Automatic	0.581944	201573			HPCplate1-4.ABA.Meso3.6.2013
132		SV3	BDNF	Target	31.7279	4.12383		31.6897	0.0210692	15.0482	0.0378632	16.6414	0.0314597	-0.446806	1.36302	1.08733	1.70861	Automatic			Automatic	0.581944	201573			HPCplate1-4.ABA.Meso3.6.2013
133		SV3	BDNF	Target	31.686	4.00884		31.6897	0.0210692	15.0482	0.0378632	16.6414	0.0314597	-0.446806	1.36302	1.08733	1.70861	Automatic			Automatic	0.581944	201573			HPCplate1-4.ABA.Meso3.6.2013
134		SV4	BDNF	Target	32.4936	3.9588		32.4658	0.0170444	14.8379	0.0733758	17.6279	0.0713688	-0.657156	1.57697	1.01774	2.44349	Automatic			Automatic	0.581944	201573			HPCplate1-4.ABA.Meso3.6.2013
135		SV4	BDNF	Target	32.469	3.96284		32.4658	0.0170444	14.8379	0.0733758	17.6279	0.0713688	-0.657156	1.57697	1.01774	2.44349	Automatic			Automatic	0.581944	201573			HPCplate1-4.ABA.Meso3.6.2013
136		SV4	BDNF	Target	32.4348	4.00254		32.4658	0.0170444	14.8379	0.0733758	17.6279	0.0713688	-0.657156	1.57697	1.01774	2.44349	Automatic			Automatic	0.581944	201573			HPCplate1-4.ABA.Meso3.6.2013
149		SV1	18sFam	Endogenous Control	17.3593	6.62835		17.3724	0.00822678			17.3724	0.00822678					Automatic			Automatic	0.497461	201573			HPCplate1-4.ABA.Meso3.6.2013
150		SV1	18sFam	Endogenous Control	17.3702	6.46389		17.3724	0.00822678			17.3724	0.00822678					Automatic			Automatic	0.497461	201573			HPCplate1-4.ABA.Meso3.6.2013
151		SV1	18sFam	Endogenous Control	17.3876	6.80624		17.3724	0.00822678			17.3724	0.00822678					Automatic			Automatic	0.497461	201573			HPCplate1-4.ABA.Meso3.6.2013
152		SV2	18sFam	Endogenous Control	18.1166	6.24497		18.0974	0.0336606			18.0974	0.0336606					Automatic			Automatic	0.497461	201573			HPCplate1-4.ABA.Meso3.6.2013
153		SV2	18sFam	Endogenous Control	18.032	6.1931		18.0974	0.0336606			18.0974	0.0336606					Automatic			Automatic	0.497461	201573			HPCplate1-4.ABA.Meso3.6.2013
154		SV2	18sFam	Endogenous Control	18.1437	6.27818		18.0974	0.0336606			18.0974	0.0336606					Automatic			Automatic	0.497461	201573			HPCplate1-4.ABA.Meso3.6.2013
155		SV3	18sFam	Endogenous Control	16.6522	6.56226		16.6414	0.0314597			16.6414	0.0314597					Automatic			Automatic	0.497461	201573			HPCplate1-4.ABA.Meso3.6.2013
156		SV3	18sFam	Endogenous Control	16.6897	6.76404		16.6414	0.0314597			16.6414	0.0314597					Automatic			Automatic	0.497461	201573			HPCplate1-4.ABA.Meso3.6.2013
157		SV3	18sFam	Endogenous Control	16.5823	6.68652		16.6414	0.0314597			16.6414	0.0314597					Automatic			Automatic	0.497461	201573			HPCplate1-4.ABA.Meso3.6.2013
158		SV4	18sFam	Endogenous Control	17.7686	6.0134		17.6279	0.0713688			17.6279	0.0713688					Automatic			Automatic	0.497461	201573			HPCplate1-4.ABA.Meso3.6.2013
159		SV4	18sFam	Endogenous Control	17.5369	6.63841		17.6279	0.0713688			17.6279	0.0713688					Automatic			Automatic	0.497461	201573			HPCplate1-4.ABA.Meso3.6.2013
160		SV4	18sFam	Endogenous Control	17.5781	5.99318		17.6279	0.0713688			17.6279	0.0713688					Automatic			Automatic	0.497461	201573			HPCplate1-4.ABA.Meso3.6.2013
173		RV1	NCAm1	Target	28.6333	2.57272		28.6764	0.021877	12.0679	0.0293013	16.6085	0.0194926	-0.497448	1.41171	1.18522	1.68149	Automatic			Automatic	0.286828	201573			HPCplate1-4.ABA.Meso3.6.2013
174		RV1	NCAm1	Target	28.6915	2.5913		28.6764	0.021877	12.0679	0.0293013	16.6085	0.0194926	-0.497448	1.41171	1.18522	1.68149	Automatic			Automatic	0.286828	201573			HPCplate1-4.ABA.Meso3.6.2013
175		RV1	NCAm1	Target	28.7044	2.5854		28.6764	0.021877	12.0679	0.0293013	16.6085	0.0194926	-0.497448	1.41171	1.18522	1.68149	Automatic			Automatic	0.286828	201573			HPCplate1-4.ABA.Meso3.6.2013
176		RV2	NCAm1	Target	28.6211	2.56812		28.6769	0.031927	11.9447	0.039049	16.7322	0.0224831	-0.620634	1.53755	1.21791	1.94108	Automatic			Automatic	0.286828	201573			HPCplate1-4.ABA.Meso3.6.2013
177		RV2	NCAm1	Target	28.678	2.53266		28.6769	0.031927	11.9447	0.039049	16.7322	0.0224831	-0.620634	1.53755	1.21791	1.94108	Automatic			Automatic	0.286828	201573			HPCplate1-4.ABA.Meso3.6.2013
178		RV2	NCAm1	Target	28.7317	2.4593		28.6769	0.031927	11.9447	0.039049	16.7322	0.0224831	-0.620634	1.53755	1.21791	1.94108	Automatic			Automatic	0.286828	201573			HPCplate1-4.ABA.Meso3.6.2013
179		RV3	NCAm1	Target	28.9097	2.43614		28.8865	0.0363322	11.9753	0.0529388	16.9112	0.038503	-0.590017	1.50526	1.09748	2.06456	Automatic			Automatic	0.286828	201573			HPCplate1-4.ABA.Meso3.6.2013
180		RV3	NCAm1	Target	28.9345	2.48827		28.8865	0.0363322	11.9753	0.0529388	16.9112	0.038503	-0.590017	1.50526	1.09748	2.06456	Automatic			Automatic	0.286828	201573			HPCplate1-4.ABA.Meso3.6.2013
181		RV3	NCAm1	Target	28.8153	2.55862		28.8865	0.0363322	11.9753	0.0529388	16.9112	0.038503	-0.590017	1.50526	1.09748	2.06456	Automatic			Automatic	0.286828	201573			HPCplate1-4.ABA.Meso3.6.2013
182		RV4	NCAm1	Target	28.5282	2.68789		28.5334	0.00710422	12.104	0.0242725	16.4294	0.0232096	-0.461334	1.37681	1.19114	1.59143	Automatic			Automatic	0.286828	201573			HPCplate1-4.ABA.Meso3.6.2013
183		RV4	NCAm1	Target	28.5246	2.64077		28.5334	0.00710422	12.104	0.0242725	16.4294	0.0232096	-0.461334	1.37681	1.19114	1.59143	Automatic			Automatic	0.286828	201573			HPCplate1-4.ABA.Meso3.6.2013
184		RV4	NCAm1	Target	28.5475	2.76192		28.5334	0.00710422	12.104	0.0242725	16.4294	0.0232096	-0.461334	1.37681	1.19114	1.59143	Automatic			Automatic	0.286828	201573			HPCplate1-4.ABA.Meso3.6.2013
197		RV1	BDNF	Target	31.4297	4.45005		31.5064	0.0741958	14.8979	0.0767136	16.6085	0.0194926	-0.597187	1.51276	0.957046	2.39117	Automatic			Automatic	0.581944	201573			HPCplate1-4.ABA.Meso3.6.2013
198		RV1	BDNF	Target	31.4346	4.30435		31.5064	0.0741958	14.8979	0.0767136	16.6085	0.0194926	-0.597187	1.51276	0.957046	2.39117	Automatic			Automatic	0.581944	201573			HPCplate1-4.ABA.Meso3.6.2013
199		RV1	BDNF	Target	31.6547	4.23826		31.5064	0.0741958	14.8979	0.0767136	16.6085	0.0194926	-0.597187	1.51276	0.957046	2.39117	Automatic			Automatic	0.581944	201573			HPCplate1-4.ABA.Meso3.6.2013
200		RV2	BDNF	Target	31.9969	4.13084		31.8953	0.0545765	15.1631	0.0590262	16.7322	0.0224831	-0.33197	1.25873	0.884992	1.7903	Automatic			Automatic	0.581944	201573			HPCplate1-4.ABA.Meso3.6.2013
201		RV2	BDNF	Target	31.8099	4.18453		31.8953	0.0545765	15.1631	0.0590262	16.7322	0.0224831	-0.33197	1.25873	0.884992	1.7903	Automatic			Automatic	0.581944	201573			HPCplate1-4.ABA.Meso3.6.2013
202		RV2	BDNF	Target	31.8791	4.0789		31.8953	0.0545765	15.1631	0.0590262	16.7322	0.0224831	-0.33197	1.25873	0.884992	1.7903	Automatic			Automatic	0.581944	201573			HPCplate1-4.ABA.Meso3.6.2013
203		RV3	BDNF	Target	31.3082	4.34391		31.2569	0.0345602	14.3457	0.0517386	16.9112	0.038503	-1.14932	2.2181	1.62883	3.02054	Automatic			Automatic	0.581944	201573			HPCplate1-4.ABA.Meso3.6.2013
204		RV3	BDNF	Target	31.1912	4.34562		31.2569	0.0345602	14.3457	0.0517386	16.9112	0.038503	-1.14932	2.2181	1.62883	3.02054	Automatic			Automatic	0.581944	201573			HPCplate1-4.ABA.Meso3.6.2013
205		RV3	BDNF	Target	31.2714	4.44426		31.2569	0.0345602	14.3457	0.0517386	16.9112	0.038503	-1.14932	2.2181	1.62883	3.02054	Automatic			Automatic	0.581944	201573			HPCplate1-4.ABA.Meso3.6.2013
206		RV4	BDNF	Target	32.1591	3.98454		31.9202	0.139908	15.4908	0.14182	16.4294	0.0232096	-0.0042572	1.00296	0.430218	2.33816	Automatic			Automatic	0.581944	201573			HPCplate1-4.ABA.Meso3.6.2013
207		RV4	BDNF	Target	31.6746	4.25697		31.9202	0.139908	15.4908	0.14182	16.4294	0.0232096	-0.0042572	1.00296	0.430218	2.33816	Automatic			Automatic	0.581944	201573			HPCplate1-4.ABA.Meso3.6.2013
208		RV4	BDNF	Target	31.9269	4.31884		31.9202	0.139908	15.4908	0.14182	16.4294	0.0232096	-0.0042572	1.00296	0.430218	2.33816	Automatic			Automatic	0.581944	201573			HPCplate1-4.ABA.Meso3.6.2013
221		RV1	18sFam	Endogenous Control	16.5924	6.39794		16.6085	0.0194926			16.6085	0.0194926					Automatic			Automatic	0.497461	201573			HPCplate1-4.ABA.Meso3.6.2013
222		RV1	18sFam	Endogenous Control	16.5857	6.63106		16.6085	0.0194926			16.6085	0.0194926					Automatic			Automatic	0.497461	201573			HPCplate1-4.ABA.Meso3.6.2013
223		RV1	18sFam	Endogenous Control	16.6473	6.3577		16.6085	0.0194926			16.6085	0.0194926					Automatic			Automatic	0.497461	201573			HPCplate1-4.ABA.Meso3.6.2013
224		RV2	18sFam	Endogenous Control	16.7743	6.17042		16.7322	0.0224831			16.7322	0.0224831					Automatic			Automatic	0.497461	201573			HPCplate1-4.ABA.Meso3.6.2013
225		RV2	18sFam	Endogenous Control	16.6976	6.54455		16.7322	0.0224831			16.7322	0.0224831					Automatic			Automatic	0.497461	201573			HPCplate1-4.ABA.Meso3.6.2013
226		RV2	18sFam	Endogenous Control	16.7247	6.32342		16.7322	0.0224831			16.7322	0.0224831					Automatic			Automatic	0.497461	201573			HPCplate1-4.ABA.Meso3.6.2013
227		RV3	18sFam	Endogenous Control	16.9654	6.18979		16.9112	0.038503			16.9112	0.038503					Automatic			Automatic	0.497461	201573			HPCplate1-4.ABA.Meso3.6.2013
228		RV3	18sFam	Endogenous Control	16.8367	6.75621		16.9112	0.038503			16.9112	0.038503					Automatic			Automatic	0.497461	201573			HPCplate1-4.ABA.Meso3.6.2013
229		RV3	18sFam	Endogenous Control	16.9314	6.32025		16.9112	0.038503			16.9112	0.038503					Automatic			Automatic	0.497461	201573			HPCplate1-4.ABA.Meso3.6.2013
230		RV4	18sFam	Endogenous Control	16.4573	6.37557		16.4294	0.0232096			16.4294	0.0232096					Automatic			Automatic	0.497461	201573			HPCplate1-4.ABA.Meso3.6.2013
231		RV4	18sFam	Endogenous Control	16.3833	6.65007		16.4294	0.0232096			16.4294	0.0232096					Automatic			Automatic	0.497461	201573			HPCplate1-4.ABA.Meso3.6.2013
232		RV4	18sFam	Endogenous Control	16.4476	6.7275		16.4294	0.0232096			16.4294	0.0232096					Automatic			Automatic	0.497461	201573			HPCplate1-4.ABA.Meso3.6.2013
248		ABV1	NCAm1	Target	28.9521	2.62996		28.9641	0.00632626	11.419	0.0171798	17.5451	0.0159726	-1.14637	2.21356	1.99785	2.45256	Automatic			Automatic	0.286828	201573			HPCplate1-4.ABA.Meso3.6.2013
249		ABV1	NCAm1	Target	28.9735	2.53458		28.9641	0.00632626	11.419	0.0171798	17.5451	0.0159726	-1.14637	2.21356	1.99785	2.45256	Automatic			Automatic	0.286828	201573			HPCplate1-4.ABA.Meso3.6.2013
250		ABV1	NCAm1	Target	28.9668	2.60763		28.9641	0.00632626	11.419	0.0171798	17.5451	0.0159726	-1.14637	2.21356	1.99785	2.45256	Automatic			Automatic	0.286828	201573			HPCplate1-4.ABA.Meso3.6.2013
251		ABV2	NCAm1	Target	31.2192	2.21643		31.2119	0.0814868	11.3726	0.0475466	20.1513	0.0358294	-1.19276	2.2859	1.91273	2.73187	Automatic			Automatic	0.286828	201573			HPCplate1-4.ABA.Meso3.6.2013
252		ABV2	NCAm1	Target	31.0672	2.15889		31.2119	0.0814868	11.3726	0.0475466	20.1513	0.0358294	-1.19276	2.2859	1.91273	2.73187	Automatic			Automatic	0.286828	201573			HPCplate1-4.ABA.Meso3.6.2013
253		ABV2	NCAm1	Target	31.3492	2.16267		31.2119	0.0814868	11.3726	0.0475466	20.1513	0.0358294	-1.19276	2.2859	1.91273	2.73187	Automatic			Automatic	0.286828	201573			HPCplate1-4.ABA.Meso3.6.2013
254		ABV3	NCAm1	Target	28.6388	2.60614		28.5883	0.0418874	12.1056	0.0528616	16.4827	0.0322459	-0.459766	1.37532	1.0032	1.88547	Automatic			Automatic	0.286828	201573			HPCplate1-4.ABA.Meso3.6.2013
255		ABV3	NCAm1	Target	28.621	2.65239		28.5883	0.0418874	12.1056	0.0528616	16.4827	0.0322459	-0.459766	1.37532	1.0032	1.88547	Automatic			Automatic	0.286828	201573			HPCplate1-4.ABA.Meso3.6.2013
256		ABV3	NCAm1	Target	28.5052	2.66854		28.5883	0.0418874	12.1056	0.0528616	16.4827	0.0322459	-0.459766	1.37532	1.0032	1.88547	Automatic			Automatic	0.286828	201573			HPCplate1-4.ABA.Meso3.6.2013
257		ABV4	NCAm1	Target	29.5184	2.56259		29.3974	0.0609958	11.4685	0.0631108	17.9289	0.0162011	-1.09688	2.13892	1.46762	3.11727	Automatic			Automatic	0.286828	201573			HPCplate1-4.ABA.Meso3.6.2013
258		ABV4	NCAm1	Target	29.3502	2.71806		29.3974	0.0609958	11.4685	0.0631108	17.9289	0.0162011	-1.09688	2.13892	1.46762	3.11727	Automatic			Automatic	0.286828	201573			HPCplate1-4.ABA.Meso3.6.2013
259		ABV4	NCAm1	Target	29.3235	2.85485		29.3974	0.0609958	11.4685	0.0631108	17.9289	0.0162011	-1.09688	2.13892	1.46762	3.11727	Automatic			Automatic	0.286828	201573			HPCplate1-4.ABA.Meso3.6.2013
272		ABV1	BDNF	Target	32.6939	4.00231		32.5621	0.0691443	15.017	0.0709652	17.5451	0.0159726	-0.478079	1.39289	0.911963	2.12743	Automatic			Automatic	0.581944	201573			HPCplate1-4.ABA.Meso3.6.2013
273		ABV1	BDNF	Target	32.46	3.96564		32.5621	0.0691443	15.017	0.0709652	17.5451	0.0159726	-0.478079	1.39289	0.911963	2.12743	Automatic			Automatic	0.581944	201573			HPCplate1-4.ABA.Meso3.6.2013
274		ABV1	BDNF	Target	32.5324	4.17383		32.5621	0.0691443	15.017	0.0709652	17.5451	0.0159726	-0.478079	1.39289	0.911963	2.12743	Automatic			Automatic	0.581944	201573			HPCplate1-4.ABA.Meso3.6.2013
275		ABV2	BDNF	Target	32.8478	3.92382		32.7465	0.0508542	13.7534	0.0422779	20.1513	0.0358294	-1.74161	3.34408	2.85398	3.91834	Automatic			Automatic	0.581944	201573			HPCplate1-4.ABA.Meso3.6.2013
276		ABV2	BDNF	Target	32.7036	4.03749		32.7465	0.0508542	13.7534	0.0422779	20.1513	0.0358294	-1.74161	3.34408	2.85398	3.91834	Automatic			Automatic	0.581944	201573			HPCplate1-4.ABA.Meso3.6.2013
277		ABV2	BDNF	Target	32.6881	3.96533		32.7465	0.0508542	13.7534	0.0422779	20.1513	0.0358294	-1.74161	3.34408	2.85398	3.91834	Automatic			Automatic	0.581944	201573			HPCplate1-4.ABA.Meso3.6.2013
278		ABV3	BDNF	Target	32.9093	3.8418		32.7599	0.0760693	16.2772	0.0826217	16.4827	0.0322459	0.782103	0.581519	0.35515	0.952173	Automatic			Automatic	0.581944	201573			HPCplate1-4.ABA.Meso3.6.2013
279		ABV3	BDNF	Target	32.7097	4.07016		32.7599	0.0760693	16.2772	0.0826217	16.4827	0.0322459	0.782103	0.581519	0.35515	0.952173	Automatic			Automatic	0.581944	201573			HPCplate1-4.ABA.Meso3.6.2013
280		ABV3	BDNF	Target	32.6605	4.14913		32.7599	0.0760693	16.2772	0.0826217	16.4827	0.0322459	0.782103	0.581519	0.35515	0.952173	Automatic			Automatic	0.581944	201573			HPCplate1-4.ABA.Meso3.6.2013
281		ABV4	BDNF	Target	31.4655	4.48376		31.5517	0.0469985	13.6228	0.0497125	17.9289	0.0162011	-1.87226	3.66106	2.72116	4.9256	Automatic			Automatic	0.581944	201573			HPCplate1-4.ABA.Meso3.6.2013
282		ABV4	BDNF	Target	31.5623	4.51133		31.5517	0.0469985	13.6228	0.0497125	17.9289	0.0162011	-1.87226	3.66106	2.72116	4.9256	Automatic			Automatic	0.581944	201573			HPCplate1-4.ABA.Meso3.6.2013
283		ABV4	BDNF	Target	31.6273	4.67964		31.5517	0.0469985	13.6228	0.0497125	17.9289	0.0162011	-1.87226	3.66106	2.72116	4.9256	Automatic			Automatic	0.581944	201573			HPCplate1-4.ABA.Meso3.6.2013
296		ABV1	18sFam	Endogenous Control	17.5697	6.62833		17.5451	0.0159726			17.5451	0.0159726					Automatic			Automatic	0.497461	201573			HPCplate1-4.ABA.Meso3.6.2013
297		ABV1	18sFam	Endogenous Control	17.5506	6.64231		17.5451	0.0159726			17.5451	0.0159726					Automatic			Automatic	0.497461	201573			HPCplate1-4.ABA.Meso3.6.2013
298		ABV1	18sFam	Endogenous Control	17.5151	6.7713		17.5451	0.0159726			17.5451	0.0159726					Automatic			Automatic	0.497461	201573			HPCplate1-4.ABA.Meso3.6.2013
299		ABV2	18sFam	Endogenous Control	20.2228	6.34751		20.1513	0.0358294			20.1513	0.0358294					Automatic			Automatic	0.497461	201573			HPCplate1-4.ABA.Meso3.6.2013
300		ABV2	18sFam	Endogenous Control	20.1116	6.39555		20.1513	0.0358294			20.1513	0.0358294					Automatic			Automatic	0.497461	201573			HPCplate1-4.ABA.Meso3.6.2013
301		ABV2	18sFam	Endogenous Control	20.1196	6.54996		20.1513	0.0358294			20.1513	0.0358294					Automatic			Automatic	0.497461	201573			HPCplate1-4.ABA.Meso3.6.2013
302		ABV3	18sFam	Endogenous Control	16.5139	6.83417		16.4827	0.0322459			16.4827	0.0322459					Automatic			Automatic	0.497461	201573			HPCplate1-4.ABA.Meso3.6.2013
303		ABV3	18sFam	Endogenous Control	16.4182	6.97106		16.4827	0.0322459			16.4827	0.0322459					Automatic			Automatic	0.497461	201573			HPCplate1-4.ABA.Meso3.6.2013
304		ABV3	18sFam	Endogenous Control	16.516	6.93189		16.4827	0.0322459			16.4827	0.0322459					Automatic			Automatic	0.497461	201573			HPCplate1-4.ABA.Meso3.6.2013
305		ABV4	18sFam	Endogenous Control	17.9516	6.52828		17.9289	0.0162011			17.9289	0.0162011					Automatic			Automatic	0.497461	201573			HPCplate1-4.ABA.Meso3.6.2013
306		ABV4	18sFam	Endogenous Control	17.8975	7.11375		17.9289	0.0162011			17.9289	0.0162011					Automatic			Automatic	0.497461	201573			HPCplate1-4.ABA.Meso3.6.2013
307		ABV4	18sFam	Endogenous Control	17.9375	6.85885		17.9289	0.0162011			17.9289	0.0162011					Automatic			Automatic	0.497461	201573			HPCplate1-4.ABA.Meso3.6.2013
26		ALV4	NCAm1	Target	26.0354	3.9193		25.9824	0.0265992	12.0196	0.0236075	13.7908	0.00631398	-0.545746	1.45977	1.33615	1.59484	Automatic			Automatic	0.286828	201573			HPCplateRedo.ABA.Meso3.27.2013
27		ALV4	NCAm1	Target	25.9599	3.87325		25.9824	0.0265992	12.0196	0.0236075	13.7908	0.00631398	-0.545746	1.45977	1.33615	1.59484	Automatic			Automatic	0.286828	201573			HPCplateRedo.ABA.Meso3.27.2013
28		ALV4	NCAm1	Target	25.9519	4.31126		25.9824	0.0265992	12.0196	0.0236075	13.7908	0.00631398	-0.545746	1.45977	1.33615	1.59484	Automatic			Automatic	0.286828	201573			HPCplateRedo.ABA.Meso3.27.2013
29		ALV6	NCAm1	Target	25.9213	4.12359		25.8949	0.0329424	12.3272	0.0209458	13.7697	0.00551015	-0.238153	1.17948	1.09042	1.27582	Automatic			Automatic	0.286828	201573			HPCplateRedo.ABA.Meso3.27.2013
30		ALV6	NCAm1	Target	25.934	3.68793		25.8949	0.0329424	12.3272	0.0209458	13.7697	0.00551015	-0.238153	1.17948	1.09042	1.27582	Automatic			Automatic	0.286828	201573			HPCplateRedo.ABA.Meso3.27.2013
31		ALV6	NCAm1	Target	25.8294	4.24462		25.8949	0.0329424	12.3272	0.0209458	13.7697	0.00551015	-0.238153	1.17948	1.09042	1.27582	Automatic			Automatic	0.286828	201573			HPCplateRedo.ABA.Meso3.27.2013
32		SV1	NCAm1	Target	26.9389	4.20005		26.9499	0.00840343	11.3155	0.014414	15.6594	0.0148907	-1.2499	2.37825	2.25316	2.51028	Automatic			Automatic	0.286828	201573			HPCplateRedo.ABA.Meso3.27.2013
33		SV1	NCAm1	Target	26.9664	4.14856		26.9499	0.00840343	11.3155	0.014414	15.6594	0.0148907	-1.2499	2.37825	2.25316	2.51028	Automatic			Automatic	0.286828	201573			HPCplateRedo.ABA.Meso3.27.2013
34		SV1	NCAm1	Target	26.9444	4.26599		26.9499	0.00840343	11.3155	0.014414	15.6594	0.0148907	-1.2499	2.37825	2.25316	2.51028	Automatic			Automatic	0.286828	201573			HPCplateRedo.ABA.Meso3.27.2013
35		ABV2	NCAm1	Target	26.5082	4.10153		26.4654	0.0237994	11.3726	0.0475466	14.7808	0.0235046	-1.19276	2.2859	1.91273	2.73187	Automatic			Automatic	0.286828	201573			HPCplateRedo.ABA.Meso3.27.2013
36		ABV2	NCAm1	Target	26.4622	4.13838		26.4654	0.0237994	11.3726	0.0475466	14.7808	0.0235046	-1.19276	2.2859	1.91273	2.73187	Automatic			Automatic	0.286828	201573			HPCplateRedo.ABA.Meso3.27.2013
37		ABV2	NCAm1	Target	26.426	4.18581		26.4654	0.0237994	11.3726	0.0475466	14.7808	0.0235046	-1.19276	2.2859	1.91273	2.73187	Automatic			Automatic	0.286828	201573			HPCplateRedo.ABA.Meso3.27.2013
50		ALV4	BDNF	Target	29.8916	4.85699		29.9136	0.027076	15.0622	0.0246566	13.7908	0.00631398	-0.432878	1.34992	1.23075	1.48064	Automatic			Automatic	0.581944	201573			HPCplateRedo.ABA.Meso3.27.2013
51		ALV4	BDNF	Target	29.9674	4.96515		29.9136	0.027076	15.0622	0.0246566	13.7908	0.00631398	-0.432878	1.34992	1.23075	1.48064	Automatic			Automatic	0.581944	201573			HPCplateRedo.ABA.Meso3.27.2013
52		ALV4	BDNF	Target	29.8816	4.95175		29.9136	0.027076	15.0622	0.0246566	13.7908	0.00631398	-0.432878	1.34992	1.23075	1.48064	Automatic			Automatic	0.581944	201573			HPCplateRedo.ABA.Meso3.27.2013
53		ALV6	BDNF	Target	29.5806	4.9653		29.6169	0.0239231	15.6626	0.0284071	13.7697	0.00551015	0.167524	0.890369	0.800434	0.99041	Automatic			Automatic	0.581944	201573			HPCplateRedo.ABA.Meso3.27.2013
54		ALV6	BDNF	Target	29.6081	4.9016		29.6169	0.0239231	15.6626	0.0284071	13.7697	0.00551015	0.167524	0.890369	0.800434	0.99041	Automatic			Automatic	0.581944	201573			HPCplateRedo.ABA.Meso3.27.2013
55		ALV6	BDNF	Target	29.6621	4.98926		29.6169	0.0239231	15.6626	0.0284071	13.7697	0.00551015	0.167524	0.890369	0.800434	0.99041	Automatic			Automatic	0.581944	201573			HPCplateRedo.ABA.Meso3.27.2013
56		SV1	BDNF	Target	30.8275	4.5653		30.8265	0.00978787	14.8915	0.0125802	15.6594	0.0148907	-0.603582	1.51948	1.44949	1.59285	Automatic			Automatic	0.581944	201573			HPCplateRedo.ABA.Meso3.27.2013
57		SV1	BDNF	Target	30.809	4.5435		30.8265	0.00978787	14.8915	0.0125802	15.6594	0.0148907	-0.603582	1.51948	1.44949	1.59285	Automatic			Automatic	0.581944	201573			HPCplateRedo.ABA.Meso3.27.2013
58		SV1	BDNF	Target	30.8428	4.66912		30.8265	0.00978787	14.8915	0.0125802	15.6594	0.0148907	-0.603582	1.51948	1.44949	1.59285	Automatic			Automatic	0.581944	201573			HPCplateRedo.ABA.Meso3.27.2013
59		ABV2	BDNF	Target	29.7541	4.31619		29.6925	0.0522236	13.7534	0.0422779	14.7808	0.0235046	-1.74161	3.34408	2.85398	3.91834	Automatic			Automatic	0.581944	201573			HPCplateRedo.ABA.Meso3.27.2013
60		ABV2	BDNF	Target	29.7347	4.84748		29.6925	0.0522236	13.7534	0.0422779	14.7808	0.0235046	-1.74161	3.34408	2.85398	3.91834	Automatic			Automatic	0.581944	201573			HPCplateRedo.ABA.Meso3.27.2013
61		ABV2	BDNF	Target	29.5886	5.09814		29.6925	0.0522236	13.7534	0.0422779	14.7808	0.0235046	-1.74161	3.34408	2.85398	3.91834	Automatic			Automatic	0.581944	201573			HPCplateRedo.ABA.Meso3.27.2013
74		ALV4	18sFam	Endogenous Control	13.7917	5.08745		13.7908	0.00631398			13.7908	0.00631398					Automatic			Automatic	0.497461	201573			HPCplateRedo.ABA.Meso3.27.2013
75		ALV4	18sFam	Endogenous Control	13.7795	5.28109		13.7908	0.00631398			13.7908	0.00631398					Automatic			Automatic	0.497461	201573			HPCplateRedo.ABA.Meso3.27.2013
76		ALV4	18sFam	Endogenous Control	13.8013	5.21716		13.7908	0.00631398			13.7908	0.00631398					Automatic			Automatic	0.497461	201573			HPCplateRedo.ABA.Meso3.27.2013
77		ALV6	18sFam	Endogenous Control	13.7709	5.25648		13.7697	0.00551015			13.7697	0.00551015					Automatic			Automatic	0.497461	201573			HPCplateRedo.ABA.Meso3.27.2013
78		ALV6	18sFam	Endogenous Control	13.7785	5.3837		13.7697	0.00551015			13.7697	0.00551015					Automatic			Automatic	0.497461	201573			HPCplateRedo.ABA.Meso3.27.2013
79		ALV6	18sFam	Endogenous Control	13.7596	5.49401		13.7697	0.00551015			13.7697	0.00551015					Automatic			Automatic	0.497461	201573			HPCplateRedo.ABA.Meso3.27.2013
80		SV1	18sFam	Endogenous Control	15.6888	5.33642		15.6594	0.0148907			15.6594	0.0148907					Automatic			Automatic	0.497461	201573			HPCplateRedo.ABA.Meso3.27.2013
81		SV1	18sFam	Endogenous Control	15.6488	5.477		15.6594	0.0148907			15.6594	0.0148907					Automatic			Automatic	0.497461	201573			HPCplateRedo.ABA.Meso3.27.2013
82		SV1	18sFam	Endogenous Control	15.6406	5.53891		15.6594	0.0148907			15.6594	0.0148907					Automatic			Automatic	0.497461	201573			HPCplateRedo.ABA.Meso3.27.2013
83		ABV2	18sFam	Endogenous Control	14.7594	5.46823		14.7808	0.0235046			14.7808	0.0235046					Automatic			Automatic	0.497461	201573			HPCplateRedo.ABA.Meso3.27.2013
84		ABV2	18sFam	Endogenous Control	14.8277	5.46043		14.7808	0.0235046			14.7808	0.0235046					Automatic			Automatic	0.497461	201573			HPCplateRedo.ABA.Meso3.27.2013
85		ABV2	18sFam	Endogenous Control	14.7552	5.56613		14.7808	0.0235046			14.7808	0.0235046					Automatic			Automatic	0.497461	201573			HPCplateRedo.ABA.Meso3.27.2013
Summary Data for Study HPCplateRedosIncl.sdm
Endogenous Control	18sFam
Calibrator	ALV1
Multiplicity	Non-Multiplex
PlateID	Sample	Detector	Avg delta Ct	delta Ct SD	delta delta Ct	RQ	RQ Min	RQ Max	Threshold	Sample Status
	A1	18sFam							0.497461
	A2	18sFam							0.497461
	A3	18sFam							0.497461
	A4	18sFam							0.497461
	A5	18sFam							0.497461
	A6	18sFam							0.497461
	A7	18sFam							0.497461
	A8	18sFam							0.497461
	A9	18sFam							0.497461
	A10	18sFam							0.497461
	A11	18sFam							0.497461
	A12	18sFam							0.497461
	A13	18sFam							0.497461
	A14	18sFam							0.497461
	A15	18sFam							0.497461
	A16	18sFam							0.497461
	A17	18sFam							0.497461
	A18	18sFam							0.497461
	A19	18sFam							0.497461
	A20	18sFam							0.497461
	A21	18sFam							0.497461
	A22	18sFam							0.497461
	A23	18sFam							0.497461
	A24	18sFam							0.497461
	B1	18sFam							0.497461
	ALV5	18sFam							0.497461
	ALV6	18sFam							0.497461
	ALV7	18sFam							0.497461
	ALV8	18sFam							0.497461
	ALZ5	18sFam							0.497461
	ALZ6	18sFam							0.497461
	B20	18sFam							0.497461
	B21	18sFam							0.497461
	B22	18sFam							0.497461
	B23	18sFam							0.497461
	B24	18sFam							0.497461
	C1	18sFam							0.497461
	C20	18sFam							0.497461
	C21	18sFam							0.497461
	C22	18sFam							0.497461
	C23	18sFam							0.497461
	C24	18sFam							0.497461
	D1	18sFam							0.497461
	D20	18sFam							0.497461
	D21	18sFam							0.497461
	D22	18sFam							0.497461
	D23	18sFam							0.497461
	D24	18sFam							0.497461
	E1	18sFam							0.497461
	ALZ8	18sFam							0.497461
	SV5	18sFam							0.497461
	SV6	18sFam							0.497461
	SV7	18sFam							0.497461
	SV8	18sFam							0.497461
	SZ5	18sFam							0.497461
	SZ6	18sFam							0.497461
	E23	18sFam							0.497461
	E24	18sFam							0.497461
	F1	18sFam							0.497461
	F23	18sFam							0.497461
	F24	18sFam							0.497461
	G1	18sFam							0.497461
	G23	18sFam							0.497461
	G24	18sFam							0.497461
	H1	18sFam							0.497461
	SZ7	18sFam							0.497461
	SZ8	18sFam							0.497461
	RV5	18sFam							0.497461
	RV6	18sFam							0.497461
	RV7	18sFam							0.497461
	RZ5	18sFam							0.497461
	RZ6	18sFam							0.497461
	H23	18sFam							0.497461
	H24	18sFam							0.497461
	I1	18sFam							0.497461
	I23	18sFam							0.497461
	I24	18sFam							0.497461
	J1	18sFam							0.497461
	J23	18sFam							0.497461
	J24	18sFam							0.497461
	K1	18sFam							0.497461
	RZ7	18sFam							0.497461
	RZ8	18sFam							0.497461
	ABV5	18sFam							0.497461
	ABV6	18sFam							0.497461
	ABV7	18sFam							0.497461
	ABZ5	18sFam							0.497461
	ABZ6	18sFam							0.497461
	K23	18sFam							0.497461
	K24	18sFam							0.497461
	L1	18sFam							0.497461
	L23	18sFam							0.497461
	L24	18sFam							0.497461
	M1	18sFam							0.497461
	M23	18sFam							0.497461
	M24	18sFam							0.497461
	N1	18sFam							0.497461
	ABZ7	18sFam							0.497461
	ABZ8	18sFam							0.497461
	N8	18sFam							0.497461
	N9	18sFam							0.497461
	N10	18sFam							0.497461
	N11	18sFam							0.497461
	N12	18sFam							0.497461
	N13	18sFam							0.497461
	N14	18sFam							0.497461
	N15	18sFam							0.497461
	N16	18sFam							0.497461
	N17	18sFam							0.497461
	N18	18sFam							0.497461
	N19	18sFam							0.497461
	N20	18sFam							0.497461
	N21	18sFam							0.497461
	N22	18sFam							0.497461
	N23	18sFam							0.497461
	N24	18sFam							0.497461
	O1	18sFam							0.497461
	O8	18sFam							0.497461
	O9	18sFam							0.497461
	O10	18sFam							0.497461
	O11	18sFam							0.497461
	O12	18sFam							0.497461
	O13	18sFam							0.497461
	O14	18sFam							0.497461
	O15	18sFam							0.497461
	O16	18sFam							0.497461
	O17	18sFam							0.497461
	O18	18sFam							0.497461
	O19	18sFam							0.497461
	O20	18sFam							0.497461
	O21	18sFam							0.497461
	O22	18sFam							0.497461
	O23	18sFam							0.497461
	O24	18sFam							0.497461
	P1	18sFam							0.497461
	P8	18sFam							0.497461
	P9	18sFam							0.497461
	P10	18sFam							0.497461
	P11	18sFam							0.497461
	P12	18sFam							0.497461
	P13	18sFam							0.497461
	P14	18sFam							0.497461
	P15	18sFam							0.497461
	P16	18sFam							0.497461
	P17	18sFam							0.497461
	P18	18sFam							0.497461
	P19	18sFam							0.497461
	P20	18sFam							0.497461
	P21	18sFam							0.497461
	P22	18sFam							0.497461
	P23	18sFam							0.497461
	P24	18sFam							0.497461
	ALV1	18sFam							0.497461
	ALV2	18sFam							0.497461
	ALV3	18sFam							0.497461
	ALV4	18sFam							0.497461
	ALZ1	18sFam							0.497461
	ALZ2	18sFam							0.497461
	ALZ3	18sFam							0.497461
	ALZ4	18sFam							0.497461
	SV1	18sFam							0.497461
	SV2	18sFam							0.497461
	SV3	18sFam							0.497461
	SV4	18sFam							0.497461
	SZ2	18sFam							0.497461
	SZ3	18sFam							0.497461
	SZ4	18sFam							0.497461
	RV1	18sFam							0.497461
	RV2	18sFam							0.497461
	RV3	18sFam							0.497461
	RV4	18sFam							0.497461
	RZ1	18sFam							0.497461
	RZ2	18sFam							0.497461
	RZ3	18sFam							0.497461
	RZ4	18sFam							0.497461
	ABV1	18sFam							0.497461
	ABV2	18sFam							0.497461
	ABV3	18sFam							0.497461
	ABV4	18sFam							0.497461
	ABZ1	18sFam							0.497461
	ABZ2	18sFam							0.497461
	ABZ3	18sFam							0.497461
	ABZ4	18sFam							0.497461
	B14	18sFam							0.497461
	B15	18sFam							0.497461
	B16	18sFam							0.497461
	B17	18sFam							0.497461
	B18	18sFam							0.497461
	B19	18sFam							0.497461
	C14	18sFam							0.497461
	C15	18sFam							0.497461
	C16	18sFam							0.497461
	C17	18sFam							0.497461
	C18	18sFam							0.497461
	C19	18sFam							0.497461
	D14	18sFam							0.497461
	D15	18sFam							0.497461
	D16	18sFam							0.497461
	D17	18sFam							0.497461
	D18	18sFam							0.497461
	D19	18sFam							0.497461
	E2	18sFam							0.497461
	E3	18sFam							0.497461
	E4	18sFam							0.497461
	E5	18sFam							0.497461
	E6	18sFam							0.497461
	E7	18sFam							0.497461
	E8	18sFam							0.497461
	E9	18sFam							0.497461
	E10	18sFam							0.497461
	E11	18sFam							0.497461
	E12	18sFam							0.497461
	E13	18sFam							0.497461
	E14	18sFam							0.497461
	E15	18sFam							0.497461
	E16	18sFam							0.497461
	E17	18sFam							0.497461
	E18	18sFam							0.497461
	E19	18sFam							0.497461
	E20	18sFam							0.497461
	E21	18sFam							0.497461
	E22	18sFam							0.497461
	F2	18sFam							0.497461
	F3	18sFam							0.497461
	F4	18sFam							0.497461
	F5	18sFam							0.497461
	F6	18sFam							0.497461
	F7	18sFam							0.497461
	F8	18sFam							0.497461
	F9	18sFam							0.497461
	F10	18sFam							0.497461
	F11	18sFam							0.497461
	F12	18sFam							0.497461
	F13	18sFam							0.497461
	F14	18sFam							0.497461
	F15	18sFam							0.497461
	F16	18sFam							0.497461
	F17	18sFam							0.497461
	F18	18sFam							0.497461
	F19	18sFam							0.497461
	F20	18sFam							0.497461
	F21	18sFam							0.497461
	F22	18sFam							0.497461
	G2	18sFam							0.497461
	G3	18sFam							0.497461
	G4	18sFam							0.497461
	G5	18sFam							0.497461
	G6	18sFam							0.497461
	G7	18sFam							0.497461
	G8	18sFam							0.497461
	G9	18sFam							0.497461
	G10	18sFam							0.497461
	G11	18sFam							0.497461
	G12	18sFam							0.497461
	G13	18sFam							0.497461
	G14	18sFam							0.497461
	G15	18sFam							0.497461
	G16	18sFam							0.497461
	G17	18sFam							0.497461
	G18	18sFam							0.497461
	G19	18sFam							0.497461
	G20	18sFam							0.497461
	G21	18sFam							0.497461
	G22	18sFam							0.497461
	H2	18sFam							0.497461
	H3	18sFam							0.497461
	H4	18sFam							0.497461
	H5	18sFam							0.497461
	H6	18sFam							0.497461
	H7	18sFam							0.497461
	H8	18sFam							0.497461
	H9	18sFam							0.497461
	H10	18sFam							0.497461
	H11	18sFam							0.497461
	H12	18sFam							0.497461
	H13	18sFam							0.497461
	H14	18sFam							0.497461
	H15	18sFam							0.497461
	H16	18sFam							0.497461
	H17	18sFam							0.497461
	H18	18sFam							0.497461
	H19	18sFam							0.497461
	H20	18sFam							0.497461
	H21	18sFam							0.497461
	H22	18sFam							0.497461
	I2	18sFam							0.497461
	I3	18sFam							0.497461
	I4	18sFam							0.497461
	I5	18sFam							0.497461
	I6	18sFam							0.497461
	I7	18sFam							0.497461
	I8	18sFam							0.497461
	I9	18sFam							0.497461
	I10	18sFam							0.497461
	I11	18sFam							0.497461
	I12	18sFam							0.497461
	I13	18sFam							0.497461
	I14	18sFam							0.497461
	I15	18sFam							0.497461
	I16	18sFam							0.497461
	I17	18sFam							0.497461
	I18	18sFam							0.497461
	I19	18sFam							0.497461
	I20	18sFam							0.497461
	I21	18sFam							0.497461
	I22	18sFam							0.497461
	J2	18sFam							0.497461
	J3	18sFam							0.497461
	J4	18sFam							0.497461
	J5	18sFam							0.497461
	J6	18sFam							0.497461
	J7	18sFam							0.497461
	J8	18sFam							0.497461
	J9	18sFam							0.497461
	J10	18sFam							0.497461
	J11	18sFam							0.497461
	J12	18sFam							0.497461
	J13	18sFam							0.497461
	J14	18sFam							0.497461
	J15	18sFam							0.497461
	J16	18sFam							0.497461
	J17	18sFam							0.497461
	J18	18sFam							0.497461
	J19	18sFam							0.497461
	J20	18sFam							0.497461
	J21	18sFam							0.497461
	J22	18sFam							0.497461
	K2	18sFam							0.497461
	K3	18sFam							0.497461
	K4	18sFam							0.497461
	K5	18sFam							0.497461
	K6	18sFam							0.497461
	K7	18sFam							0.497461
	K8	18sFam							0.497461
	K9	18sFam							0.497461
	K10	18sFam							0.497461
	K11	18sFam							0.497461
	K12	18sFam							0.497461
	K13	18sFam							0.497461
	K14	18sFam							0.497461
	K15	18sFam							0.497461
	K16	18sFam							0.497461
	K17	18sFam							0.497461
	K18	18sFam							0.497461
	K19	18sFam							0.497461
	K20	18sFam							0.497461
	K21	18sFam							0.497461
	K22	18sFam							0.497461
	L2	18sFam							0.497461
	L3	18sFam							0.497461
	L4	18sFam							0.497461
	L5	18sFam							0.497461
	L6	18sFam							0.497461
	L7	18sFam							0.497461
	L8	18sFam							0.497461
	L9	18sFam							0.497461
	L10	18sFam							0.497461
	L11	18sFam							0.497461
	L12	18sFam							0.497461
	L13	18sFam							0.497461
	L14	18sFam							0.497461
	L15	18sFam							0.497461
	L16	18sFam							0.497461
	L17	18sFam							0.497461
	L18	18sFam							0.497461
	L19	18sFam							0.497461
	L20	18sFam							0.497461
	L21	18sFam							0.497461
	L22	18sFam							0.497461
	M2	18sFam							0.497461
	M3	18sFam							0.497461
	M4	18sFam							0.497461
	M5	18sFam							0.497461
	M6	18sFam							0.497461
	M7	18sFam							0.497461
	M8	18sFam							0.497461
	M9	18sFam							0.497461
	M10	18sFam							0.497461
	M11	18sFam							0.497461
	M12	18sFam							0.497461
	M13	18sFam							0.497461
	M14	18sFam							0.497461
	M15	18sFam							0.497461
	M16	18sFam							0.497461
	M17	18sFam							0.497461
	M18	18sFam							0.497461
	M19	18sFam							0.497461
	M20	18sFam							0.497461
	M21	18sFam							0.497461
	M22	18sFam							0.497461
	N2	18sFam							0.497461
	N3	18sFam							0.497461
	N4	18sFam							0.497461
	N5	18sFam							0.497461
	N6	18sFam							0.497461
	N7	18sFam							0.497461
	O2	18sFam							0.497461
	O3	18sFam							0.497461
	O4	18sFam							0.497461
	O5	18sFam							0.497461
	O6	18sFam							0.497461
	O7	18sFam							0.497461
	P2	18sFam							0.497461
	P3	18sFam							0.497461
	P4	18sFam							0.497461
	P5	18sFam							0.497461
	P6	18sFam							0.497461
	P7	18sFam							0.497461
	A1	BDNF							0.581944
	A2	BDNF							0.581944
	A3	BDNF							0.581944
	A4	BDNF							0.581944
	A5	BDNF							0.581944
	A6	BDNF							0.581944
	A7	BDNF							0.581944
	A8	BDNF							0.581944
	A9	BDNF							0.581944
	A10	BDNF							0.581944
	A11	BDNF							0.581944
	A12	BDNF							0.581944
	A13	BDNF							0.581944
	A14	BDNF							0.581944
	A15	BDNF							0.581944
	A16	BDNF							0.581944
	A17	BDNF							0.581944
	A18	BDNF							0.581944
	A19	BDNF							0.581944
	A20	BDNF							0.581944
	A21	BDNF							0.581944
	A22	BDNF							0.581944
	A23	BDNF							0.581944
	A24	BDNF							0.581944
	B1	BDNF							0.581944
	ALV5	BDNF	14.8354	0.064071	-0.659689	1.57974	1.07775	2.31556	0.581944
	ALV6	BDNF	15.6626	0.0284071	0.167524	0.890369	0.800434	0.99041	0.581944
	ALV7	BDNF	15.0288	0.0874092	-0.466301	1.38156	0.819992	2.32773	0.581944
	ALV8	BDNF	15.6349	0.0578531	0.139809	0.90764	0.54055	1.52402	0.581944
	ALZ5	BDNF	15.0673	0.0502198	-0.427776	1.34516	0.996795	1.81527	0.581944
	ALZ6	BDNF	14.891	0.0596976	-0.604006	1.51993	1.06436	2.17049	0.581944
	B20	BDNF							0.581944
	B21	BDNF							0.581944
	B22	BDNF							0.581944
	B23	BDNF							0.581944
	B24	BDNF							0.581944
	C1	BDNF							0.581944
	C20	BDNF							0.581944
	C21	BDNF							0.581944
	C22	BDNF							0.581944
	C23	BDNF							0.581944
	C24	BDNF							0.581944
	D1	BDNF							0.581944
	D20	BDNF							0.581944
	D21	BDNF							0.581944
	D22	BDNF							0.581944
	D23	BDNF							0.581944
	D24	BDNF							0.581944
	E1	BDNF							0.581944
	ALZ8	BDNF	14.594	0.00730385	-0.901033	1.8674	1.78775	1.9506	0.581944
	SV5	BDNF	13.241	0.10595	-2.25402	4.7701	2.53459	8.97732	0.581944
	SV6	BDNF	13.6033	0.0278875	-1.89174	3.71082	3.14186	4.38281	0.581944
	SV7	BDNF	16.2223	0.0389755	0.727283	0.60404	0.478677	0.762235	0.581944
	SV8	BDNF	14.6136	0.0595169	-0.881441	1.84221	1.29144	2.62788	0.581944
	SZ5	BDNF	14.4389	0.034094	-1.05618	2.07942	1.69657	2.54867	0.581944
	SZ6	BDNF	14.0818	0.0975938	-1.41325	2.66337	1.48755	4.76859	0.581944
	E23	BDNF							0.581944
	E24	BDNF							0.581944
	F1	BDNF							0.581944
	F23	BDNF							0.581944
	F24	BDNF							0.581944
	G1	BDNF							0.581944
	G23	BDNF							0.581944
	G24	BDNF							0.581944
	H1	BDNF							0.581944
	SZ7	BDNF	15.2166	0.0344086	-0.2785	1.21293	0.987759	1.48944	0.581944
	SZ8	BDNF	12.8476	0.0640896	-2.64746	6.26561	4.27411	9.18504	0.581944
	RV5	BDNF	14.8288	0.0346069	-0.666237	1.58693	1.2908	1.951	0.581944
	RV6	BDNF	13.2311	0.0903548	-2.26392	4.80294	2.80099	8.23575	0.581944
	RV7	BDNF	14.7352	0.0863252	-0.759813	1.69327	1.01152	2.83451	0.581944
	RZ5	BDNF	14.1996	0.0560338	-1.29541	2.45447	1.75679	3.42921	0.581944
	RZ6	BDNF	14.8986	0.0556422	-0.596417	1.51196	1.08472	2.10747	0.581944
	H23	BDNF							0.581944
	H24	BDNF							0.581944
	I1	BDNF							0.581944
	I23	BDNF							0.581944
	I24	BDNF							0.581944
	J1	BDNF							0.581944
	J23	BDNF							0.581944
	J24	BDNF							0.581944
	K1	BDNF							0.581944
	RZ7	BDNF	15.0731	0.0413315	-0.421951	1.33974	1.04686	1.71455	0.581944
	RZ8	BDNF	14.5847	0.0780741	-0.910387	1.87955	1.17948	2.99515	0.581944
	ABV5	BDNF	14.3795	0.0300057	-1.11557	2.16681	1.81153	2.59175	0.581944
	ABV6	BDNF	14.1788	0.0325706	-1.31625	2.49019	2.05027	3.0245	0.581944
	ABV7	BDNF	12.8384	0.0451162	-2.65669	6.30584	4.8173	8.25434	0.581944
	ABZ5	BDNF	14.5597	0.100206	-0.935333	1.91233	1.05156	3.47772	0.581944
	ABZ6	BDNF	14.7245	0.0715096	-0.770554	1.70592	1.11329	2.61403	0.581944
	K23	BDNF							0.581944
	K24	BDNF							0.581944
	L1	BDNF							0.581944
	L23	BDNF							0.581944
	L24	BDNF							0.581944
	M1	BDNF							0.581944
	M23	BDNF							0.581944
	M24	BDNF							0.581944
	N1	BDNF							0.581944
	ABZ7	BDNF	13.8108	0.0301958	-1.68423	3.21369	2.68372	3.84831	0.581944
	ABZ8	BDNF	12.6926	0.0538688	-2.80246	6.97628	5.05822	9.62165	0.581944
	N8	BDNF							0.581944
	N9	BDNF							0.581944
	N10	BDNF							0.581944
	N11	BDNF							0.581944
	N12	BDNF							0.581944
	N13	BDNF							0.581944
	N14	BDNF							0.581944
	N15	BDNF							0.581944
	N16	BDNF							0.581944
	N17	BDNF							0.581944
	N18	BDNF							0.581944
	N19	BDNF							0.581944
	N20	BDNF							0.581944
	N21	BDNF							0.581944
	N22	BDNF							0.581944
	N23	BDNF							0.581944
	N24	BDNF							0.581944
	O1	BDNF							0.581944
	O8	BDNF							0.581944
	O9	BDNF							0.581944
	O10	BDNF							0.581944
	O11	BDNF							0.581944
	O12	BDNF							0.581944
	O13	BDNF							0.581944
	O14	BDNF							0.581944
	O15	BDNF							0.581944
	O16	BDNF							0.581944
	O17	BDNF							0.581944
	O18	BDNF							0.581944
	O19	BDNF							0.581944
	O20	BDNF							0.581944
	O21	BDNF							0.581944
	O22	BDNF							0.581944
	O23	BDNF							0.581944
	O24	BDNF							0.581944
	P1	BDNF							0.581944
	P8	BDNF							0.581944
	P9	BDNF							0.581944
	P10	BDNF							0.581944
	P11	BDNF							0.581944
	P12	BDNF							0.581944
	P13	BDNF							0.581944
	P14	BDNF							0.581944
	P15	BDNF							0.581944
	P16	BDNF							0.581944
	P17	BDNF							0.581944
	P18	BDNF							0.581944
	P19	BDNF							0.581944
	P20	BDNF							0.581944
	P21	BDNF							0.581944
	P22	BDNF							0.581944
	P23	BDNF							0.581944
	P24	BDNF							0.581944
	ALV1	BDNF	15.4951	0.0461777	0	1	0.759118	1.31732	0.581944
	ALV2	BDNF	15.4252	0.0458076	-0.069807	1.04958	0.798514	1.37958	0.581944
	ALV3	BDNF	15.9056	0.0210427	0.410507	0.752359	0.663565	0.853035	0.581944
	ALV4	BDNF	15.0622	0.0246566	-0.432878	1.34992	1.23075	1.48064	0.581944
	ALZ1	BDNF	16.5752	0.0819085	1.08017	0.472973	0.29009	0.771152	0.581944
	ALZ2	BDNF	14.8599	0.0498877	-0.635139	1.55309	1.15316	2.09172	0.581944
	ALZ3	BDNF	14.6596	0.0381561	-0.835451	1.78441	1.42101	2.24076	0.581944
	ALZ4	BDNF	16.2313	0.0738063	0.736237	0.600303	0.386427	0.932553	0.581944
	SV1	BDNF	14.8915	0.0125802	-0.603582	1.51948	1.44949	1.59285	0.581944
	SV2	BDNF	14.8422	0.0509464	-0.652842	1.57226	1.16004	2.13096	0.581944
	SV3	BDNF	15.0482	0.0378632	-0.446806	1.36302	1.08733	1.70861	0.581944
	SV4	BDNF	14.8379	0.0733758	-0.657156	1.57697	1.01774	2.44349	0.581944
	SZ2	BDNF	14.1749	0.0535044	-1.32012	2.49688	1.81433	3.4362	0.581944
	SZ3	BDNF	13.3959	0.0641074	-2.0992	4.28473	2.92253	6.28184	0.581944
	SZ4	BDNF	14.9735	0.0237666	-0.521572	1.43552	1.24568	1.65429	0.581944
	RV1	BDNF	14.8979	0.0767136	-0.597187	1.51276	0.957046	2.39117	0.581944
	RV2	BDNF	15.1631	0.0590262	-0.33197	1.25873	0.884992	1.7903	0.581944
	RV3	BDNF	14.3457	0.0517386	-1.14932	2.2181	1.62883	3.02054	0.581944
	RV4	BDNF	15.4908	0.14182	-0.0042572	1.00296	0.430218	2.33816	0.581944
	RZ1	BDNF	14.6793	0.0494569	-0.815767	1.76023	1.31033	2.36462	0.581944
	RZ2	BDNF	14.8875	0.0832045	-0.607563	1.52368	0.927325	2.50356	0.581944
	RZ3	BDNF	14.9334	0.0559875	-0.561665	1.47597	1.05672	2.06156	0.581944
	RZ4	BDNF	15.7199	0.0312676	0.224827	0.855698	0.710029	1.03125	0.581944
	ABV1	BDNF	15.017	0.0709652	-0.478079	1.39289	0.911963	2.12743	0.581944
	ABV2	BDNF	13.7534	0.0422779	-1.74161	3.34408	2.85398	3.91834	0.581944
	ABV3	BDNF	16.2772	0.0826217	0.782103	0.581519	0.35515	0.952173	0.581944
	ABV4	BDNF	13.6228	0.0497125	-1.87226	3.66106	2.72116	4.9256	0.581944
	ABZ1	BDNF	15.5076	0.103357	0.0125103	0.991366	0.534978	1.8371	0.581944
	ABZ2	BDNF	15.5963	0.0973798	0.101259	0.932219	0.521331	1.66695	0.581944
	ABZ3	BDNF	15.9387	0.116431	0.443602	0.735297	0.36701	1.47315	0.581944
	ABZ4	BDNF	14.3657	0.0420755	-1.12934	2.18758	1.70179	2.81204	0.581944
	B14	BDNF							0.581944
	B15	BDNF							0.581944
	B16	BDNF							0.581944
	B17	BDNF							0.581944
	B18	BDNF							0.581944
	B19	BDNF							0.581944
	C14	BDNF							0.581944
	C15	BDNF							0.581944
	C16	BDNF							0.581944
	C17	BDNF							0.581944
	C18	BDNF							0.581944
	C19	BDNF							0.581944
	D14	BDNF							0.581944
	D15	BDNF							0.581944
	D16	BDNF							0.581944
	D17	BDNF							0.581944
	D18	BDNF							0.581944
	D19	BDNF							0.581944
	E2	BDNF							0.581944
	E3	BDNF							0.581944
	E4	BDNF							0.581944
	E5	BDNF							0.581944
	E6	BDNF							0.581944
	E7	BDNF							0.581944
	E8	BDNF							0.581944
	E9	BDNF							0.581944
	E10	BDNF							0.581944
	E11	BDNF							0.581944
	E12	BDNF							0.581944
	E13	BDNF							0.581944
	E14	BDNF							0.581944
	E15	BDNF							0.581944
	E16	BDNF							0.581944
	E17	BDNF							0.581944
	E18	BDNF							0.581944
	E19	BDNF							0.581944
	E20	BDNF							0.581944
	E21	BDNF							0.581944
	E22	BDNF							0.581944
	F2	BDNF							0.581944
	F3	BDNF							0.581944
	F4	BDNF							0.581944
	F5	BDNF							0.581944
	F6	BDNF							0.581944
	F7	BDNF							0.581944
	F8	BDNF							0.581944
	F9	BDNF							0.581944
	F10	BDNF							0.581944
	F11	BDNF							0.581944
	F12	BDNF							0.581944
	F13	BDNF							0.581944
	F14	BDNF							0.581944
	F15	BDNF							0.581944
	F16	BDNF							0.581944
	F17	BDNF							0.581944
	F18	BDNF							0.581944
	F19	BDNF							0.581944
	F20	BDNF							0.581944
	F21	BDNF							0.581944
	F22	BDNF							0.581944
	G2	BDNF							0.581944
	G3	BDNF							0.581944
	G4	BDNF							0.581944
	G5	BDNF							0.581944
	G6	BDNF							0.581944
	G7	BDNF							0.581944
	G8	BDNF							0.581944
	G9	BDNF							0.581944
	G10	BDNF							0.581944
	G11	BDNF							0.581944
	G12	BDNF							0.581944
	G13	BDNF							0.581944
	G14	BDNF							0.581944
	G15	BDNF							0.581944
	G16	BDNF							0.581944
	G17	BDNF							0.581944
	G18	BDNF							0.581944
	G19	BDNF							0.581944
	G20	BDNF							0.581944
	G21	BDNF							0.581944
	G22	BDNF							0.581944
	H2	BDNF							0.581944
	H3	BDNF							0.581944
	H4	BDNF							0.581944
	H5	BDNF							0.581944
	H6	BDNF							0.581944
	H7	BDNF							0.581944
	H8	BDNF							0.581944
	H9	BDNF							0.581944
	H10	BDNF							0.581944
	H11	BDNF							0.581944
	H12	BDNF							0.581944
	H13	BDNF							0.581944
	H14	BDNF							0.581944
	H15	BDNF							0.581944
	H16	BDNF							0.581944
	H17	BDNF							0.581944
	H18	BDNF							0.581944
	H19	BDNF							0.581944
	H20	BDNF							0.581944
	H21	BDNF							0.581944
	H22	BDNF							0.581944
	I2	BDNF							0.581944
	I3	BDNF							0.581944
	I4	BDNF							0.581944
	I5	BDNF							0.581944
	I6	BDNF							0.581944
	I7	BDNF							0.581944
	I8	BDNF							0.581944
	I9	BDNF							0.581944
	I10	BDNF							0.581944
	I11	BDNF							0.581944
	I12	BDNF							0.581944
	I13	BDNF							0.581944
	I14	BDNF							0.581944
	I15	BDNF							0.581944
	I16	BDNF							0.581944
	I17	BDNF							0.581944
	I18	BDNF							0.581944
	I19	BDNF							0.581944
	I20	BDNF							0.581944
	I21	BDNF							0.581944
	I22	BDNF							0.581944
	J2	BDNF							0.581944
	J3	BDNF							0.581944
	J4	BDNF							0.581944
	J5	BDNF							0.581944
	J6	BDNF							0.581944
	J7	BDNF							0.581944
	J8	BDNF							0.581944
	J9	BDNF							0.581944
	J10	BDNF							0.581944
	J11	BDNF							0.581944
	J12	BDNF							0.581944
	J13	BDNF							0.581944
	J14	BDNF							0.581944
	J15	BDNF							0.581944
	J16	BDNF							0.581944
	J17	BDNF							0.581944
	J18	BDNF							0.581944
	J19	BDNF							0.581944
	J20	BDNF							0.581944
	J21	BDNF							0.581944
	J22	BDNF							0.581944
	K2	BDNF							0.581944
	K3	BDNF							0.581944
	K4	BDNF							0.581944
	K5	BDNF							0.581944
	K6	BDNF							0.581944
	K7	BDNF							0.581944
	K8	BDNF							0.581944
	K9	BDNF							0.581944
	K10	BDNF							0.581944
	K11	BDNF							0.581944
	K12	BDNF							0.581944
	K13	BDNF							0.581944
	K14	BDNF							0.581944
	K15	BDNF							0.581944
	K16	BDNF							0.581944
	K17	BDNF							0.581944
	K18	BDNF							0.581944
	K19	BDNF							0.581944
	K20	BDNF							0.581944
	K21	BDNF							0.581944
	K22	BDNF							0.581944
	L2	BDNF							0.581944
	L3	BDNF							0.581944
	L4	BDNF							0.581944
	L5	BDNF							0.581944
	L6	BDNF							0.581944
	L7	BDNF							0.581944
	L8	BDNF							0.581944
	L9	BDNF							0.581944
	L10	BDNF							0.581944
	L11	BDNF							0.581944
	L12	BDNF							0.581944
	L13	BDNF							0.581944
	L14	BDNF							0.581944
	L15	BDNF							0.581944
	L16	BDNF							0.581944
	L17	BDNF							0.581944
	L18	BDNF							0.581944
	L19	BDNF							0.581944
	L20	BDNF							0.581944
	L21	BDNF							0.581944
	L22	BDNF							0.581944
	M2	BDNF							0.581944
	M3	BDNF							0.581944
	M4	BDNF							0.581944
	M5	BDNF							0.581944
	M6	BDNF							0.581944
	M7	BDNF							0.581944
	M8	BDNF							0.581944
	M9	BDNF							0.581944
	M10	BDNF							0.581944
	M11	BDNF							0.581944
	M12	BDNF							0.581944
	M13	BDNF							0.581944
	M14	BDNF							0.581944
	M15	BDNF							0.581944
	M16	BDNF							0.581944
	M17	BDNF							0.581944
	M18	BDNF							0.581944
	M19	BDNF							0.581944
	M20	BDNF							0.581944
	M21	BDNF							0.581944
	M22	BDNF							0.581944
	N2	BDNF							0.581944
	N3	BDNF							0.581944
	N4	BDNF							0.581944
	N5	BDNF							0.581944
	N6	BDNF							0.581944
	N7	BDNF							0.581944
	O2	BDNF							0.581944
	O3	BDNF							0.581944
	O4	BDNF							0.581944
	O5	BDNF							0.581944
	O6	BDNF							0.581944
	O7	BDNF							0.581944
	P2	BDNF							0.581944
	P3	BDNF							0.581944
	P4	BDNF							0.581944
	P5	BDNF							0.581944
	P6	BDNF							0.581944
	P7	BDNF							0.581944
	A1	NCAm1							0.286828
	A2	NCAm1							0.286828
	A3	NCAm1							0.286828
	A4	NCAm1							0.286828
	A5	NCAm1							0.286828
	A6	NCAm1							0.286828
	A7	NCAm1							0.286828
	A8	NCAm1							0.286828
	A9	NCAm1							0.286828
	A10	NCAm1							0.286828
	A11	NCAm1							0.286828
	A12	NCAm1							0.286828
	A13	NCAm1							0.286828
	A14	NCAm1							0.286828
	A15	NCAm1							0.286828
	A16	NCAm1							0.286828
	A17	NCAm1							0.286828
	A18	NCAm1							0.286828
	A19	NCAm1							0.286828
	A20	NCAm1							0.286828
	A21	NCAm1							0.286828
	A22	NCAm1							0.286828
	A23	NCAm1							0.286828
	A24	NCAm1							0.286828
	B1	NCAm1							0.286828
	ALV5	NCAm1	11.7072	0.0281902	-0.858156	1.81272	1.53201	2.14486	0.286828
	ALV6	NCAm1	12.3272	0.0209458	-0.238153	1.17948	1.09042	1.27582	0.286828
	ALV7	NCAm1	11.3815	0.0339212	-1.18387	2.27185	1.85549	2.78165	0.286828
	ALV8	NCAm1	11.6571	0.0182841	-0.908285	1.87681	1.59326	2.21083	0.286828
	ALZ5	NCAm1	11.7583	0.0314775	-0.807083	1.74967	1.45	2.11127	0.286828
	ALZ6	NCAm1	11.4621	0.033433	-1.10325	2.14838	1.75976	2.62282	0.286828
	B20	NCAm1							0.286828
	B21	NCAm1							0.286828
	B22	NCAm1							0.286828
	B23	NCAm1							0.286828
	B24	NCAm1							0.286828
	C1	NCAm1							0.286828
	C20	NCAm1							0.286828
	C21	NCAm1							0.286828
	C22	NCAm1							0.286828
	C23	NCAm1							0.286828
	C24	NCAm1							0.286828
	D1	NCAm1							0.286828
	D20	NCAm1							0.286828
	D21	NCAm1							0.286828
	D22	NCAm1							0.286828
	D23	NCAm1							0.286828
	D24	NCAm1							0.286828
	E1	NCAm1							0.286828
	ALZ8	NCAm1	11.3117	0.00858373	-1.25368	2.38449	2.26541	2.50983	0.286828
	SV5	NCAm1	10.5732	0.0743768	-1.99218	3.97838	2.55226	6.20138	0.286828
	SV6	NCAm1	10.7867	0.0611931	-1.77867	3.43109	2.38135	4.94359	0.286828
	SV7	NCAm1	11.7941	0.0401606	-0.771287	1.70679	1.34303	2.16908	0.286828
	SV8	NCAm1	10.9723	0.0434121	-1.59306	3.01688	2.32828	3.90913	0.286828
	SZ5	NCAm1	10.6859	0.0474918	-1.87945	3.67934	2.77123	4.88502	0.286828
	SZ6	NCAm1	10.6407	0.0468128	-1.92469	3.79654	2.87112	5.02025	0.286828
	E23	NCAm1							0.286828
	E24	NCAm1							0.286828
	F1	NCAm1							0.286828
	F23	NCAm1							0.286828
	F24	NCAm1							0.286828
	G1	NCAm1							0.286828
	G23	NCAm1							0.286828
	G24	NCAm1							0.286828
	H1	NCAm1							0.286828
	SZ7	NCAm1	11.5157	0.0375989	-1.04968	2.07007	1.65398	2.59084	0.286828
	SZ8	NCAm1	10.8035	0.032802	-1.76184	3.39129	2.78833	4.12465	0.286828
	RV5	NCAm1	11.8	0.0619814	-0.765324	1.69975	1.17417	2.46059	0.286828
	RV6	NCAm1	10.9656	0.080586	-1.59977	3.03095	1.87371	4.90291	0.286828
	RV7	NCAm1	11.8167	0.0287725	-0.748644	1.68021	1.4151	1.99499	0.286828
	RZ5	NCAm1	10.9821	0.0665586	-1.5833	2.99654	2.0142	4.45797	0.286828
	RZ6	NCAm1	11.2279	0.0513918	-1.33746	2.52707	1.85956	3.43417	0.286828
	H23	NCAm1							0.286828
	H24	NCAm1							0.286828
	I1	NCAm1							0.286828
	I23	NCAm1							0.286828
	I24	NCAm1							0.286828
	J1	NCAm1							0.286828
	J23	NCAm1							0.286828
	J24	NCAm1							0.286828
	K1	NCAm1							0.286828
	RZ7	NCAm1	12.0058	0.0275362	-0.559588	1.47385	1.25049	1.7371	0.286828
	RZ8	NCAm1	11.7566	0.048997	-0.808794	1.75175	1.30759	2.34676	0.286828
	ABV5	NCAm1	11.2169	0.0237775	-1.34849	2.54646	2.20956	2.93472	0.286828
	ABV6	NCAm1	10.9161	0.072411	-1.64924	3.13669	2.03603	4.83235	0.286828
	ABV7	NCAm1	10.4689	0.0702388	-2.09644	4.27654	2.81214	6.50352	0.286828
	ABZ5	NCAm1	10.7861	0.0561187	-1.77928	3.43254	2.45561	4.79814	0.286828
	ABZ6	NCAm1	10.7868	0.035358	-1.77853	3.43077	2.77808	4.2368	0.286828
	K23	NCAm1							0.286828
	K24	NCAm1							0.286828
	L1	NCAm1							0.286828
	L23	NCAm1							0.286828
	L24	NCAm1							0.286828
	M1	NCAm1							0.286828
	M23	NCAm1							0.286828
	M24	NCAm1							0.286828
	N1	NCAm1							0.286828
	ABZ7	NCAm1	10.9405	0.0229073	-1.62481	3.08403	2.68994	3.53584	0.286828
	ABZ8	NCAm1	9.88089	0.0612045	-2.68447	6.42845	4.46135	9.26288	0.286828
	N8	NCAm1							0.286828
	N9	NCAm1							0.286828
	N10	NCAm1							0.286828
	N11	NCAm1							0.286828
	N12	NCAm1							0.286828
	N13	NCAm1							0.286828
	N14	NCAm1							0.286828
	N15	NCAm1							0.286828
	N16	NCAm1							0.286828
	N17	NCAm1							0.286828
	N18	NCAm1							0.286828
	N19	NCAm1							0.286828
	N20	NCAm1							0.286828
	N21	NCAm1							0.286828
	N22	NCAm1							0.286828
	N23	NCAm1							0.286828
	N24	NCAm1							0.286828
	O1	NCAm1							0.286828
	O8	NCAm1							0.286828
	O9	NCAm1							0.286828
	O10	NCAm1							0.286828
	O11	NCAm1							0.286828
	O12	NCAm1							0.286828
	O13	NCAm1							0.286828
	O14	NCAm1							0.286828
	O15	NCAm1							0.286828
	O16	NCAm1							0.286828
	O17	NCAm1							0.286828
	O18	NCAm1							0.286828
	O19	NCAm1							0.286828
	O20	NCAm1							0.286828
	O21	NCAm1							0.286828
	O22	NCAm1							0.286828
	O23	NCAm1							0.286828
	O24	NCAm1							0.286828
	P1	NCAm1							0.286828
	P8	NCAm1							0.286828
	P9	NCAm1							0.286828
	P10	NCAm1							0.286828
	P11	NCAm1							0.286828
	P12	NCAm1							0.286828
	P13	NCAm1							0.286828
	P14	NCAm1							0.286828
	P15	NCAm1							0.286828
	P16	NCAm1							0.286828
	P17	NCAm1							0.286828
	P18	NCAm1							0.286828
	P19	NCAm1							0.286828
	P20	NCAm1							0.286828
	P21	NCAm1							0.286828
	P22	NCAm1							0.286828
	P23	NCAm1							0.286828
	P24	NCAm1							0.286828
	ALV1	NCAm1	12.5654	0.047561	0	1	0.752877	1.32824	0.286828
	ALV2	NCAm1	12.3664	0.0731279	-0.199001	1.1479	0.741927	1.77603	0.286828
	ALV3	NCAm1	12.7901	0.0286576	0.224768	0.855733	0.721205	1.01535	0.286828
	ALV4	NCAm1	12.0196	0.0236075	-0.545746	1.45977	1.33615	1.59484	0.286828
	ALZ1	NCAm1	12.6812	0.0265329	0.115829	0.922852	0.787698	1.08119	0.286828
	ALZ2	NCAm1	11.857	0.0172801	-0.708345	1.63393	1.47382	1.81143	0.286828
	ALZ3	NCAm1	11.9138	0.0206843	-0.6516	1.57091	1.38848	1.77731	0.286828
	ALZ4	NCAm1	12.2249	0.0119015	-0.340473	1.26617	1.17935	1.35938	0.286828
	SV1	NCAm1	11.3155	0.014414	-1.2499	2.37825	2.25316	2.51028	0.286828
	SV2	NCAm1	11.8066	0.0538159	-0.758789	1.69207	1.22724	2.33296	0.286828
	SV3	NCAm1	11.9448	0.0499594	-0.620575	1.53749	1.14109	2.07159	0.286828
	SV4	NCAm1	11.279	0.0736694	-1.28633	2.43907	1.57136	3.78593	0.286828
	SZ2	NCAm1	11.4289	0.0306524	-1.13647	2.19843	1.83089	2.63975	0.286828
	SZ3	NCAm1	11.0024	0.0239501	-1.56298	2.95464	2.5611	3.40865	0.286828
	SZ4	NCAm1	11.4573	0.0315752	-1.10805	2.15554	1.78531	2.60254	0.286828
	RV1	NCAm1	12.0679	0.0293013	-0.497448	1.41171	1.18522	1.68149	0.286828
	RV2	NCAm1	11.9447	0.039049	-0.620634	1.53755	1.21791	1.94108	0.286828
	RV3	NCAm1	11.9753	0.0529388	-0.590017	1.50526	1.09748	2.06456	0.286828
	RV4	NCAm1	12.104	0.0242725	-0.461334	1.37681	1.19114	1.59143	0.286828
	RZ1	NCAm1	11.2834	0.0739352	-1.28195	2.43168	1.56412	3.78045	0.286828
	RZ2	NCAm1	12.0157	0.0316943	-0.549665	1.46375	1.21148	1.76855	0.286828
	RZ3	NCAm1	12.3929	0.0452634	-0.172441	1.12696	0.860179	1.47649	0.286828
	RZ4	NCAm1	12.1853	0.0202028	-0.380053	1.30139	1.15357	1.46816	0.286828
	ABV1	NCAm1	11.419	0.0171798	-1.14637	2.21356	1.99785	2.45256	0.286828
	ABV2	NCAm1	11.3726	0.0475466	-1.19276	2.2859	1.91273	2.73187	0.286828
	ABV3	NCAm1	12.1056	0.0528616	-0.459766	1.37532	1.0032	1.88547	0.286828
	ABV4	NCAm1	11.4685	0.0631108	-1.09688	2.13892	1.46762	3.11727	0.286828
	ABZ1	NCAm1	11.4935	0.0433148	-1.07189	2.10219	1.62331	2.72234	0.286828
	ABZ2	NCAm1	11.9842	0.0342645	-0.581161	1.49605	1.21937	1.83552	0.286828
	ABZ3	NCAm1	12.0508	0.0359746	-0.51453	1.42853	1.15251	1.77065	0.286828
	ABZ4	NCAm1	11.5643	0.0215644	-1.00102	2.00142	1.75972	2.27631	0.286828
	B14	NCAm1							0.286828
	B15	NCAm1							0.286828
	B16	NCAm1							0.286828
	B17	NCAm1							0.286828
	B18	NCAm1							0.286828
	B19	NCAm1							0.286828
	C14	NCAm1							0.286828
	C15	NCAm1							0.286828
	C16	NCAm1							0.286828
	C17	NCAm1							0.286828
	C18	NCAm1							0.286828
	C19	NCAm1							0.286828
	D14	NCAm1							0.286828
	D15	NCAm1							0.286828
	D16	NCAm1							0.286828
	D17	NCAm1							0.286828
	D18	NCAm1							0.286828
	D19	NCAm1							0.286828
	E2	NCAm1							0.286828
	E3	NCAm1							0.286828
	E4	NCAm1							0.286828
	E5	NCAm1							0.286828
	E6	NCAm1							0.286828
	E7	NCAm1							0.286828
	E8	NCAm1							0.286828
	E9	NCAm1							0.286828
	E10	NCAm1							0.286828
	E11	NCAm1							0.286828
	E12	NCAm1							0.286828
	E13	NCAm1							0.286828
	E14	NCAm1							0.286828
	E15	NCAm1							0.286828
	E16	NCAm1							0.286828
	E17	NCAm1							0.286828
	E18	NCAm1							0.286828
	E19	NCAm1							0.286828
	E20	NCAm1							0.286828
	E21	NCAm1							0.286828
	E22	NCAm1							0.286828
	F2	NCAm1							0.286828
	F3	NCAm1							0.286828
	F4	NCAm1							0.286828
	F5	NCAm1							0.286828
	F6	NCAm1							0.286828
	F7	NCAm1							0.286828
	F8	NCAm1							0.286828
	F9	NCAm1							0.286828
	F10	NCAm1							0.286828
	F11	NCAm1							0.286828
	F12	NCAm1							0.286828
	F13	NCAm1							0.286828
	F14	NCAm1							0.286828
	F15	NCAm1							0.286828
	F16	NCAm1							0.286828
	F17	NCAm1							0.286828
	F18	NCAm1							0.286828
	F19	NCAm1							0.286828
	F20	NCAm1							0.286828
	F21	NCAm1							0.286828
	F22	NCAm1							0.286828
	G2	NCAm1							0.286828
	G3	NCAm1							0.286828
	G4	NCAm1							0.286828
	G5	NCAm1							0.286828
	G6	NCAm1							0.286828
	G7	NCAm1							0.286828
	G8	NCAm1							0.286828
	G9	NCAm1							0.286828
	G10	NCAm1							0.286828
	G11	NCAm1							0.286828
	G12	NCAm1							0.286828
	G13	NCAm1							0.286828
	G14	NCAm1							0.286828
	G15	NCAm1							0.286828
	G16	NCAm1							0.286828
	G17	NCAm1							0.286828
	G18	NCAm1							0.286828
	G19	NCAm1							0.286828
	G20	NCAm1							0.286828
	G21	NCAm1							0.286828
	G22	NCAm1							0.286828
	H2	NCAm1							0.286828
	H3	NCAm1							0.286828
	H4	NCAm1							0.286828
	H5	NCAm1							0.286828
	H6	NCAm1							0.286828
	H7	NCAm1							0.286828
	H8	NCAm1							0.286828
	H9	NCAm1							0.286828
	H10	NCAm1							0.286828
	H11	NCAm1							0.286828
	H12	NCAm1							0.286828
	H13	NCAm1							0.286828
	H14	NCAm1							0.286828
	H15	NCAm1							0.286828
	H16	NCAm1							0.286828
	H17	NCAm1							0.286828
	H18	NCAm1							0.286828
	H19	NCAm1							0.286828
	H20	NCAm1							0.286828
	H21	NCAm1							0.286828
	H22	NCAm1							0.286828
	I2	NCAm1							0.286828
	I3	NCAm1							0.286828
	I4	NCAm1							0.286828
	I5	NCAm1							0.286828
	I6	NCAm1							0.286828
	I7	NCAm1							0.286828
	I8	NCAm1							0.286828
	I9	NCAm1							0.286828
	I10	NCAm1							0.286828
	I11	NCAm1							0.286828
	I12	NCAm1							0.286828
	I13	NCAm1							0.286828
	I14	NCAm1							0.286828
	I15	NCAm1							0.286828
	I16	NCAm1							0.286828
	I17	NCAm1							0.286828
	I18	NCAm1							0.286828
	I19	NCAm1							0.286828
	I20	NCAm1							0.286828
	I21	NCAm1							0.286828
	I22	NCAm1							0.286828
	J2	NCAm1							0.286828
	J3	NCAm1							0.286828
	J4	NCAm1							0.286828
	J5	NCAm1							0.286828
	J6	NCAm1							0.286828
	J7	NCAm1							0.286828
	J8	NCAm1							0.286828
	J9	NCAm1							0.286828
	J10	NCAm1							0.286828
	J11	NCAm1							0.286828
	J12	NCAm1							0.286828
	J13	NCAm1							0.286828
	J14	NCAm1							0.286828
	J15	NCAm1							0.286828
	J16	NCAm1							0.286828
	J17	NCAm1							0.286828
	J18	NCAm1							0.286828
	J19	NCAm1							0.286828
	J20	NCAm1							0.286828
	J21	NCAm1							0.286828
	J22	NCAm1							0.286828
	K2	NCAm1							0.286828
	K3	NCAm1							0.286828
	K4	NCAm1							0.286828
	K5	NCAm1							0.286828
	K6	NCAm1							0.286828
	K7	NCAm1							0.286828
	K8	NCAm1							0.286828
	K9	NCAm1							0.286828
	K10	NCAm1							0.286828
	K11	NCAm1							0.286828
	K12	NCAm1							0.286828
	K13	NCAm1							0.286828
	K14	NCAm1							0.286828
	K15	NCAm1							0.286828
	K16	NCAm1							0.286828
	K17	NCAm1							0.286828
	K18	NCAm1							0.286828
	K19	NCAm1							0.286828
	K20	NCAm1							0.286828
	K21	NCAm1							0.286828
	K22	NCAm1							0.286828
	L2	NCAm1							0.286828
	L3	NCAm1							0.286828
	L4	NCAm1							0.286828
	L5	NCAm1							0.286828
	L6	NCAm1							0.286828
	L7	NCAm1							0.286828
	L8	NCAm1							0.286828
	L9	NCAm1							0.286828
	L10	NCAm1							0.286828
	L11	NCAm1							0.286828
	L12	NCAm1							0.286828
	L13	NCAm1							0.286828
	L14	NCAm1							0.286828
	L15	NCAm1							0.286828
	L16	NCAm1							0.286828
	L17	NCAm1							0.286828
	L18	NCAm1							0.286828
	L19	NCAm1							0.286828
	L20	NCAm1							0.286828
	L21	NCAm1							0.286828
	L22	NCAm1							0.286828
	M2	NCAm1							0.286828
	M3	NCAm1							0.286828
	M4	NCAm1							0.286828
	M5	NCAm1							0.286828
	M6	NCAm1							0.286828
	M7	NCAm1							0.286828
	M8	NCAm1							0.286828
	M9	NCAm1							0.286828
	M10	NCAm1							0.286828
	M11	NCAm1							0.286828
	M12	NCAm1							0.286828
	M13	NCAm1							0.286828
	M14	NCAm1							0.286828
	M15	NCAm1							0.286828
	M16	NCAm1							0.286828
	M17	NCAm1							0.286828
	M18	NCAm1							0.286828
	M19	NCAm1							0.286828
	M20	NCAm1							0.286828
	M21	NCAm1							0.286828
	M22	NCAm1							0.286828
	N2	NCAm1							0.286828
	N3	NCAm1							0.286828
	N4	NCAm1							0.286828
	N5	NCAm1							0.286828
	N6	NCAm1							0.286828
	N7	NCAm1							0.286828
	O2	NCAm1							0.286828
	O3	NCAm1							0.286828
	O4	NCAm1							0.286828
	O5	NCAm1							0.286828
	O6	NCAm1							0.286828
	O7	NCAm1							0.286828
	P2	NCAm1							0.286828
	P3	NCAm1							0.286828
	P4	NCAm1							0.286828
	P5	NCAm1							0.286828
	P6	NCAm1							0.286828
	P7	NCAm1							0.286828

## Sheet: Summary
Sample	Detector	RQ	log2(RQ)	notes				Sample	Detector	RQ	log2(RQ)	notes
ABV1	BDNF	1.39289	0.478079		censor			ABV1	NCAm1	2.21356	1.14637
ABV2	BDNF	3.34408	1.74161					ABV2	NCAm1	2.2859	1.19276
ABV3	BDNF	0.581519	-0.782103					ABV3	NCAm1	1.37532	0.459766
ABV4	BDNF	3.66106	1.87226					ABV4	NCAm1	2.13892	1.09688
ABV5	BDNF	2.16681	1.11557					ABV5	NCAm1	2.54646	1.34849
ABV6	BDNF	2.49019	1.31625					ABV6	NCAm1	3.13669	1.64924
ABV7	BDNF	6.30584	2.65669					ABV7	NCAm1	4.27654	2.09644
ALV1	BDNF	1	0					ALV1	NCAm1	1	0
ALV2	BDNF	1.04958	0.069807					ALV2	NCAm1	1.1479	0.199001
ALV3	BDNF	0.752359	-0.410507					ALV3	NCAm1	0.855733	-0.224768
ALV4	BDNF	1.34992	0.432878					ALV4	NCAm1	1.45977	0.545746
ALV5	BDNF	1.57974	0.659689		punch exclusion			ALV5	NCAm1	1.81272	0.858156
ALV6	BDNF	0.890369	-0.167524					ALV6	NCAm1	1.17948	0.238154
ALV7	BDNF	1.38156	0.466301					ALV7	NCAm1	2.27185	1.18387
ALV8	BDNF	0.90764	-0.139809	0.5Ct error				ALV8	NCAm1	1.87681	0.908285	0.5Ct error
RV1	BDNF	1.51276	0.597187					RV1	NCAm1	1.41171	0.497448
RV2	BDNF	1.25873	0.33197					RV2	NCAm1	1.53755	0.620634
RV3	BDNF	2.2181	1.14932					RV3	NCAm1	1.50526	0.590017
RV4	BDNF	1.00296	0.00425717					RV4	NCAm1	1.37681	0.461334
RV5	BDNF	1.58693	0.666237					RV5	NCAm1	1.69975	0.765324
RV6	BDNF	4.80294	2.26392					RV6	NCAm1	3.03095	1.59977
RV7	BDNF	1.69327	0.759813					RV7	NCAm1	1.68021	0.748644
SV1	BDNF	1.51948	0.603582					SV1	NCAm1	2.37825	1.2499
SV2	BDNF	1.57226	0.652842					SV2	NCAm1	1.69207	0.758789
SV3	BDNF	1.36302	0.446806					SV3	NCAm1	1.53749	0.620575
SV4	BDNF	1.57697	0.657156					SV4	NCAm1	2.43907	1.28633
SV5	BDNF	4.7701	2.25402					SV5	NCAm1	3.97838	1.99218
SV6	BDNF	3.71082	1.89174					SV6	NCAm1	3.43109	1.77867
SV7	BDNF	0.60404	-0.727284					SV7	NCAm1	1.70679	0.771287
SV8	BDNF	1.84221	0.881441					SV8	NCAm1	3.01688	1.59306
